# Supplementary material for: Structural dynamics in the evolution of SARS-CoV-2 spike glycoprotein
Source: Nat Commun. 2023 Mar 14;14:1421. doi: 10.1038/s41467-023-36745-0 (PMC10013288; doi:10.1038/s41467-023-36745-0)
Supplement: Supplementary file 4 — Supplementary Data [file 41467_2023_36745_MOESM4_ESM.xlsx]

## Sheet: Wuhan S - G614 S
23 °C
Wuhan spike		kch (1/min)	average Kch peptide considered	G614 spike		kch (1/min)	average Kch peptide considered	kch ratio at residue level	% difference in average Kch	% difference in HDX	Note
1	M			1	M
2	F	28777.1		2	F	28777.1		1
3	V	211.887		3	V	211.887		1
4	F	388.193		4	F	388.193		1
5	L	283		5	L	283		1
6	V	112.972		6	V	112.972		1
7	L	177.278		7	L	177.278		1
8	L	150.888		8	L	150.888		1
9	P			9	P
10	L	140.817		10	L	140.817		1
11	V	112.972		11	V	112.972		1
12	S	1566.42		12	S	1566.42		1
13	S	4309.8		13	S	4309.8		1
14	Q	2110.85		14	Q	2110.85		1
15	C	6094.06		15	C	6094.06		1
16	V	650.089		16	V	650.089		1
17	N	2064.94		17	N	2064.94		1
18	L	511.275		18	L	511.275		1
19	T	488.258		19	T	488.258		1
20	T	1255.02		20	T	1255.02		1
21	R	1744.29		21	R	1744.29		1
22	T	1314.16		22	T	1314.16		1
23	Q	1678.44		23	Q	1678.44		1
24	L	387.841		24	L	387.841		1
25	P			25	P
26	P			26	P
27	A	530.771		27	A	530.771		1
28	Y	495.344		28	Y	495.344		1
29	T	888.483		29	T	888.483		1
30	N	4517.59		30	N	4517.59		1
31	S	4517.59		31	S	4517.59		1
32	F	1068.07		32	F	1068.07		1
33	T	915.758		33	T	915.758		1
34	R	1744.29		34	R	1744.29		1
35	G	1428.59		35	G	1428.59		1
36	V	271.002		36	V	271.002		1
37	Y	358.845		37	Y	358.845		1
38	Y	555.785		38	Y	555.785		1
39	P			39	P
40	D	669.242		40	D	669.242		1
41	K	557.291		41	K	557.291		1
42	V	241.531		42	V	241.531		1
43	F	388.193		43	F	388.193		1
44	R	1272.77		44	R	1272.77		1
45	S	3588.45		45	S	3588.45		1
46	S	4309.8		46	S	4309.8		1
47	V	365.193		47	V	365.193		1
48	L	177.278		48	L	177.278		1
49	H	1034.89		49	H	1034.89		1
50	S	5147.55		50	S	5147.55		1
51	T	1578.34		51	T	1578.34		1
52	Q	1678.44		52	Q	1678.44		1
53	D	1843.24		53	D	1843.24		1
54	L	162.117		54	L	162.117		1
55	F	330.406		55	F	330.406		1
56	L	283		56	L	283		1
57	P			57	P
58	F	308.353		58	F	308.353		1
59	F	619.697		59	F	619.697		1
60	S	2500.57		60	S	2500.57		1
61	N	5681.42		61	N	5681.42		1
62	V	382.8		62	V	382.8		1
63	T	573.653		63	T	573.653		1
64	W	568.731		64	W	568.731		1
65	F	415.956		65	F	415.956		1
66	H	1941		66	H	1941		1
67	A	2195.84		67	A	2195.84		1
68	I	171.754		68	I	171.754		1
69	H	988.309		69	H	988.309		1
70	V	436.18		70	V	436.18		1
71	S	1566.42		71	S	1566.42		1
72	G	1715.76		72	G	1715.76		1
73	T	1171.25		73	T	1171.25		1
74	N	4517.59		74	N	4517.59		1
75	G	1798.49		75	G	1798.49		1
76	T	1171.25		76	T	1171.25		1
77	K	1333.24		77	K	1333.24		1
78	R	1450.84		78	R	1450.84		1
79	F	889.298		79	F	889.298		1
80	D	1344.98		80	D	1344.98		1
81	N	1888.35		81	N	1888.35		1
82	P			82	P
83	V	105.432		83	V	105.432		1
84	L	177.278		84	L	177.278		1
85	P			85	P
86	F	308.353		86	F	308.353		1
87	N	3296.39		87	N	3296.39		1
88	D	2429.87		88	D	2429.87		1
89	G	570.272		89	G	570.272		1
90	V	271.002		90	V	271.002		1
91	Y	358.845		91	Y	358.845		1
92	F	601.24		92	F	601.24		1
93	A	1066.69		93	A	1066.69		1
94	S	2162.26		94	S	2162.26		1
95	T	1578.34		95	T	1578.34		1
96	E	1136.88		96	E	1136.88		1
97	K	597.744		97	K	597.744		1
98	S	2850.41		98	S	2850.41		1
99	N	5681.42		99	N	5681.42		1
100	I	358.845		100	I	358.845		1
101	I	101.136		101	I	101.136		1
102	R	648.066		102	R	648.066		1
103	G	1428.59		103	G	1428.59		1
104	W	530.771		104	W	530.771		1
105	I	133.324		105	I	133.324		1
106	F	315.535		106	F	315.535		1
107	G	995.494		107	G	995.494		1
108	T	1171.25		108	T	1171.25		1
109	T	1255.02		109	T	1255.02		1
110	L	387.841		110	L	387.841		1
111	D	717.105		111	D	717.105		1
112	S	1432.46		112	S	1432.46		1
113	K	1676.71		113	K	1676.71		1
114	T	1043.88		114	T	1043.88		1
115	Q	1678.44		115	Q	1678.44		1
116	S	3426.94		116	S	3426.94		1
117	L	487.758		117	L	487.758		1
118	L	150.888		118	L	150.888		1
119	I	105.903		119	I	105.903		1
120	V	107.888		120	V	107.888		1
121	N	2064.94		121	N	2064.94		1
122	N	5955.35		122	N	5955.35		1
123	A	1927.11		123	A	1927.11		1
124	T	791.861		124	T	791.861		1
125	N	4517.59		125	N	4517.59		1
126	V	382.8		126	V	382.8		1
127	V	132.731		127	V	132.731		1
128	I	124.425		128	I	124.425		1
129	K	495.344		129	K	495.344		1
130	V	241.531		130	V	241.531		1
131	C	2785.52		131	C	2785.52		1
132	E	2545.16		132	E	2545.16		1
133	F	380.764		133	F	380.764		1
134	Q	1224.72		134	Q	1224.72		1
135	F	849.273		135	F	849.273		1
136	C	4446.71		136	C	4446.71		1
137	N	10113.6		137	N	10113.6		1
138	D	2429.87		138	D	2429.87		1
139	P			139	P
140	F	308.353		140	F	308.353		1
141	L	283		141	L	283		1
142	G	530.771		142	G	530.771		1
143	V	271.002		143	V	271.002		1
144	Y	358.845		144	Y	358.845		1
145	Y	555.785		145	Y	555.785		1
146	H	1883.18		146	H	1883.18		1
147	K	2002.63		147	K	2002.63		1
148	N	3757.57		148	N	3757.57		1
149	N	5955.35		149	N	5955.35		1
150	K	1757.55		150	K	1757.55		1
151	S	2850.41		151	S	2850.41		1
152	W	715.249		152	W	715.249		1
153	M	701.378		153	M	701.378		1
154	E	924.092		154	E	924.092		1
155	S	1536.44		155	S	1536.44		1
156	E	1429.77		156	E	1429.77		1
157	F	380.764		157	F	380.764		1
158	R	1272.77		158	R	1272.77		1
159	V	304.069		159	V	304.069		1
160	Y	358.845		160	Y	358.845		1
161	S	2426.09		161	S	2426.09		1
162	S	4309.8		162	S	4309.8		1
163	A	1838.47		163	A	1838.47		1
164	N	2850.41		164	N	2850.41		1
165	N	5955.35		165	N	5955.35		1
166	C	8033.54		166	C	8033.54		1
167	T	2809.63		167	T	2809.63		1
168	F	849.273		168	F	849.273		1
169	E	829.558		169	E	829.558		1
170	Y	351.978		170	Y	351.978		1
171	V	205.576		171	V	205.576		1
172	S	1566.42		172	S	1566.42		1
173	Q	2110.85		173	Q	2110.85		1
174	P			174	P
175	F	308.353		175	F	308.353		1
176	L	283		176	L	283		1
177	M	557.124		177	M	557.124		1
178	D	1498.25		178	D	1498.25		1
179	L	162.117		179	L	162.117		1
180	E	442.298		180	E	442.298		1
181	G	611.667		181	G	611.667		1
182	K	1244.25		182	K	1244.25		1
183	Q	1396.07		183	Q	1396.07		1
184	G	1364.29		184	G	1364.29		1
185	N	4216.06		185	N	4216.06		1
186	F	1119.56		186	F	1119.56		1
187	K	972.834		187	K	972.834		1
188	N	3757.57		188	N	3757.57		1
189	L	511.275		189	L	511.275		1
190	R	678.608		190	R	678.608		1
191	E	1190.46		191	E	1190.46		1
192	F	380.764		192	F	380.764		1
193	V	211.887		193	V	211.887		1
194	F	388.193		194	F	388.193		1
195	K	972.834		195	K	972.834		1
196	N	3757.57		196	N	3757.57		1
197	I	358.845		197	I	358.845		1
198	D	684.83		198	D	684.83		1
199	G	570.272		199	G	570.272		1
200	Y	732.668		200	Y	732.668		1
201	F	601.24		201	F	601.24		1
202	K	972.834		202	K	972.834		1
203	I	226.416		203	I	226.416		1
204	Y	291.68		204	Y	291.68		1
205	S	2426.09		205	S	2426.09		1
206	K	1676.71		206	K	1676.71		1
207	H	2212.55		207	H	2212.55		1
208	T	1885.13		208	T	1885.13		1
209	P			209	P
210	I	98.8341		210	I	98.8341		1
211	N	1678.44		211	N	1678.44		1
212	L	511.275		212	L	511.275		1
213	V	112.972		213	V	112.972		1
214	R	797.295		214	R	797.295		1
215	D	1930.11		215	D	1930.11		1
216	L	162.117		216	L	162.117		1
217	P			217	P
218	Q	609.406		218	Q	609.406		1
219	G	1364.29		219	G	1364.29		1
220	F	792.588		220	F	792.588		1
221	S	2500.57		221	S	2500.57		1
222	A	1838.47		222	A	1838.47		1
223	L	244.711		223	L	244.711		1
224	E	442.298		224	E	442.298		1
225	P			225	P
226	L	140.817		226	L	140.817		1
227	V	112.972		227	V	112.972		1
228	D	842.525		228	D	842.525		1
229	L	162.117		229	L	162.117		1
230	P			230	P
231	I	98.8341		231	I	98.8341		1
232	G	506.882		232	G	506.882		1
233	I	254.043		233	I	254.043		1
234	N	1678.44		234	N	1678.44		1
235	I	358.845		235	I	358.845		1
236	T	466.282		236	T	466.282		1
237	R	1744.29		237	R	1744.29		1
238	F	889.298		238	F	889.298		1
239	Q	1224.72		239	Q	1224.72		1
240	T	1255.02		240	T	1255.02		1
241	L	387.841		241	L	387.841		1
242	L	150.888		242	L	150.888		1
243	A	568.731		243	A	568.731		1
244	L	244.711		244	L	244.711		1
245	H	1034.89		245	H	1034.89		1
246	R	2620.07		246	R	2620.07		1
247	S	3588.45		247	S	3588.45		1
248	Y	987.318		248	Y	987.318		1
249	L	274.571		249	L	274.571		1
250	T	488.258		250	T	488.258		1
251	P			251	P
252	G	495.344		252	G	495.344		1
253	D	1720.22		253	D	1720.22		1
254	S	1432.46		254	S	1432.46		1
255	S	4309.8		255	S	4309.8		1
256	S	4309.8		256	S	4309.8		1
257	G	1715.76		257	G	1715.76		1
258	W	530.771		258	W	530.771		1
259	T	614.68		259	T	614.68		1
260	A	1461.86		260	A	1461.86		1
261	G	860.809		261	G	860.809		1
262	A	1364.29		262	A	1364.29		1
263	A	922.374		263	A	922.374		1
264	A	922.374		264	A	922.374		1
265	Y	495.344		265	Y	495.344		1
266	Y	555.785		266	Y	555.785		1
267	V	205.576		267	V	205.576		1
268	G	623.601		268	G	623.601		1
269	Y	732.668		269	Y	732.668		1
270	L	274.571		270	L	274.571		1
271	Q	652.991		271	Q	652.991		1
272	P			272	P
273	R	633.314		273	R	633.314		1
274	T	1314.16		274	T	1314.16		1
275	F	849.273		275	F	849.273		1
276	L	283		276	L	283		1
277	L	150.888		277	L	150.888		1
278	K	518.689		278	K	518.689		1
279	Y	652.991		279	Y	652.991		1
280	N	3198.21		280	N	3198.21		1
281	E	1498.7		281	E	1498.7		1
282	N	2025.42		282	N	2025.42		1
283	G	1798.49		283	G	1798.49		1
284	T	1171.25		284	T	1171.25		1
285	I	272.212		285	I	272.212		1
286	T	466.282		286	T	466.282		1
287	D	1843.24		287	D	1843.24		1
288	A	611.057		288	A	611.057		1
289	V	183.22		289	V	183.22		1
290	D	842.525		290	D	842.525		1
291	C	2547.31		291	C	2547.31		1
292	A	3272.71		292	A	3272.71		1
293	L	244.711		293	L	244.711		1
294	D	717.105		294	D	717.105		1
295	P			295	P
296	L	140.817		296	L	140.817		1
297	S	1333.24		297	S	1333.24		1
298	E	1429.77		298	E	1429.77		1
299	T	562.675		299	T	562.675		1
300	K	1333.24		300	K	1333.24		1
301	C	5068.82		301	C	5068.82		1
302	T	2809.63		302	T	2809.63		1
303	L	387.841		303	L	387.841		1
304	K	518.689		304	K	518.689		1
305	S	2850.41		305	S	2850.41		1
306	F	1068.07		306	F	1068.07		1
307	T	915.758		307	T	915.758		1
308	V	290.384		308	V	290.384		1
309	E	519.655		309	E	519.655		1
310	K	597.744		310	K	597.744		1
311	G	1134.77		311	G	1134.77		1
312	I	254.043		312	I	254.043		1
313	Y	291.68		313	Y	291.68		1
314	Q	1188.25		314	Q	1188.25		1
315	T	1255.02		315	T	1255.02		1
316	S	3426.94		316	S	3426.94		1
317	N	5681.42		317	N	5681.42		1
318	F	1119.56		318	F	1119.56		1
319	R	1272.77		319	R	1272.77		1
320	V	304.069		320	V	304.069		1
321	Q	767.197		321	Q	767.197		1
322	P			322	P
323	T	455.668		323	T	455.668		1
324	E	1136.88		324	E	1136.88		1
325	S	1536.44		325	S	1536.44		1
326	I	342.34		326	I	342.34		1
327	V	107.888		327	V	107.888		1
328	R	797.295		328	R	797.295		1
329	F	889.298		329	F	889.298		1
330	P			330	P
331	N	1640.24		331	N	1640.24		1
332	I	358.845		332	I	358.845		1
333	T	466.282		333	T	466.282		1
334	N	4517.59		334	N	4517.59		1
335	L	511.275		335	L	511.275		1
336	C	2370.87		336	C	2370.87		1
337	P			337	P
338	F	308.353		338	F	308.353		1
339	G	995.494		339	G	995.494		1
340	E	1061		340	E	1061		1
341	V	130.191		341	V	130.191		1
342	F	388.193		342	F	388.193		1
343	N	3296.39		343	N	3296.39		1
344	A	1927.11		344	A	1927.11		1
345	T	791.861		345	T	791.861		1
346	R	1744.29		346	R	1744.29		1
347	F	889.298		347	F	889.298		1
348	A	1066.69		348	A	1066.69		1
349	S	2162.26		349	S	2162.26		1
350	V	365.193		350	V	365.193		1
351	Y	358.845		351	Y	358.845		1
352	A	1034.92		352	A	1034.92		1
353	W	358.845		353	W	358.845		1
354	N	2212.62		354	N	2212.62		1
355	R	2299.42		355	R	2299.42		1
356	K	1396.07		356	K	1396.07		1
357	R	1450.84		357	R	1450.84		1
358	I	285.041		358	I	285.041		1
359	S	1273.23		359	S	1273.23		1
360	N	5681.42		360	N	5681.42		1
361	C	8033.54		361	C	8033.54		1
362	V	650.089		362	V	650.089		1
363	A	668.201		363	A	668.201		1
364	D	1163.01		364	D	1163.01		1
365	Y	328.157		365	Y	328.157		1
366	S	2426.09		366	S	2426.09		1
367	V	365.193		367	V	365.193		1
368	L	177.278		368	L	177.278		1
369	Y	305.427		369	Y	305.427		1
370	N	3198.21		370	N	3198.21		1
371	S	4517.59		371	S	4517.59		1
372	A	1838.47		372	A	1838.47		1
373	S	2162.26		373	S	2162.26		1
374	F	1068.07		374	F	1068.07		1
375	S	2500.57		375	S	2500.57		1
376	T	1578.34		376	T	1578.34		1
377	F	849.273		377	F	849.273		1
378	K	972.834		378	K	972.834		1
379	C	5068.82		379	C	5068.82		1
380	Y	1757.55		380	Y	1757.55		1
381	G	965.844		381	G	965.844		1
382	V	271.002		382	V	271.002		1
383	S	1566.42		383	S	1566.42		1
384	P			384	P
385	T	455.668		385	T	455.668		1
386	K	1333.24		386	K	1333.24		1
387	L	322.592		387	L	322.592		1
388	N	1757.55		388	N	1757.55		1
389	D	2429.87		389	D	2429.87		1
390	L	162.117		390	L	162.117		1
391	C	2370.87		391	C	2370.87		1
392	F	1901.29		392	F	1901.29		1
393	T	915.758		393	T	915.758		1
394	N	4517.59		394	N	4517.59		1
395	V	382.8		395	V	382.8		1
396	Y	358.845		396	Y	358.845		1
397	A	1034.92		397	A	1034.92		1
398	D	1163.01		398	D	1163.01		1
399	S	1432.46		399	S	1432.46		1
400	F	1068.07		400	F	1068.07		1
401	V	211.887		401	V	211.887		1
402	I	124.425		402	I	124.425		1
403	R	648.066		403	R	648.066		1
404	G	1428.59		404	G	1428.59		1
405	D	1720.22		405	D	1720.22		1
406	E	475.215		406	E	475.215		1
407	V	130.191		407	V	130.191		1
408	R	797.295		408	R	797.295		1
409	Q	1757.55		409	Q	1757.55		1
410	I	272.212		410	I	272.212		1
411	A	543.134		411	A	543.134		1
412	P			412	P
413	G	495.344		413	G	495.344		1
414	Q	1566.42		414	Q	1566.42		1
415	T	1255.02		415	T	1255.02		1
416	G	1364.29		416	G	1364.29		1
417	K	1244.25		417	K	1244.25		1
418	I	226.416		418	I	226.416		1
419	A	543.134		419	A	543.134		1
420	D	1163.01		420	D	1163.01		1
421	Y	328.157		421	Y	328.157		1
422	N	3198.21		422	N	3198.21		1
423	Y	1034.92		423	Y	1034.92		1
424	K	943.859		424	K	943.859		1
425	L	322.592		425	L	322.592		1
426	P			426	P
427	D	669.242		427	D	669.242		1
428	D	770.474		428	D	770.474		1
429	F	354.995		429	F	354.995		1
430	T	915.758		430	T	915.758		1
431	G	1364.29		431	G	1364.29		1
432	C	5687.31		432	C	5687.31		1
433	V	650.089		433	V	650.089		1
434	I	124.425		434	I	124.425		1
435	A	543.134		435	A	543.134		1
436	W	358.845		436	W	358.845		1
437	N	2212.62		437	N	2212.62		1
438	S	4517.59		438	S	4517.59		1
439	N	5681.42		439	N	5681.42		1
440	N	5955.35		440	N	5955.35		1
441	L	511.275		441	L	511.275		1
442	D	717.105		442	D	717.105		1
443	S	1432.46		443	S	1432.46		1
444	K	1676.71		444	K	1676.71		1
445	V	241.531		445	V	241.531		1
446	G	623.601		446	G	623.601		1
447	G	1273.23		447	G	1273.23		1
448	N	4216.06		448	N	4216.06		1
449	Y	1034.92		449	Y	1034.92		1
450	N	3198.21		450	N	3198.21		1
451	Y	1034.92		451	Y	1034.92		1
452	L	274.571		452	L	274.571		1
453	Y	305.427		453	Y	305.427		1
454	R	1234.86		454	R	1234.86		1
455	L	406.12		455	L	406.12		1
456	F	330.406		456	F	330.406		1
457	R	1272.77		457	R	1272.77		1
458	K	1396.07		458	K	1396.07		1
459	S	2850.41		459	S	2850.41		1
460	N	5681.42		460	N	5681.42		1
461	L	511.275		461	L	511.275		1
462	K	518.689		462	K	518.689		1
463	P			463	P
464	F	308.353		464	F	308.353		1
465	E	829.558		465	E	829.558		1
466	R	782.037		466	R	782.037		1
467	D	1930.11		467	D	1930.11		1
468	I	113.784		468	I	113.784		1
469	S	1273.23		469	S	1273.23		1
470	T	1578.34		470	T	1578.34		1
471	E	1136.88		471	E	1136.88		1
472	I	122.044		472	I	122.044		1
473	Y	291.68		473	Y	291.68		1
474	Q	1188.25		474	Q	1188.25		1
475	A	1461.86		475	A	1461.86		1
476	G	860.809		476	G	860.809		1
477	S	3198.21		477	S	3198.21		1
478	T	1578.34		478	T	1578.34		1
479	P			479	P
480	C	2212.62		480	C	2212.62		1
481	N	10113.6		481	N	10113.6		1
482	G	1798.49		482	G	1798.49		1
483	V	271.002		483	V	271.002		1
484	E	519.655		484	E	519.655		1
485	G	611.667		485	G	611.667		1
486	F	792.588		486	F	792.588		1
487	N	3296.39		487	N	3296.39		1
488	C	8033.54		488	C	8033.54		1
489	Y	1757.55		489	Y	1757.55		1
490	F	601.24		490	F	601.24		1
491	P			491	P
492	L	140.817		492	L	140.817		1
493	Q	652.991		493	Q	652.991		1
494	S	3426.94		494	S	3426.94		1
495	Y	987.318		495	Y	987.318		1
496	G	965.844		496	G	965.844		1
497	F	792.588		497	F	792.588		1
498	Q	1224.72		498	Q	1224.72		1
499	P			499	P
500	T	455.668		500	T	455.668		1
501	N	4517.59		501	N	4517.59		1
502	G	1798.49		502	G	1798.49		1
503	V	271.002		503	V	271.002		1
504	G	623.601		504	G	623.601		1
505	Y	732.668		505	Y	732.668		1
506	Q	1188.25		506	Q	1188.25		1
507	P			507	P
508	Y	285.041		508	Y	285.041		1
509	R	1234.86		509	R	1234.86		1
510	V	304.069		510	V	304.069		1
511	V	132.731		511	V	132.731		1
512	V	132.731		512	V	132.731		1
513	L	177.278		513	L	177.278		1
514	S	1333.24		514	S	1333.24		1
515	F	1068.07		515	F	1068.07		1
516	E	829.558		516	E	829.558		1
517	L	173.885		517	L	173.885		1
518	L	150.888		518	L	150.888		1
519	H	1034.89		519	H	1034.89		1
520	A	2195.84		520	A	2195.84		1
521	P			521	P
522	A	530.771		522	A	530.771		1
523	T	791.861		523	T	791.861		1
524	V	290.384		524	V	290.384		1
525	C	2785.52		525	C	2785.52		1
526	G	3054.27		526	G	3054.27		1
527	P			527	P
528	K	484.069		528	K	484.069		1
529	K	1108.94		529	K	1108.94		1
530	S	2850.41		530	S	2850.41		1
531	T	1578.34		531	T	1578.34		1
532	N	4517.59		532	N	4517.59		1
533	L	511.275		533	L	511.275		1
534	V	112.972		534	V	112.972		1
535	K	609.406		535	K	609.406		1
536	N	3757.57		536	N	3757.57		1
537	K	1757.55		537	K	1757.55		1
538	C	5068.82		538	C	5068.82		1
539	V	650.089		539	V	650.089		1
540	N	2064.94		540	N	2064.94		1
541	F	1119.56		541	F	1119.56		1
542	N	3296.39		542	N	3296.39		1
543	F	1119.56		543	F	1119.56		1
544	N	3296.39		544	N	3296.39		1
545	G	1798.49		545	G	1798.49		1
546	L	361.955		546	L	361.955		1
547	T	488.258		547	T	488.258		1
548	G	1364.29		548	G	1364.29		1
549	T	1171.25		549	T	1171.25		1
550	G	1364.29		550	G	1364.29		1
551	V	271.002		551	V	271.002		1
552	L	177.278		552	L	177.278		1
553	T	488.258		553	T	488.258		1
554	E	1136.88		554	E	1136.88		1
555	S	1536.44		555	S	1536.44		1
556	N	5681.42		556	N	5681.42		1
557	K	1757.55		557	K	1757.55		1
558	K	1108.94		558	K	1108.94		1
559	F	706.395		559	F	706.395		1
560	L	283		560	L	283		1
561	P			561	P
562	F	308.353		562	F	308.353		1
563	Q	1224.72		563	Q	1224.72		1
564	Q	1678.44		564	Q	1678.44		1
565	F	849.273		565	F	849.273		1
566	G	995.494		566	G	995.494		1
567	R	1627.87		567	R	1627.87		1
568	D	1930.11		568	D	1930.11		1
569	I	113.784		569	I	113.784		1
570	A	543.134		570	A	543.134		1
571	D	1163.01		571	D	1163.01		1
572	T	524.595		572	T	524.595		1
573	T	1255.02		573	T	1255.02		1
574	D	1843.24		574	D	1843.24		1
575	A	611.057		575	A	611.057		1
576	V	183.22		576	V	183.22		1
577	R	797.295		577	R	797.295		1
578	D	1930.11		578	D	1930.11		1
579	P			579	P
580	Q	609.406		580	Q	609.406		1
581	T	1255.02		581	T	1255.02		1
582	L	387.841		582	L	387.841		1
583	E	442.298		583	E	442.298		1
584	I	122.044		584	I	122.044		1
585	L	144.097		585	L	144.097		1
586	D	717.105		586	D	717.105		1
587	I	113.784		587	I	113.784		1
588	T	466.282		588	T	466.282		1
589	P			589	P
590	C	2212.62		590	C	2212.62		1
591	S	7671.97		591	S	7671.97		1
592	F	1068.07		592	F	1068.07		1
593	G	995.494		593	G	995.494		1
594	G	1273.23		594	G	1273.23		1
595	V	271.002		595	V	271.002		1
596	S	1566.42		596	S	1566.42		1
597	V	365.193		597	V	365.193		1
598	I	124.425		598	I	124.425		1
599	T	466.282		599	T	466.282		1
600	P			600	P
601	G	495.344		601	G	495.344		1
602	T	1171.25		602	T	1171.25		1
603	N	4517.59		603	N	4517.59		1
604	T	1654.43		604	T	1654.43		1
605	S	3426.94		605	S	3426.94		1
606	N	5681.42		606	N	5681.42		1
607	Q	2212.62		607	Q	2212.62		1
608	V	290.384		608	V	290.384		1
609	A	668.201		609	A	668.201		1
610	V	183.22		610	V	183.22		1
611	L	177.278		611	L	177.278		1
612	Y	305.427		612	Y	305.427		1
613	Q	1188.25		613	Q	1188.25		1
614	D	1843.24		614	G	1364.29		1.35106			No coverage
615	V	121.38		615	V	271.002		0.447894
616	N	2064.94		616	N	2064.94		1
617	C	8033.54		617	C	8033.54		1
618	T	2809.63		618	T	2809.63		1
619	E	1136.88		619	E	1136.88		1
620	V	130.191		620	V	130.191		1
621	P			621	P
622	V	105.432		622	V	105.432		1
623	A	668.201		623	A	668.201		1
624	I	171.754		624	I	171.754		1
625	H	988.309		625	H	988.309		1
626	A	2195.84		626	A	2195.84		1
627	D	1163.01		627	D	1163.01		1
628	Q	701.587		628	Q	701.587		1
629	L	387.841		629	L	387.841		1
630	T	488.258		630	T	488.258		1
631	P			631	P
632	T	455.668		632	T	455.668		1
633	W	568.731		633	W	568.731		1
634	R	854.317		634	R	854.317		1
635	V	304.069		635	V	304.069		1
636	Y	358.845		636	Y	358.845		1
637	S	2426.09		637	S	2426.09		1
638	T	1578.34		638	T	1578.34		1
639	G	1364.29		639	G	1364.29		1
640	S	3198.21		640	S	3198.21		1
641	N	5681.42		641	N	5681.42		1
642	V	382.8		642	V	382.8		1
643	F	388.193		643	F	388.193		1
644	Q	1224.72		644	Q	1224.72		1
645	T	1255.02		645	T	1255.02		1
646	R	1744.29		646	R	1744.29		1
647	A	1530.76		647	A	1530.76		1
648	G	860.809		648	G	860.809		1
649	C	5687.31		649	C	5687.31		1
650	L	868.269		650	L	868.269		1
651	I	105.903		651	I	105.903		1
652	G	506.882		652	G	506.882		1
653	A	1364.29		653	A	1364.29		1
654	E	717.324		654	E	717.324		1
655	H	1192.62		655	H	1192.62		1
656	V	436.18		656	V	436.18		1
657	N	2064.94		657	N	2064.94		1
658	N	5955.35		658	N	5955.35		1
659	S	4517.59		659	S	4517.59		1
660	Y	987.318		660	Y	987.318		1
661	E	804.85		661	E	804.85		1
662	C	2732.22		662	C	2732.22		1
663	D	4126.51		663	D	4126.51		1
664	I	113.784		664	I	113.784		1
665	P			665	P
666	I	98.8341		666	I	98.8341		1
667	G	506.882		667	G	506.882		1
668	A	1364.29		668	A	1364.29		1
669	G	860.809		669	G	860.809		1
670	I	254.043		670	I	254.043		1
671	C	2264.16		671	C	2264.16		1
672	A	3272.71		672	A	3272.71		1
673	S	2162.26		673	S	2162.26		1
674	Y	987.318		674	Y	987.318		1
675	Q	1188.25		675	Q	1188.25		1
676	T	1255.02		676	T	1255.02		1
677	Q	1678.44		677	Q	1678.44		1
678	T	1255.02		678	T	1255.02		1
679	N	4517.59		679	N	4517.59		1
680	S	4517.59		680	S	4517.59		1
681	P			681	P
682	S	1244.25		682	S	1244.25		1
683	R	2193.66		683	R	2193.66		1
684	A	1530.76		684	A	1530.76		1
685	S	2162.26		685	S	2162.26		1
686	S	4309.8		686	S	4309.8		1
687	V	365.193		687	V	365.193		1
688	A	668.201		688	A	668.201		1
689	S	2162.26		689	S	2162.26		1
690	Q	2110.85		690	Q	2110.85		1
691	S	3426.94		691	S	3426.94		1
692	I	342.34		692	I	342.34		1
693	I	101.136		693	I	101.136		1
694	A	543.134		694	A	543.134		1
695	Y	495.344		695	Y	495.344		1
696	T	888.483		696	T	888.483		1
697	M	1432.03		697	M	1432.03		1
698	S	2785.52		698	S	2785.52		1
699	L	487.758		699	L	487.758		1
700	G	530.771		700	G	530.771		1
701	A	1364.29		701	A	1364.29		1
702	E	717.324		702	E	717.324		1
703	N	2025.42		703	N	2025.42		1
704	S	4517.59		704	S	4517.59		1
705	V	365.193		705	V	365.193		1
706	A	668.201		706	A	668.201		1
707	Y	495.344		707	Y	495.344		1
708	S	2426.09		708	S	2426.09		1
709	N	5681.42		709	N	5681.42		1
710	N	5955.35		710	N	5955.35		1
711	S	4517.59		711	S	4517.59		1
712	I	342.34		712	I	342.34		1
713	A	543.134		713	A	543.134		1
714	I	171.754		714	I	171.754		1
715	P			715	P
716	T	455.668		716	T	455.668		1
717	N	4517.59		717	N	4517.59		1
718	F	1119.56		718	F	1119.56		1
719	T	915.758		719	T	915.758		1
720	I	272.212		720	I	272.212		1
721	S	1273.23		721	S	1273.23		1
722	V	365.193		722	V	365.193		1
723	T	573.653		723	T	573.653		1
724	T	1255.02		724	T	1255.02		1
725	E	1136.88		725	E	1136.88		1
726	I	122.044		726	I	122.044		1
727	L	144.097		727	L	144.097		1
728	P			728	P
729	V	105.432		729	V	105.432		1
730	S	1566.42		730	S	1566.42		1
731	M	1800.95		731	M	1800.95		1
732	T	1020.11		732	T	1020.11		1
733	K	1333.24		733	K	1333.24		1
734	T	1043.88		734	T	1043.88		1
735	S	3426.94		735	S	3426.94		1
736	V	365.193		736	V	365.193		1
737	D	842.525		737	D	842.525		1
738	C	2547.31		738	C	2547.31		1
739	T	2809.63		739	T	2809.63		1
740	M	1432.03		740	M	1432.03		1
741	Y	638.127		741	Y	638.127		1
742	I	192.711		742	I	192.711		1
743	C	2264.16		743	C	2264.16		1
744	G	3054.27		744	G	3054.27		1
745	D	1720.22		745	D	1720.22		1
746	S	1432.46		746	S	1432.46		1
747	T	1578.34		747	T	1578.34		1
748	E	1136.88		748	E	1136.88		1
749	C	2732.22		749	C	2732.22		1
750	S	7671.97		750	S	7671.97		1
751	N	5681.42		751	N	5681.42		1
752	L	511.275		752	L	511.275		1
753	L	150.888		753	L	150.888		1
754	L	150.888		754	L	150.888		1
755	Q	652.991		755	Q	652.991		1
756	Y	785.067		756	Y	785.067		1
757	G	965.844		757	G	965.844		1
758	S	3198.21		758	S	3198.21		1
759	F	1068.07		759	F	1068.07		1
760	C	4446.71		760	C	4446.71		1
761	T	2809.63		761	T	2809.63		1
762	Q	1678.44		762	Q	1678.44		1
763	L	387.841		763	L	387.841		1
764	N	1757.55		764	N	1757.55		1
765	R	2299.42		765	R	2299.42		1
766	A	1530.76		766	A	1530.76		1
767	L	244.711		767	L	244.711		1
768	T	488.258		768	T	488.258		1
769	G	1364.29		769	G	1364.29		1
770	I	254.043		770	I	254.043		1
771	A	543.134		771	A	543.134		1
772	V	183.22		772	V	183.22		1
773	E	519.655		773	E	519.655		1
774	Q	752.515		774	Q	752.515		1
775	D	1843.24		775	D	1843.24		1
776	K	557.291		776	K	557.291		1
777	N	3757.57		777	N	3757.57		1
778	T	1654.43		778	T	1654.43		1
779	Q	1678.44		779	Q	1678.44		1
780	E	1136.88		780	E	1136.88		1
781	V	130.191		781	V	130.191		1
782	F	388.193		782	F	388.193		1
783	A	1066.69		783	A	1066.69		1
784	Q	1059.03		784	Q	1059.03		1
785	V	290.384		785	V	290.384		1
786	K	609.406		786	K	609.406		1
787	Q	1396.07		787	Q	1396.07		1
788	I	272.212		788	I	272.212		1
789	Y	291.68		789	Y	291.68		1
790	K	943.859		790	K	943.859		1
791	T	1043.88		791	T	1043.88		1
792	P			792	P
793	P			793	P
794	I	98.8341		794	I	98.8341		1
795	K	495.344		795	K	495.344		1
796	D	1533.14		796	D	1533.14		1
797	F	354.995		797	F	354.995		1
798	G	995.494		798	G	995.494		1
799	G	1273.23		799	G	1273.23		1
800	F	792.588		800	F	792.588		1
801	N	3296.39		801	N	3296.39		1
802	F	1119.56		802	F	1119.56		1
803	S	2500.57		803	S	2500.57		1
804	Q	2110.85		804	Q	2110.85		1
805	I	272.212		805	I	272.212		1
806	L	144.097		806	L	144.097		1
807	P			807	P
808	D	669.242		808	D	669.242		1
809	P			809	P
810	S	1244.25		810	S	1244.25		1
811	K	1676.71		811	K	1676.71		1
812	P			812	P
813	S	1244.25		813	S	1244.25		1
814	K	1676.71		814	K	1676.71		1
815	R	1450.84		815	R	1450.84		1
816	S	3588.45		816	S	3588.45		1
817	F	1068.07		817	F	1068.07		1
818	I	198.627		818	I	198.627		1
819	E	422.391		819	E	422.391		1
820	D	826.402		820	D	826.402		1
821	L	162.117		821	L	162.117		1
822	L	150.888		822	L	150.888		1
823	F	330.406		823	F	330.406		1
824	N	3296.39		824	N	3296.39		1
825	K	1757.55		825	K	1757.55		1
826	V	241.531		826	V	241.531		1
827	T	573.653		827	T	573.653		1
828	L	387.841		828	L	387.841		1
829	A	568.731		829	A	568.731		1
830	D	1163.01		830	D	1163.01		1
831	A	611.057		831	A	611.057		1
832	G	860.809		832	G	860.809		1
833	F	792.588		833	F	792.588		1
834	I	198.627		834	I	198.627		1
835	K	495.344		835	K	495.344		1
836	Q	1396.07		836	Q	1396.07		1
837	Y	785.067		837	Y	785.067		1
838	G	965.844		838	G	965.844		1
839	D	1720.22		839	D	1720.22		1
840	C	2547.31		840	C	2547.31		1
841	L	868.269		841	L	868.269		1
842	G	530.771		842	G	530.771		1
843	D	1720.22		843	D	1720.22		1
844	I	113.784		844	I	113.784		1
845	A	543.134		845	A	543.134		1
846	A	922.374		846	A	922.374		1
847	R	1100.57		847	R	1100.57		1
848	D	1930.11		848	D	1930.11		1
849	L	162.117		849	L	162.117		1
850	I	105.903		850	I	105.903		1
851	C	2264.16		851	C	2264.16		1
852	A	3272.71		852	A	3272.71		1
853	Q	1059.03		853	Q	1059.03		1
854	K	1333.24		854	K	1333.24		1
855	F	706.395		855	F	706.395		1
856	N	3296.39		856	N	3296.39		1
857	G	1798.49		857	G	1798.49		1
858	L	361.955		858	L	361.955		1
859	T	488.258		859	T	488.258		1
860	V	290.384		860	V	290.384		1
861	L	177.278		861	L	177.278		1
862	P			862	P
863	P			863	P
864	L	140.817		864	L	140.817		1
865	L	150.888		865	L	150.888		1
866	T	488.258		866	T	488.258		1
867	D	1843.24		867	D	1843.24		1
868	E	475.215		868	E	475.215		1
869	M	642.038		869	M	642.038		1
870	I	221.262		870	I	221.262		1
871	A	543.134		871	A	543.134		1
872	Q	1059.03		872	Q	1059.03		1
873	Y	785.067		873	Y	785.067		1
874	T	888.483		874	T	888.483		1
875	S	3426.94		875	S	3426.94		1
876	A	1838.47		876	A	1838.47		1
877	L	244.711		877	L	244.711		1
878	L	150.888		878	L	150.888		1
879	A	568.731		879	A	568.731		1
880	G	860.809		880	G	860.809		1
881	T	1171.25		881	T	1171.25		1
882	I	272.212		882	I	272.212		1
883	T	466.282		883	T	466.282		1
884	S	3426.94		884	S	3426.94		1
885	G	1715.76		885	G	1715.76		1
886	W	530.771		886	W	530.771		1
887	T	614.68		887	T	614.68		1
888	F	849.273		888	F	849.273		1
889	G	995.494		889	G	995.494		1
890	A	1364.29		890	A	1364.29		1
891	G	860.809		891	G	860.809		1
892	A	1364.29		892	A	1364.29		1
893	A	922.374		893	A	922.374		1
894	L	244.711		894	L	244.711		1
895	Q	652.991		895	Q	652.991		1
896	I	272.212		896	I	272.212		1
897	P			897	P
898	F	308.353		898	F	308.353		1
899	A	1066.69		899	A	1066.69		1
900	M	903.55		900	M	903.55		1
901	Q	1364.29		901	Q	1364.29		1
902	M	1432.03		902	M	1432.03		1
903	A	1188.25		903	A	1188.25		1
904	Y	495.344		904	Y	495.344		1
905	R	1234.86		905	R	1234.86		1
906	F	889.298		906	F	889.298		1
907	N	3296.39		907	N	3296.39		1
908	G	1798.49		908	G	1798.49		1
909	I	254.043		909	I	254.043		1
910	G	506.882		910	G	506.882		1
911	V	271.002		911	V	271.002		1
912	T	573.653		912	T	573.653		1
913	Q	1678.44		913	Q	1678.44		1
914	N	4517.59		914	N	4517.59		1
915	V	382.8		915	V	382.8		1
916	L	177.278		916	L	177.278		1
917	Y	305.427		917	Y	305.427		1
918	E	804.85		918	E	804.85		1
919	N	2025.42		919	N	2025.42		1
920	Q	2212.62		920	Q	2212.62		1
921	K	1333.24		921	K	1333.24		1
922	L	322.592		922	L	322.592		1
923	I	105.903		923	I	105.903		1
924	A	543.134		924	A	543.134		1
925	N	2850.41		925	N	2850.41		1
926	Q	2212.62		926	Q	2212.62		1
927	F	849.273		927	F	849.273		1
928	N	3296.39		928	N	3296.39		1
929	S	4517.59		929	S	4517.59		1
930	A	1838.47		930	A	1838.47		1
931	I	171.754		931	I	171.754		1
932	G	506.882		932	G	506.882		1
933	K	1244.25		933	K	1244.25		1
934	I	226.416		934	I	226.416		1
935	Q	623.601		935	Q	623.601		1
936	D	1843.24		936	D	1843.24		1
937	S	1432.46		937	S	1432.46		1
938	L	487.758		938	L	487.758		1
939	S	1333.24		939	S	1333.24		1
940	S	4309.8		940	S	4309.8		1
941	T	1578.34		941	T	1578.34		1
942	A	1461.86		942	A	1461.86		1
943	S	2162.26		943	S	2162.26		1
944	A	1838.47		944	A	1838.47		1
945	L	244.711		945	L	244.711		1
946	G	530.771		946	G	530.771		1
947	K	1244.25		947	K	1244.25		1
948	L	322.592		948	L	322.592		1
949	Q	652.991		949	Q	652.991		1
950	D	1843.24		950	D	1843.24		1
951	V	121.38		951	V	121.38		1
952	V	132.731		952	V	132.731		1
953	N	2064.94		953	N	2064.94		1
954	Q	2212.62		954	Q	2212.62		1
955	N	4517.59		955	N	4517.59		1
956	A	1927.11		956	A	1927.11		1
957	Q	1059.03		957	Q	1059.03		1
958	A	1461.86		958	A	1461.86		1
959	L	244.711		959	L	244.711		1
960	N	1757.55		960	N	1757.55		1
961	T	1654.43		961	T	1654.43		1
962	L	387.841		962	L	387.841		1
963	V	112.972		963	V	112.972		1
964	K	609.406		964	K	609.406		1
965	Q	1396.07		965	Q	1396.07		1
966	L	387.841		966	L	387.841		1
967	S	1333.24		967	S	1333.24		1
968	S	4309.8		968	S	4309.8		1
969	N	5681.42		969	N	5681.42		1
970	F	1119.56		970	F	1119.56		1
971	G	995.494		971	G	995.494		1
972	A	1364.29		972	A	1364.29		1
973	I	171.754		973	I	171.754		1
974	S	1273.23		974	S	1273.23		1
975	S	4309.8		975	S	4309.8		1
976	V	365.193		976	V	365.193		1
977	L	177.278		977	L	177.278		1
978	N	1757.55		978	N	1757.55		1
979	D	2429.87		979	D	2429.87		1
980	I	113.784		980	I	113.784		1
981	L	144.097		981	L	144.097		1
982	S	1333.24		982	S	1333.24		1
983	R	2193.66		983	R	2193.66		1
984	L	406.12		984	L	406.12		1
985	D	717.105		985	D	717.105		1
986	P			986	P
987	P			987	P
988	E	412.777		988	E	412.777		1
989	A	655.413		989	A	655.413		1
990	E	717.324		990	E	717.324		1
991	V	130.191		991	V	130.191		1
992	Q	767.197		992	Q	767.197		1
993	I	272.212		993	I	272.212		1
994	D	684.83		994	D	684.83		1
995	R	729.112		995	R	729.112		1
996	L	406.12		996	L	406.12		1
997	I	105.903		997	I	105.903		1
998	T	466.282		998	T	466.282		1
999	G	1364.29		999	G	1364.29		1
1000	R	1627.87		1000	R	1627.87		1
1001	L	406.12		1001	L	406.12		1
1002	Q	652.991		1002	Q	652.991		1
1003	S	3426.94		1003	S	3426.94		1
1004	L	487.758		1004	L	487.758		1
1005	Q	652.991		1005	Q	652.991		1
1006	T	1255.02		1006	T	1255.02		1
1007	Y	785.067		1007	Y	785.067		1
1008	V	205.576		1008	V	205.576		1
1009	T	573.653		1009	T	573.653		1
1010	Q	1678.44		1010	Q	1678.44		1
1011	Q	1678.44		1011	Q	1678.44		1
1012	L	387.841		1012	L	387.841		1
1013	I	105.903		1013	I	105.903		1
1014	R	648.066		1014	R	648.066		1
1015	A	1530.76		1015	A	1530.76		1
1016	A	922.374		1016	A	922.374		1
1017	E	717.324		1017	E	717.324		1
1018	I	122.044		1018	I	122.044		1
1019	R	648.066		1019	R	648.066		1
1020	A	1530.76		1020	A	1530.76		1
1021	S	2162.26		1021	S	2162.26		1
1022	A	1838.47		1022	A	1838.47		1
1023	N	2850.41		1023	N	2850.41		1
1024	L	511.275		1024	L	511.275		1
1025	A	568.731		1025	A	568.731		1
1026	A	922.374		1026	A	922.374		1
1027	T	791.861		1027	T	791.861		1
1028	K	1333.24		1028	K	1333.24		1
1029	M	1191.11		1029	M	1191.11		1
1030	S	2785.52		1030	S	2785.52		1
1031	E	1429.77		1031	E	1429.77		1
1032	C	2732.22		1032	C	2732.22		1
1033	V	650.089		1033	V	650.089		1
1034	L	177.278		1034	L	177.278		1
1035	G	530.771		1035	G	530.771		1
1036	Q	1566.42		1036	Q	1566.42		1
1037	S	3426.94		1037	S	3426.94		1
1038	K	1676.71		1038	K	1676.71		1
1039	R	1450.84		1039	R	1450.84		1
1040	V	304.069		1040	V	304.069		1
1041	D	842.525		1041	D	842.525		1
1042	F	354.995		1042	F	354.995		1
1043	C	4446.71		1043	C	4446.71		1
1044	G	3054.27		1044	G	3054.27		1
1045	K	1244.25		1045	K	1244.25		1
1046	G	1134.77		1046	G	1134.77		1
1047	Y	732.668		1047	Y	732.668		1
1048	H	1883.18		1048	H	1883.18		1
1049	L	582.569		1049	L	582.569		1
1050	M	557.124		1050	M	557.124		1
1051	S	2785.52		1051	S	2785.52		1
1052	F	1068.07		1052	F	1068.07		1
1053	P			1053	P
1054	Q	609.406		1054	Q	609.406		1
1055	S	3426.94		1055	S	3426.94		1
1056	A	1838.47		1056	A	1838.47		1
1057	P			1057	P
1058	H	965.813		1058	H	965.813		1
1059	G	2049.28		1059	G	2049.28		1
1060	V	271.002		1060	V	271.002		1
1061	V	132.731		1061	V	132.731		1
1062	F	388.193		1062	F	388.193		1
1063	L	283		1063	L	283		1
1064	H	1034.89		1064	H	1034.89		1
1065	V	436.18		1065	V	436.18		1
1066	T	573.653		1066	T	573.653		1
1067	Y	785.067		1067	Y	785.067		1
1068	V	205.576		1068	V	205.576		1
1069	P			1069	P
1070	A	530.771		1070	A	530.771		1
1071	Q	1059.03		1071	Q	1059.03		1
1072	E	1136.88		1072	E	1136.88		1
1073	K	597.744		1073	K	597.744		1
1074	N	3757.57		1074	N	3757.57		1
1075	F	1119.56		1075	F	1119.56		1
1076	T	915.758		1076	T	915.758		1
1077	T	1255.02		1077	T	1255.02		1
1078	A	1461.86		1078	A	1461.86		1
1079	P			1079	P
1080	A	530.771		1080	A	530.771		1
1081	I	171.754		1081	I	171.754		1
1082	C	2264.16		1082	C	2264.16		1
1083	H	5955.15		1083	H	5955.15		1
1084	D	2768.7		1084	D	2768.7		1
1085	G	570.272		1085	G	570.272		1
1086	K	1244.25		1086	K	1244.25		1
1087	A	1215.93		1087	A	1215.93		1
1088	H	1678.39		1088	H	1678.39		1
1089	F	1275.68		1089	F	1275.68		1
1090	P			1090	P
1091	R	633.314		1091	R	633.314		1
1092	E	1190.46		1092	E	1190.46		1
1093	G	611.667		1093	G	611.667		1
1094	V	271.002		1094	V	271.002		1
1095	F	388.193		1095	F	388.193		1
1096	V	211.887		1096	V	211.887		1
1097	S	1566.42		1097	S	1566.42		1
1098	N	5681.42		1098	N	5681.42		1
1099	G	1798.49		1099	G	1798.49		1
1100	T	1171.25		1100	T	1171.25		1
1101	H	2660.07		1101	H	2660.07		1
1102	W	854.28		1102	W	854.28		1
1103	F	415.956		1103	F	415.956		1
1104	V	211.887		1104	V	211.887		1
1105	T	573.653		1105	T	573.653		1
1106	Q	1678.44		1106	Q	1678.44		1
1107	R	1744.29		1107	R	1744.29		1
1108	N	4730.5		1108	N	4730.5		1
1109	F	1119.56		1109	F	1119.56		1
1110	Y	572.847		1110	Y	572.847		1
1111	E	804.85		1111	E	804.85		1
1112	P			1112	P
1113	Q	609.406		1113	Q	609.406		1
1114	I	272.212		1114	I	272.212		1
1115	I	101.136		1115	I	101.136		1
1116	T	466.282		1116	T	466.282		1
1117	T	1255.02		1117	T	1255.02		1
1118	D	1843.24		1118	D	1843.24		1
1119	N	1888.35		1119	N	1888.35		1
1120	T	1654.43		1120	T	1654.43		1
1121	F	849.273		1121	F	849.273		1
1122	V	211.887		1122	V	211.887		1
1123	S	1566.42		1123	S	1566.42		1
1124	G	1715.76		1124	G	1715.76		1
1125	N	4216.06		1125	N	4216.06		1
1126	C	8033.54		1126	C	8033.54		1
1127	D	4126.51		1127	D	4126.51		1
1128	V	121.38		1128	V	121.38		1
1129	V	132.731		1129	V	132.731		1
1130	I	124.425		1130	I	124.425		1
1131	G	506.882		1131	G	506.882		1
1132	I	254.043		1132	I	254.043		1
1133	V	107.888		1133	V	107.888		1
1134	N	2064.94		1134	N	2064.94		1
1135	N	5955.35		1135	N	5955.35		1
1136	T	1654.43		1136	T	1654.43		1
1137	V	290.384		1137	V	290.384		1
1138	Y	358.845		1138	Y	358.845		1
1139	D	1304.92		1139	D	1304.92		1
1140	P			1140	P
1141	L	140.817		1141	L	140.817		1
1142	Q	652.991		1142	Q	652.991		1
1143	P			1143	P
1144	E	412.777		1144	E	412.777		1
1145	L	173.885		1145	L	173.885		1
1146	D	717.105		1146	D	717.105		1
1147	S	1432.46		1147	S	1432.46		1
1148	F	1068.07		1148	F	1068.07		1
1149	K	972.834		1149	K	972.834		1
1150	E	945.617		1150	E	945.617		1
1151	E	509.71		1151	E	509.71		1
1152	L	173.885		1152	L	173.885		1
1153	D	717.105		1153	D	717.105		1
1154	K	557.291		1154	K	557.291		1
1155	Y	652.991		1155	Y	652.991		1
1156	F	601.24		1156	F	601.24		1
1157	K	972.834		1157	K	972.834		1
1158	N	3757.57		1158	N	3757.57		1
1159	H	3506.65		1159	H	3506.65		1
1160	T	1885.13		1160	T	1885.13		1
1161	S	3426.94		1161	S	3426.94		1
1162	P			1162	P
1163	D	669.242		1163	D	669.242		1
1164	V	121.38		1164	V	121.38		1
1165	D	842.525		1165	D	842.525		1
1166	L	162.117		1166	L	162.117		1
1167	G	530.771		1167	G	530.771		1
1168	D	1720.22		1168	D	1720.22		1
1169	I	113.784		1169	I	113.784		1
1170	S	1273.23		1170	S	1273.23		1
1171	G	1715.76		1171	G	1715.76		1
1172	I	254.043		1172	I	254.043		1
1173	N	1678.44		1173	N	1678.44		1
1174	A	1927.11		1174	A	1927.11		1
1175	S	2162.26		1175	S	2162.26		1
1176	V	365.193		1176	V	365.193		1
1177	V	132.731		1177	V	132.731		1
1178	N	2064.94		1178	N	2064.94		1
1179	I	358.845		1179	I	358.845		1
1180	Q	623.601		1180	Q	623.601		1
1181	K	1333.24		1181	K	1333.24		1
1182	E	945.617		1182	E	945.617		1
1183	I	122.044		1183	I	122.044		1
1184	D	684.83		1184	D	684.83		1
1185	R	729.112		1185	R	729.112		1
1186	L	406.12		1186	L	406.12		1
1187	N	1757.55		1187	N	1757.55		1
1188	E	1498.7		1188	E	1498.7		1
1189	V	130.191		1189	V	130.191		1
1190	A	668.201		1190	A	668.201		1
1191	K	841.215		1191	K	841.215		1
1192	N	3757.57		1192	N	3757.57		1
1193	L	511.275		1193	L	511.275		1
1194	N	1757.55		1194	N	1757.55		1
1195	E	1498.7		1195	E	1498.7		1
1196	S	1536.44		1196	S	1536.44		1
1197	L	487.758		1197	L	487.758		1
1198	I	105.903		1198	I	105.903		1
1199	D	684.83		1199	D	684.83		1
1200	L	162.117		1200	L	162.117		1
1201	Q	652.991		1201	Q	652.991		1
1202	E	1136.88		1202	E	1136.88		1
1203	L	173.885		1203	L	173.885		1
1204	G	530.771		1204	G	530.771		1
1205	K	1244.25		1205	K	1244.25		1
1206	Y	652.991		1206	Y	652.991		1
1207	E	804.85		1207	E	804.85		1
1208	Q	752.515		1208	Q	752.515		1
1209	S	3426.94		1209	S	3426.94		1
1210	G	1715.76		1210	G	1715.76		1
1211	R	1627.87		1211	R	1627.87		1
1212	E	1190.46		1212	E	1190.46		1
1213	N	2025.42		1213	N	2025.42		1
1214	L	511.275		1214	L	511.275		1
1215	Y	305.427		1215	Y	305.427		1
1216	F	601.24		1216	F	601.24		1
1217	Q	1224.72		1217	Q	1224.72		1
1218	G	1364.29		1218	G	1364.29		1
1219	G	1273.23		1219	G	1273.23		1
1220	G	1273.23		1220	G	1273.23		1
1221	G	1273.23		1221	G	1273.23		1
1222	S	3198.21		1222	S	3198.21		1
1223	G	1715.76		1223	G	1715.76		1
1224	Y	732.668		1224	Y	732.668		1
1225	I	192.711		1225	I	192.711		1
1226	P			1226	P
1227	E	412.777		1227	E	412.777		1
1228	A	655.413		1228	A	655.413		1
1229	P			1229	P
1230	R	633.314		1230	R	633.314		1
1231	D	1930.11		1231	D	1930.11		1
1232	G	570.272		1232	G	570.272		1
1233	Q	1566.42		1233	Q	1566.42		1
1234	A	1461.86		1234	A	1461.86		1
1235	Y	495.344		1235	Y	495.344		1
1236	V	205.576		1236	V	205.576		1
1237	R	797.295		1237	R	797.295		1
1238	K	1396.07		1238	K	1396.07		1
1239	D	1533.14		1239	D	1533.14		1
1240	G	570.272		1240	G	570.272		1
1241	E	1061		1241	E	1061		1
1242	W	254.985		1242	W	254.985		1
1243	V	142.224		1243	V	142.224		1
1244	L	177.278		1244	L	177.278		1
1245	L	150.888		1245	L	150.888		1
1246	S	1333.24		1246	S	1333.24		1
1247	T	1578.34		1247	T	1578.34		1
1248	F	849.273		1248	F	849.273		1
1249	L	283		1249	L	283		1
1250	G	530.771		1250	G	530.771		1
1251	H	2482.52		1251	H	2482.52		1
1252	H	3995.64		1252	H	3995.64		1
1253	H	3995.64		1253	H	3995.64		1
1254	H	3995.64		1254	H	3995.64		1
1255	H	3995.64		1255	H	3995.64		1
1256	H	63.3266		1256	H	63.3266		1

## Sheet: Alpha S - G614 S
23 °C
alpha spike		kch (1/min)	average Kch peptide considered	G614 spike		kch (1/min)	average Kch peptide considered	kch ratio at residue level	% difference in average Kch	% difference in HDX	Note
1	M			1	M
2	F	28777.1		2	F	28777.1		1
3	V	211.887		3	V	211.887		1
4	F	388.193		4	F	388.193		1
5	L	283		5	L	283		1
6	V	112.972		6	V	112.972		1
7	L	177.278		7	L	177.278		1
8	L	150.888		8	L	150.888		1
9	P			9	P
10	L	140.817		10	L	140.817		1
11	V	112.972		11	V	112.972		1
12	S	1566.42		12	S	1566.42		1
13	S	4309.8		13	S	4309.8		1
14	Q	2110.85		14	Q	2110.85		1
15	C	6094.06		15	C	6094.06		1
16	V	650.089		16	V	650.089		1
17	N	2064.94		17	N	2064.94		1
18	L	511.275		18	L	511.275		1
19	T	488.258		19	T	488.258		1
20	T	1255.02		20	T	1255.02		1
21	R	1744.29		21	R	1744.29		1
22	T	1314.16		22	T	1314.16		1
23	Q	1678.44		23	Q	1678.44		1
24	L	387.841		24	L	387.841		1
25	P			25	P
26	P			26	P
27	A	530.771		27	A	530.771		1
28	Y	495.344		28	Y	495.344		1
29	T	888.483		29	T	888.483		1
30	N	4517.59		30	N	4517.59		1
31	S	4517.59		31	S	4517.59		1
32	F	1068.07		32	F	1068.07		1
33	T	915.758		33	T	915.758		1
34	R	1744.29		34	R	1744.29		1
35	G	1428.59		35	G	1428.59		1
36	V	271.002		36	V	271.002		1
37	Y	358.845		37	Y	358.845		1
38	Y	555.785		38	Y	555.785		1
39	P			39	P
40	D	669.242		40	D	669.242		1
41	K	557.291		41	K	557.291		1
42	V	241.531		42	V	241.531		1
43	F	388.193		43	F	388.193		1
44	R	1272.77		44	R	1272.77		1
45	S	3588.45		45	S	3588.45		1
46	S	4309.8		46	S	4309.8		1
47	V	365.193		47	V	365.193		1
48	L	177.278		48	L	177.278		1
49	H	1034.89		49	H	1034.89		1
50	S	5147.55		50	S	5147.55		1
51	T	1578.34		51	T	1578.34		1
52	Q	1678.44		52	Q	1678.44		1
53	D	1843.24		53	D	1843.24		1
54	L	162.117		54	L	162.117		1
55	F	330.406		55	F	330.406		1
56	L	283		56	L	283		1
57	P			57	P
58	F	308.353		58	F	308.353		1
59	F	619.697		59	F	619.697		1
60	S	2500.57		60	S	2500.57		1
61	N	5681.42		61	N	5681.42		1
62	V	382.8		62	V	382.8		1
63	T	573.653		63	T	573.653		1
64	W	568.731		64	W	568.731		1
65	F	415.956		65	F	415.956		1
66	H	1941		66	H	1941		1
67	A	2195.84		67	A	2195.84		1
68	I	171.754		68	I	171.754		1
69				69	H	988.309		-
70				70	V	436.18		-
71	S	1273.23		71	S	1566.42		0.812831			No coverage
72	G	1715.76		72	G	1715.76		1
73	T	1171.25		73	T	1171.25		1
74	N	4517.59		74	N	4517.59		1
75	G	1798.49		75	G	1798.49		1
76	T	1171.25		76	T	1171.25		1
77	K	1333.24		77	K	1333.24		1
78	R	1450.84		78	R	1450.84		1
79	F	889.298		79	F	889.298		1
80	D	1344.98		80	D	1344.98		1
81	N	1888.35		81	N	1888.35		1
82	P			82	P
83	V	105.432		83	V	105.432		1
84	L	177.278		84	L	177.278		1
85	P			85	P
86	F	308.353		86	F	308.353		1
87	N	3296.39		87	N	3296.39		1
88	D	2429.87		88	D	2429.87		1
89	G	570.272		89	G	570.272		1
90	V	271.002		90	V	271.002		1
91	Y	358.845		91	Y	358.845		1
92	F	601.24		92	F	601.24		1
93	A	1066.69		93	A	1066.69		1
94	S	2162.26		94	S	2162.26		1
95	T	1578.34		95	T	1578.34		1
96	E	1136.88		96	E	1136.88		1
97	K	597.744		97	K	597.744		1
98	S	2850.41		98	S	2850.41		1
99	N	5681.42		99	N	5681.42		1
100	I	358.845		100	I	358.845		1
101	I	101.136		101	I	101.136		1
102	R	648.066		102	R	648.066		1
103	G	1428.59		103	G	1428.59		1
104	W	530.771		104	W	530.771		1
105	I	133.324		105	I	133.324		1
106	F	315.535		106	F	315.535		1
107	G	995.494		107	G	995.494		1
108	T	1171.25		108	T	1171.25		1
109	T	1255.02		109	T	1255.02		1
110	L	387.841		110	L	387.841		1
111	D	717.105		111	D	717.105		1
112	S	1432.46		112	S	1432.46		1
113	K	1676.71		113	K	1676.71		1
114	T	1043.88		114	T	1043.88		1
115	Q	1678.44		115	Q	1678.44		1
116	S	3426.94		116	S	3426.94		1
117	L	487.758		117	L	487.758		1
118	L	150.888		118	L	150.888		1
119	I	105.903		119	I	105.903		1
120	V	107.888		120	V	107.888		1
121	N	2064.94		121	N	2064.94		1
122	N	5955.35		122	N	5955.35		1
123	A	1927.11		123	A	1927.11		1
124	T	791.861		124	T	791.861		1
125	N	4517.59		125	N	4517.59		1
126	V	382.8		126	V	382.8		1
127	V	132.731		127	V	132.731		1
128	I	124.425		128	I	124.425		1
129	K	495.344		129	K	495.344		1
130	V	241.531		130	V	241.531		1
131	C	2785.52		131	C	2785.52		1
132	E	2545.16		132	E	2545.16		1
133	F	380.764		133	F	380.764		1
134	Q	1224.72		134	Q	1224.72		1
135	F	849.273		135	F	849.273		1
136	C	4446.71		136	C	4446.71		1
137	N	10113.6		137	N	10113.6		1
138	D	2429.87		138	D	2429.87		1
139	P			139	P
140	F	308.353		140	F	308.353		1
141	L	283		141	L	283		1
142	G	530.771		142	G	530.771		1
143	V	271.002		143	V	271.002		1
144	Y	358.845		144	Y	358.845		1
145				145	Y	555.785		-
146	H	1883.18		146	H	1883.18		1
147	K	2002.63		147	K	2002.63		1
148	N	3757.57		148	N	3757.57		1
149	N	5955.35		149	N	5955.35		1
150	K	1757.55		150	K	1757.55		1
151	S	2850.41		151	S	2850.41		1
152	W	715.249		152	W	715.249		1
153	M	701.378		153	M	701.378		1
154	E	924.092		154	E	924.092		1
155	S	1536.44		155	S	1536.44		1
156	E	1429.77		156	E	1429.77		1
157	F	380.764		157	F	380.764		1
158	R	1272.77		158	R	1272.77		1
159	V	304.069		159	V	304.069		1
160	Y	358.845		160	Y	358.845		1
161	S	2426.09		161	S	2426.09		1
162	S	4309.8		162	S	4309.8		1
163	A	1838.47		163	A	1838.47		1
164	N	2850.41		164	N	2850.41		1
165	N	5955.35		165	N	5955.35		1
166	C	8033.54		166	C	8033.54		1
167	T	2809.63		167	T	2809.63		1
168	F	849.273		168	F	849.273		1
169	E	829.558		169	E	829.558		1
170	Y	351.978		170	Y	351.978		1
171	V	205.576		171	V	205.576		1
172	S	1566.42		172	S	1566.42		1
173	Q	2110.85		173	Q	2110.85		1
174	P			174	P
175	F	308.353		175	F	308.353		1
176	L	283		176	L	283		1
177	M	557.124		177	M	557.124		1
178	D	1498.25		178	D	1498.25		1
179	L	162.117		179	L	162.117		1
180	E	442.298		180	E	442.298		1
181	G	611.667		181	G	611.667		1
182	K	1244.25		182	K	1244.25		1
183	Q	1396.07		183	Q	1396.07		1
184	G	1364.29		184	G	1364.29		1
185	N	4216.06		185	N	4216.06		1
186	F	1119.56		186	F	1119.56		1
187	K	972.834		187	K	972.834		1
188	N	3757.57		188	N	3757.57		1
189	L	511.275		189	L	511.275		1
190	R	678.608		190	R	678.608		1
191	E	1190.46		191	E	1190.46		1
192	F	380.764		192	F	380.764		1
193	V	211.887		193	V	211.887		1
194	F	388.193		194	F	388.193		1
195	K	972.834		195	K	972.834		1
196	N	3757.57		196	N	3757.57		1
197	I	358.845		197	I	358.845		1
198	D	684.83		198	D	684.83		1
199	G	570.272		199	G	570.272		1
200	Y	732.668		200	Y	732.668		1
201	F	601.24		201	F	601.24		1
202	K	972.834		202	K	972.834		1
203	I	226.416		203	I	226.416		1
204	Y	291.68		204	Y	291.68		1
205	S	2426.09		205	S	2426.09		1
206	K	1676.71		206	K	1676.71		1
207	H	2212.55		207	H	2212.55		1
208	T	1885.13		208	T	1885.13		1
209	P			209	P
210	I	98.8341		210	I	98.8341		1
211	N	1678.44		211	N	1678.44		1
212	L	511.275		212	L	511.275		1
213	V	112.972		213	V	112.972		1
214	R	797.295		214	R	797.295		1
215	D	1930.11		215	D	1930.11		1
216	L	162.117		216	L	162.117		1
217	P			217	P
218	Q	609.406		218	Q	609.406		1
219	G	1364.29		219	G	1364.29		1
220	F	792.588		220	F	792.588		1
221	S	2500.57		221	S	2500.57		1
222	A	1838.47		222	A	1838.47		1
223	L	244.711		223	L	244.711		1
224	E	442.298		224	E	442.298		1
225	P			225	P
226	L	140.817		226	L	140.817		1
227	V	112.972		227	V	112.972		1
228	D	842.525		228	D	842.525		1
229	L	162.117		229	L	162.117		1
230	P			230	P
231	I	98.8341		231	I	98.8341		1
232	G	506.882		232	G	506.882		1
233	I	254.043		233	I	254.043		1
234	N	1678.44		234	N	1678.44		1
235	I	358.845		235	I	358.845		1
236	T	466.282		236	T	466.282		1
237	R	1744.29		237	R	1744.29		1
238	F	889.298		238	F	889.298		1
239	Q	1224.72		239	Q	1224.72		1
240	T	1255.02		240	T	1255.02		1
241	L	387.841		241	L	387.841		1
242	L	150.888		242	L	150.888		1
243	A	568.731		243	A	568.731		1
244	L	244.711		244	L	244.711		1
245	H	1034.89		245	H	1034.89		1
246	R	2620.07		246	R	2620.07		1
247	S	3588.45		247	S	3588.45		1
248	Y	987.318		248	Y	987.318		1
249	L	274.571		249	L	274.571		1
250	T	488.258		250	T	488.258		1
251	P			251	P
252	G	495.344		252	G	495.344		1
253	D	1720.22		253	D	1720.22		1
254	S	1432.46		254	S	1432.46		1
255	S	4309.8		255	S	4309.8		1
256	S	4309.8		256	S	4309.8		1
257	G	1715.76		257	G	1715.76		1
258	W	530.771		258	W	530.771		1
259	T	614.68		259	T	614.68		1
260	A	1461.86		260	A	1461.86		1
261	G	860.809		261	G	860.809		1
262	A	1364.29		262	A	1364.29		1
263	A	922.374		263	A	922.374		1
264	A	922.374		264	A	922.374		1
265	Y	495.344		265	Y	495.344		1
266	Y	555.785		266	Y	555.785		1
267	V	205.576		267	V	205.576		1
268	G	623.601		268	G	623.601		1
269	Y	732.668		269	Y	732.668		1
270	L	274.571		270	L	274.571		1
271	Q	652.991		271	Q	652.991		1
272	P			272	P
273	R	633.314		273	R	633.314		1
274	T	1314.16		274	T	1314.16		1
275	F	849.273		275	F	849.273		1
276	L	283		276	L	283		1
277	L	150.888		277	L	150.888		1
278	K	518.689		278	K	518.689		1
279	Y	652.991		279	Y	652.991		1
280	N	3198.21		280	N	3198.21		1
281	E	1498.7		281	E	1498.7		1
282	N	2025.42		282	N	2025.42		1
283	G	1798.49		283	G	1798.49		1
284	T	1171.25		284	T	1171.25		1
285	I	272.212		285	I	272.212		1
286	T	466.282		286	T	466.282		1
287	D	1843.24		287	D	1843.24		1
288	A	611.057		288	A	611.057		1
289	V	183.22		289	V	183.22		1
290	D	842.525		290	D	842.525		1
291	C	2547.31		291	C	2547.31		1
292	A	3272.71		292	A	3272.71		1
293	L	244.711		293	L	244.711		1
294	D	717.105		294	D	717.105		1
295	P			295	P
296	L	140.817		296	L	140.817		1
297	S	1333.24		297	S	1333.24		1
298	E	1429.77		298	E	1429.77		1
299	T	562.675		299	T	562.675		1
300	K	1333.24		300	K	1333.24		1
301	C	5068.82		301	C	5068.82		1
302	T	2809.63		302	T	2809.63		1
303	L	387.841		303	L	387.841		1
304	K	518.689		304	K	518.689		1
305	S	2850.41		305	S	2850.41		1
306	F	1068.07		306	F	1068.07		1
307	T	915.758		307	T	915.758		1
308	V	290.384		308	V	290.384		1
309	E	519.655		309	E	519.655		1
310	K	597.744		310	K	597.744		1
311	G	1134.77		311	G	1134.77		1
312	I	254.043		312	I	254.043		1
313	Y	291.68		313	Y	291.68		1
314	Q	1188.25		314	Q	1188.25		1
315	T	1255.02		315	T	1255.02		1
316	S	3426.94		316	S	3426.94		1
317	N	5681.42		317	N	5681.42		1
318	F	1119.56		318	F	1119.56		1
319	R	1272.77		319	R	1272.77		1
320	V	304.069		320	V	304.069		1
321	Q	767.197		321	Q	767.197		1
322	P			322	P
323	T	455.668		323	T	455.668		1
324	E	1136.88		324	E	1136.88		1
325	S	1536.44		325	S	1536.44		1
326	I	342.34		326	I	342.34		1
327	V	107.888		327	V	107.888		1
328	R	797.295		328	R	797.295		1
329	F	889.298		329	F	889.298		1
330	P			330	P
331	N	1640.24		331	N	1640.24		1
332	I	358.845		332	I	358.845		1
333	T	466.282		333	T	466.282		1
334	N	4517.59		334	N	4517.59		1
335	L	511.275		335	L	511.275		1
336	C	2370.87		336	C	2370.87		1
337	P			337	P
338	F	308.353		338	F	308.353		1
339	G	995.494		339	G	995.494		1
340	E	1061		340	E	1061		1
341	V	130.191		341	V	130.191		1
342	F	388.193		342	F	388.193		1
343	N	3296.39		343	N	3296.39		1
344	A	1927.11		344	A	1927.11		1
345	T	791.861		345	T	791.861		1
346	R	1744.29		346	R	1744.29		1
347	F	889.298		347	F	889.298		1
348	A	1066.69		348	A	1066.69		1
349	S	2162.26		349	S	2162.26		1
350	V	365.193		350	V	365.193		1
351	Y	358.845		351	Y	358.845		1
352	A	1034.92		352	A	1034.92		1
353	W	358.845		353	W	358.845		1
354	N	2212.62		354	N	2212.62		1
355	R	2299.42		355	R	2299.42		1
356	K	1396.07		356	K	1396.07		1
357	R	1450.84		357	R	1450.84		1
358	I	285.041		358	I	285.041		1
359	S	1273.23		359	S	1273.23		1
360	N	5681.42		360	N	5681.42		1
361	C	8033.54		361	C	8033.54		1
362	V	650.089		362	V	650.089		1
363	A	668.201		363	A	668.201		1
364	D	1163.01		364	D	1163.01		1
365	Y	328.157		365	Y	328.157		1
366	S	2426.09		366	S	2426.09		1
367	V	365.193		367	V	365.193		1
368	L	177.278		368	L	177.278		1
369	Y	305.427		369	Y	305.427		1
370	N	3198.21		370	N	3198.21		1
371	S	4517.59		371	S	4517.59		1
372	A	1838.47		372	A	1838.47		1
373	S	2162.26		373	S	2162.26		1
374	F	1068.07		374	F	1068.07		1
375	S	2500.57		375	S	2500.57		1
376	T	1578.34		376	T	1578.34		1
377	F	849.273		377	F	849.273		1
378	K	972.834		378	K	972.834		1
379	C	5068.82		379	C	5068.82		1
380	Y	1757.55		380	Y	1757.55		1
381	G	965.844		381	G	965.844		1
382	V	271.002		382	V	271.002		1
383	S	1566.42		383	S	1566.42		1
384	P			384	P
385	T	455.668		385	T	455.668		1
386	K	1333.24		386	K	1333.24		1
387	L	322.592		387	L	322.592		1
388	N	1757.55		388	N	1757.55		1
389	D	2429.87		389	D	2429.87		1
390	L	162.117		390	L	162.117		1
391	C	2370.87		391	C	2370.87		1
392	F	1901.29		392	F	1901.29		1
393	T	915.758		393	T	915.758		1
394	N	4517.59		394	N	4517.59		1
395	V	382.8		395	V	382.8		1
396	Y	358.845		396	Y	358.845		1
397	A	1034.92		397	A	1034.92		1
398	D	1163.01		398	D	1163.01		1
399	S	1432.46		399	S	1432.46		1
400	F	1068.07		400	F	1068.07		1
401	V	211.887		401	V	211.887		1
402	I	124.425		402	I	124.425		1
403	R	648.066		403	R	648.066		1
404	G	1428.59		404	G	1428.59		1
405	D	1720.22		405	D	1720.22		1
406	E	475.215		406	E	475.215		1
407	V	130.191		407	V	130.191		1
408	R	797.295		408	R	797.295		1
409	Q	1757.55		409	Q	1757.55		1
410	I	272.212		410	I	272.212		1
411	A	543.134		411	A	543.134		1
412	P			412	P
413	G	495.344		413	G	495.344		1
414	Q	1566.42		414	Q	1566.42		1
415	T	1255.02		415	T	1255.02		1
416	G	1364.29		416	G	1364.29		1
417	K	1244.25		417	K	1244.25		1
418	I	226.416		418	I	226.416		1
419	A	543.134		419	A	543.134		1
420	D	1163.01		420	D	1163.01		1
421	Y	328.157		421	Y	328.157		1
422	N	3198.21		422	N	3198.21		1
423	Y	1034.92		423	Y	1034.92		1
424	K	943.859		424	K	943.859		1
425	L	322.592		425	L	322.592		1
426	P			426	P
427	D	669.242		427	D	669.242		1
428	D	770.474		428	D	770.474		1
429	F	354.995		429	F	354.995		1
430	T	915.758		430	T	915.758		1
431	G	1364.29		431	G	1364.29		1
432	C	5687.31		432	C	5687.31		1
433	V	650.089		433	V	650.089		1
434	I	124.425		434	I	124.425		1
435	A	543.134		435	A	543.134		1
436	W	358.845		436	W	358.845		1
437	N	2212.62		437	N	2212.62		1
438	S	4517.59		438	S	4517.59		1
439	N	5681.42		439	N	5681.42		1
440	N	5955.35		440	N	5955.35		1
441	L	511.275		441	L	511.275		1
442	D	717.105		442	D	717.105		1
443	S	1432.46		443	S	1432.46		1
444	K	1676.71		444	K	1676.71		1
445	V	241.531		445	V	241.531		1
446	G	623.601		446	G	623.601		1
447	G	1273.23		447	G	1273.23		1
448	N	4216.06		448	N	4216.06		1
449	Y	1034.92		449	Y	1034.92		1
450	N	3198.21		450	N	3198.21		1
451	Y	1034.92		451	Y	1034.92		1
452	L	274.571		452	L	274.571		1
453	Y	305.427		453	Y	305.427		1
454	R	1234.86		454	R	1234.86		1
455	L	406.12		455	L	406.12		1
456	F	330.406		456	F	330.406		1
457	R	1272.77		457	R	1272.77		1
458	K	1396.07		458	K	1396.07		1
459	S	2850.41		459	S	2850.41		1
460	N	5681.42		460	N	5681.42		1
461	L	511.275		461	L	511.275		1
462	K	518.689		462	K	518.689		1
463	P			463	P
464	F	308.353		464	F	308.353		1
465	E	829.558		465	E	829.558		1
466	R	782.037		466	R	782.037		1
467	D	1930.11		467	D	1930.11		1
468	I	113.784		468	I	113.784		1
469	S	1273.23		469	S	1273.23		1
470	T	1578.34		470	T	1578.34		1
471	E	1136.88		471	E	1136.88		1
472	I	122.044		472	I	122.044		1
473	Y	291.68		473	Y	291.68		1
474	Q	1188.25		474	Q	1188.25		1
475	A	1461.86		475	A	1461.86		1
476	G	860.809		476	G	860.809		1
477	S	3198.21		477	S	3198.21		1
478	T	1578.34		478	T	1578.34		1
479	P			479	P
480	C	2212.62		480	C	2212.62		1
481	N	10113.6		481	N	10113.6		1
482	G	1798.49		482	G	1798.49		1
483	V	271.002		483	V	271.002		1
484	E	519.655		484	E	519.655		1
485	G	611.667		485	G	611.667		1
486	F	792.588		486	F	792.588		1
487	N	3296.39		487	N	3296.39		1
488	C	8033.54		488	C	8033.54		1
489	Y	1757.55		489	Y	1757.55		1
490	F	601.24	884.547	490	F	601.24	1153.09	1	-0.232887	-0.11	problematic, however the absolute difference in HDX is not compatible with a difference of two single amides
491	P			491	P
492	L	140.817		492	L	140.817		1
493	Q	652.991		493	Q	652.991		1
494	S	3426.94		494	S	3426.94		1
495	Y	987.318		495	Y	987.318		1
496	G	965.844		496	G	965.844		1
497	F	792.588		497	F	792.588		1
498	Q	1224.72		498	Q	1224.72		1
499	P			499	P
500	T	455.668		500	T	455.668		1
501	Y	785.067		501	N	4517.59		0.17378
502	G	965.844		502	G	1798.49		0.537032
503	V	271.002		503	V	271.002		1
504	G	623.601		504	G	623.601		1
505	Y	732.668		505	Y	732.668		1
506	Q	1188.25		506	Q	1188.25		1
507	P			507	P
508	Y	285.041		508	Y	285.041		1
509	R	1234.86		509	R	1234.86		1
510	V	304.069		510	V	304.069		1
511	V	132.731		511	V	132.731		1
512	V	132.731		512	V	132.731		1
513	L	177.278		513	L	177.278		1
514	S	1333.24		514	S	1333.24		1
515	F	1068.07		515	F	1068.07		1
516	E	829.558		516	E	829.558		1
517	L	173.885		517	L	173.885		1
518	L	150.888		518	L	150.888		1
519	H	1034.89		519	H	1034.89		1
520	A	2195.84		520	A	2195.84		1
521	P			521	P
522	A	530.771		522	A	530.771		1
523	T	791.861		523	T	791.861		1
524	V	290.384		524	V	290.384		1
525	C	2785.52		525	C	2785.52		1
526	G	3054.27		526	G	3054.27		1
527	P			527	P
528	K	484.069		528	K	484.069		1
529	K	1108.94		529	K	1108.94		1
530	S	2850.41		530	S	2850.41		1
531	T	1578.34		531	T	1578.34		1
532	N	4517.59		532	N	4517.59		1
533	L	511.275		533	L	511.275		1
534	V	112.972		534	V	112.972		1
535	K	609.406		535	K	609.406		1
536	N	3757.57		536	N	3757.57		1
537	K	1757.55		537	K	1757.55		1
538	C	5068.82		538	C	5068.82		1
539	V	650.089		539	V	650.089		1
540	N	2064.94		540	N	2064.94		1
541	F	1119.56		541	F	1119.56		1
542	N	3296.39		542	N	3296.39		1
543	F	1119.56		543	F	1119.56		1
544	N	3296.39		544	N	3296.39		1
545	G	1798.49		545	G	1798.49		1
546	L	361.955		546	L	361.955		1
547	T	488.258		547	T	488.258		1
548	G	1364.29		548	G	1364.29		1
549	T	1171.25		549	T	1171.25		1
550	G	1364.29		550	G	1364.29		1
551	V	271.002		551	V	271.002		1
552	L	177.278		552	L	177.278		1
553	T	488.258		553	T	488.258		1
554	E	1136.88		554	E	1136.88		1
555	S	1536.44		555	S	1536.44		1
556	N	5681.42		556	N	5681.42		1
557	K	1757.55		557	K	1757.55		1
558	K	1108.94		558	K	1108.94		1
559	F	706.395		559	F	706.395		1
560	L	283		560	L	283		1
561	P			561	P
562	F	308.353		562	F	308.353		1
563	Q	1224.72		563	Q	1224.72		1
564	Q	1678.44		564	Q	1678.44		1
565	F	849.273		565	F	849.273		1
566	G	995.494		566	G	995.494		1
567	R	1627.87		567	R	1627.87		1
568	D	1930.11		568	D	1930.11		1
569	I	113.784	948.203	569	I	113.784	990.009	1	-0.0422283		negligble difference in average kch - no difference in HDX
570	D	684.83		570	A	543.134		1.26089
571	D	770.474		571	D	1163.01		0.662483
572	T	524.595		572	T	524.595		1
573	T	1255.02		573	T	1255.02		1
574	D	1843.24		574	D	1843.24		1
575	A	611.057		575	A	611.057		1
576	V	183.22		576	V	183.22		1
577	R	797.295		577	R	797.295		1
578	D	1930.11		578	D	1930.11		1
579	P			579	P
580	Q	609.406		580	Q	609.406		1
581	T	1255.02		581	T	1255.02		1
582	L	387.841		582	L	387.841		1
583	E	442.298		583	E	442.298		1
584	I	122.044		584	I	122.044		1
585	L	144.097		585	L	144.097		1
586	D	717.105		586	D	717.105		1
587	I	113.784		587	I	113.784		1
588	T	466.282		588	T	466.282		1
589	P			589	P
590	C	2212.62		590	C	2212.62		1
591	S	7671.97		591	S	7671.97		1
592	F	1068.07		592	F	1068.07		1
593	G	995.494		593	G	995.494		1
594	G	1273.23		594	G	1273.23		1
595	V	271.002		595	V	271.002		1
596	S	1566.42		596	S	1566.42		1
597	V	365.193		597	V	365.193		1
598	I	124.425		598	I	124.425		1
599	T	466.282		599	T	466.282		1
600	P			600	P
601	G	495.344		601	G	495.344		1
602	T	1171.25		602	T	1171.25		1
603	N	4517.59		603	N	4517.59		1
604	T	1654.43		604	T	1654.43		1
605	S	3426.94		605	S	3426.94		1
606	N	5681.42		606	N	5681.42		1
607	Q	2212.62		607	Q	2212.62		1
608	V	290.384		608	V	290.384		1
609	A	668.201		609	A	668.201		1
610	V	183.22		610	V	183.22		1
611	L	177.278		611	L	177.278		1
612	Y	305.427		612	Y	305.427		1
613	Q	1188.25		613	Q	1188.25		1
614	G	1364.29		614	G	1364.29		1
615	V	271.002		615	V	271.002		1
616	N	2064.94		616	N	2064.94		1
617	C	8033.54		617	C	8033.54		1
618	T	2809.63		618	T	2809.63		1
619	E	1136.88		619	E	1136.88		1
620	V	130.191		620	V	130.191		1
621	P			621	P
622	V	105.432		622	V	105.432		1
623	A	668.201		623	A	668.201		1
624	I	171.754		624	I	171.754		1
625	H	988.309		625	H	988.309		1
626	A	2195.84		626	A	2195.84		1
627	D	1163.01		627	D	1163.01		1
628	Q	701.587		628	Q	701.587		1
629	L	387.841		629	L	387.841		1
630	T	488.258		630	T	488.258		1
631	P			631	P
632	T	455.668		632	T	455.668		1
633	W	568.731		633	W	568.731		1
634	R	854.317		634	R	854.317		1
635	V	304.069		635	V	304.069		1
636	Y	358.845		636	Y	358.845		1
637	S	2426.09		637	S	2426.09		1
638	T	1578.34		638	T	1578.34		1
639	G	1364.29		639	G	1364.29		1
640	S	3198.21		640	S	3198.21		1
641	N	5681.42		641	N	5681.42		1
642	V	382.8		642	V	382.8		1
643	F	388.193		643	F	388.193		1
644	Q	1224.72		644	Q	1224.72		1
645	T	1255.02		645	T	1255.02		1
646	R	1744.29		646	R	1744.29		1
647	A	1530.76		647	A	1530.76		1
648	G	860.809		648	G	860.809		1
649	C	5687.31		649	C	5687.31		1
650	L	868.269		650	L	868.269		1
651	I	105.903		651	I	105.903		1
652	G	506.882		652	G	506.882		1
653	A	1364.29		653	A	1364.29		1
654	E	717.324		654	E	717.324		1
655	H	1192.62		655	H	1192.62		1
656	V	436.18		656	V	436.18		1
657	N	2064.94		657	N	2064.94		1
658	N	5955.35		658	N	5955.35		1
659	S	4517.59		659	S	4517.59		1
660	Y	987.318		660	Y	987.318		1
661	E	804.85		661	E	804.85		1
662	C	2732.22		662	C	2732.22		1
663	D	4126.51		663	D	4126.51		1
664	I	113.784		664	I	113.784		1
665	P			665	P
666	I	98.8341		666	I	98.8341		1
667	G	506.882		667	G	506.882		1
668	A	1364.29		668	A	1364.29		1
669	G	860.809		669	G	860.809		1
670	I	254.043		670	I	254.043		1
671	C	2264.16		671	C	2264.16		1
672	A	3272.71		672	A	3272.71		1
673	S	2162.26		673	S	2162.26		1
674	Y	987.318		674	Y	987.318		1
675	Q	1188.25		675	Q	1188.25		1
676	T	1255.02		676	T	1255.02		1
677	Q	1678.44		677	Q	1678.44		1
678	T	1255.02		678	T	1255.02		1
679	N	4517.59		679	N	4517.59		1
680	S	4517.59		680	S	4517.59		1
681	P			681	P
682	S	1244.25		682	S	1244.25		1
683	R	2193.66		683	R	2193.66		1
684	A	1530.76		684	A	1530.76		1
685	S	2162.26		685	S	2162.26		1
686	S	4309.8		686	S	4309.8		1
687	V	365.193		687	V	365.193		1
688	A	668.201		688	A	668.201		1
689	S	2162.26		689	S	2162.26		1
690	Q	2110.85		690	Q	2110.85		1
691	S	3426.94		691	S	3426.94		1
692	I	342.34		692	I	342.34		1
693	I	101.136		693	I	101.136		1
694	A	543.134		694	A	543.134		1
695	Y	495.344		695	Y	495.344		1
696	T	888.483		696	T	888.483		1
697	M	1432.03		697	M	1432.03		1
698	S	2785.52		698	S	2785.52		1
699	L	487.758		699	L	487.758		1
700	G	530.771		700	G	530.771		1
701	A	1364.29		701	A	1364.29		1
702	E	717.324		702	E	717.324		1
703	N	2025.42		703	N	2025.42		1
704	S	4517.59		704	S	4517.59		1
705	V	365.193		705	V	365.193		1
706	A	668.201		706	A	668.201		1
707	Y	495.344		707	Y	495.344		1
708	S	2426.09		708	S	2426.09		1
709	N	5681.42		709	N	5681.42		1
710	N	5955.35		710	N	5955.35		1
711	S	4517.59		711	S	4517.59		1
712	I	342.34		712	I	342.34		1
713	A	543.134		713	A	543.134		1
714	I	171.754		714	I	171.754		1
715	P			715	P
716	I	98.8341		716	T	455.668		0.216899			no coverage
717	N	1678.44		717	N	4517.59		0.371535
718	F	1119.56		718	F	1119.56		1
719	T	915.758		719	T	915.758		1
720	I	272.212		720	I	272.212		1
721	S	1273.23		721	S	1273.23		1
722	V	365.193		722	V	365.193		1
723	T	573.653		723	T	573.653		1
724	T	1255.02		724	T	1255.02		1
725	E	1136.88		725	E	1136.88		1
726	I	122.044		726	I	122.044		1
727	L	144.097		727	L	144.097		1
728	P			728	P
729	V	105.432		729	V	105.432		1
730	S	1566.42		730	S	1566.42		1
731	M	1800.95		731	M	1800.95		1
732	T	1020.11		732	T	1020.11		1
733	K	1333.24		733	K	1333.24		1
734	T	1043.88		734	T	1043.88		1
735	S	3426.94		735	S	3426.94		1
736	V	365.193		736	V	365.193		1
737	D	842.525		737	D	842.525		1
738	C	2547.31		738	C	2547.31		1
739	T	2809.63		739	T	2809.63		1
740	M	1432.03		740	M	1432.03		1
741	Y	638.127		741	Y	638.127		1
742	I	192.711		742	I	192.711		1
743	C	2264.16		743	C	2264.16		1
744	G	3054.27		744	G	3054.27		1
745	D	1720.22		745	D	1720.22		1
746	S	1432.46		746	S	1432.46		1
747	T	1578.34		747	T	1578.34		1
748	E	1136.88		748	E	1136.88		1
749	C	2732.22		749	C	2732.22		1
750	S	7671.97		750	S	7671.97		1
751	N	5681.42		751	N	5681.42		1
752	L	511.275		752	L	511.275		1
753	L	150.888		753	L	150.888		1
754	L	150.888		754	L	150.888		1
755	Q	652.991		755	Q	652.991		1
756	Y	785.067		756	Y	785.067		1
757	G	965.844		757	G	965.844		1
758	S	3198.21		758	S	3198.21		1
759	F	1068.07		759	F	1068.07		1
760	C	4446.71		760	C	4446.71		1
761	T	2809.63		761	T	2809.63		1
762	Q	1678.44		762	Q	1678.44		1
763	L	387.841		763	L	387.841		1
764	N	1757.55		764	N	1757.55		1
765	R	2299.42		765	R	2299.42		1
766	A	1530.76		766	A	1530.76		1
767	L	244.711		767	L	244.711		1
768	T	488.258		768	T	488.258		1
769	G	1364.29		769	G	1364.29		1
770	I	254.043		770	I	254.043		1
771	A	543.134		771	A	543.134		1
772	V	183.22		772	V	183.22		1
773	E	519.655		773	E	519.655		1
774	Q	752.515		774	Q	752.515		1
775	D	1843.24		775	D	1843.24		1
776	K	557.291		776	K	557.291		1
777	N	3757.57		777	N	3757.57		1
778	T	1654.43		778	T	1654.43		1
779	Q	1678.44		779	Q	1678.44		1
780	E	1136.88		780	E	1136.88		1
781	V	130.191		781	V	130.191		1
782	F	388.193		782	F	388.193		1
783	A	1066.69		783	A	1066.69		1
784	Q	1059.03		784	Q	1059.03		1
785	V	290.384		785	V	290.384		1
786	K	609.406		786	K	609.406		1
787	Q	1396.07		787	Q	1396.07		1
788	I	272.212		788	I	272.212		1
789	Y	291.68		789	Y	291.68		1
790	K	943.859		790	K	943.859		1
791	T	1043.88		791	T	1043.88		1
792	P			792	P
793	P			793	P
794	I	98.8341		794	I	98.8341		1
795	K	495.344		795	K	495.344		1
796	D	1533.14		796	D	1533.14		1
797	F	354.995		797	F	354.995		1
798	G	995.494		798	G	995.494		1
799	G	1273.23		799	G	1273.23		1
800	F	792.588		800	F	792.588		1
801	N	3296.39		801	N	3296.39		1
802	F	1119.56		802	F	1119.56		1
803	S	2500.57		803	S	2500.57		1
804	Q	2110.85		804	Q	2110.85		1
805	I	272.212		805	I	272.212		1
806	L	144.097		806	L	144.097		1
807	P			807	P
808	D	669.242		808	D	669.242		1
809	P			809	P
810	S	1244.25		810	S	1244.25		1
811	K	1676.71		811	K	1676.71		1
812	P			812	P
813	S	1244.25		813	S	1244.25		1
814	K	1676.71		814	K	1676.71		1
815	R	1450.84		815	R	1450.84		1
816	S	3588.45		816	S	3588.45		1
817	F	1068.07		817	F	1068.07		1
818	I	198.627		818	I	198.627		1
819	E	422.391		819	E	422.391		1
820	D	826.402		820	D	826.402		1
821	L	162.117		821	L	162.117		1
822	L	150.888		822	L	150.888		1
823	F	330.406		823	F	330.406		1
824	N	3296.39		824	N	3296.39		1
825	K	1757.55		825	K	1757.55		1
826	V	241.531		826	V	241.531		1
827	T	573.653		827	T	573.653		1
828	L	387.841		828	L	387.841		1
829	A	568.731		829	A	568.731		1
830	D	1163.01		830	D	1163.01		1
831	A	611.057		831	A	611.057		1
832	G	860.809		832	G	860.809		1
833	F	792.588		833	F	792.588		1
834	I	198.627		834	I	198.627		1
835	K	495.344		835	K	495.344		1
836	Q	1396.07		836	Q	1396.07		1
837	Y	785.067		837	Y	785.067		1
838	G	965.844		838	G	965.844		1
839	D	1720.22		839	D	1720.22		1
840	C	2547.31		840	C	2547.31		1
841	L	868.269		841	L	868.269		1
842	G	530.771		842	G	530.771		1
843	D	1720.22		843	D	1720.22		1
844	I	113.784		844	I	113.784		1
845	A	543.134		845	A	543.134		1
846	A	922.374		846	A	922.374		1
847	R	1100.57		847	R	1100.57		1
848	D	1930.11		848	D	1930.11		1
849	L	162.117		849	L	162.117		1
850	I	105.903		850	I	105.903		1
851	C	2264.16		851	C	2264.16		1
852	A	3272.71		852	A	3272.71		1
853	Q	1059.03		853	Q	1059.03		1
854	K	1333.24		854	K	1333.24		1
855	F	706.395		855	F	706.395		1
856	N	3296.39		856	N	3296.39		1
857	G	1798.49		857	G	1798.49		1
858	L	361.955		858	L	361.955		1
859	T	488.258		859	T	488.258		1
860	V	290.384		860	V	290.384		1
861	L	177.278		861	L	177.278		1
862	P			862	P
863	P			863	P
864	L	140.817		864	L	140.817		1
865	L	150.888		865	L	150.888		1
866	T	488.258		866	T	488.258		1
867	D	1843.24		867	D	1843.24		1
868	E	475.215		868	E	475.215		1
869	M	642.038		869	M	642.038		1
870	I	221.262		870	I	221.262		1
871	A	543.134		871	A	543.134		1
872	Q	1059.03		872	Q	1059.03		1
873	Y	785.067		873	Y	785.067		1
874	T	888.483		874	T	888.483		1
875	S	3426.94		875	S	3426.94		1
876	A	1838.47		876	A	1838.47		1
877	L	244.711		877	L	244.711		1
878	L	150.888		878	L	150.888		1
879	A	568.731		879	A	568.731		1
880	G	860.809		880	G	860.809		1
881	T	1171.25		881	T	1171.25		1
882	I	272.212		882	I	272.212		1
883	T	466.282		883	T	466.282		1
884	S	3426.94		884	S	3426.94		1
885	G	1715.76		885	G	1715.76		1
886	W	530.771		886	W	530.771		1
887	T	614.68		887	T	614.68		1
888	F	849.273		888	F	849.273		1
889	G	995.494		889	G	995.494		1
890	A	1364.29		890	A	1364.29		1
891	G	860.809		891	G	860.809		1
892	A	1364.29		892	A	1364.29		1
893	A	922.374		893	A	922.374		1
894	L	244.711		894	L	244.711		1
895	Q	652.991		895	Q	652.991		1
896	I	272.212		896	I	272.212		1
897	P			897	P
898	F	308.353		898	F	308.353		1
899	A	1066.69		899	A	1066.69		1
900	M	903.55		900	M	903.55		1
901	Q	1364.29		901	Q	1364.29		1
902	M	1432.03		902	M	1432.03		1
903	A	1188.25		903	A	1188.25		1
904	Y	495.344		904	Y	495.344		1
905	R	1234.86		905	R	1234.86		1
906	F	889.298		906	F	889.298		1
907	N	3296.39		907	N	3296.39		1
908	G	1798.49		908	G	1798.49		1
909	I	254.043		909	I	254.043		1
910	G	506.882		910	G	506.882		1
911	V	271.002		911	V	271.002		1
912	T	573.653		912	T	573.653		1
913	Q	1678.44		913	Q	1678.44		1
914	N	4517.59		914	N	4517.59		1
915	V	382.8		915	V	382.8		1
916	L	177.278		916	L	177.278		1
917	Y	305.427		917	Y	305.427		1
918	E	804.85		918	E	804.85		1
919	N	2025.42		919	N	2025.42		1
920	Q	2212.62		920	Q	2212.62		1
921	K	1333.24		921	K	1333.24		1
922	L	322.592		922	L	322.592		1
923	I	105.903		923	I	105.903		1
924	A	543.134		924	A	543.134		1
925	N	2850.41		925	N	2850.41		1
926	Q	2212.62		926	Q	2212.62		1
927	F	849.273		927	F	849.273		1
928	N	3296.39		928	N	3296.39		1
929	S	4517.59		929	S	4517.59		1
930	A	1838.47		930	A	1838.47		1
931	I	171.754		931	I	171.754		1
932	G	506.882		932	G	506.882		1
933	K	1244.25		933	K	1244.25		1
934	I	226.416		934	I	226.416		1
935	Q	623.601		935	Q	623.601		1
936	D	1843.24		936	D	1843.24		1
937	S	1432.46		937	S	1432.46		1
938	L	487.758		938	L	487.758		1
939	S	1333.24		939	S	1333.24		1
940	S	4309.8		940	S	4309.8		1
941	T	1578.34		941	T	1578.34		1
942	A	1461.86		942	A	1461.86		1
943	S	2162.26		943	S	2162.26		1
944	A	1838.47		944	A	1838.47		1
945	L	244.711		945	L	244.711		1
946	G	530.771		946	G	530.771		1
947	K	1244.25		947	K	1244.25		1
948	L	322.592		948	L	322.592		1
949	Q	652.991		949	Q	652.991		1
950	D	1843.24		950	D	1843.24		1
951	V	121.38		951	V	121.38		1
952	V	132.731		952	V	132.731		1
953	N	2064.94		953	N	2064.94		1
954	Q	2212.62		954	Q	2212.62		1
955	N	4517.59		955	N	4517.59		1
956	A	1927.11		956	A	1927.11		1
957	Q	1059.03		957	Q	1059.03		1
958	A	1461.86		958	A	1461.86		1
959	L	244.711		959	L	244.711		1
960	N	1757.55		960	N	1757.55		1
961	T	1654.43		961	T	1654.43		1
962	L	387.841		962	L	387.841		1
963	V	112.972		963	V	112.972		1
964	K	609.406		964	K	609.406		1
965	Q	1396.07		965	Q	1396.07		1
966	L	387.841		966	L	387.841		1
967	S	1333.24		967	S	1333.24		1
968	S	4309.8		968	S	4309.8		1
969	N	5681.42		969	N	5681.42		1
970	F	1119.56		970	F	1119.56		1
971	G	995.494		971	G	995.494		1
972	A	1364.29		972	A	1364.29		1
973	I	171.754		973	I	171.754		1
974	S	1273.23		974	S	1273.23		1
975	S	4309.8		975	S	4309.8		1
976	V	365.193		976	V	365.193		1
977	L	177.278		977	L	177.278		1
978	N	1757.55		978	N	1757.55		1
979	D	2429.87		979	D	2429.87		1
980	I	113.784		980	I	113.784		1
981	L	144.097		981	L	144.097		1
982	A	568.731		982	S	1333.24		0.42658			residue not covered in alpha spike
983	R	1100.57		983	R	2193.66		0.501706
984	L	406.12		984	L	406.12		1
985	D	717.105		985	D	717.105		1
986	P			986	P
987	P			987	P
988	E	412.777		988	E	412.777		1
989	A	655.413		989	A	655.413		1
990	E	717.324		990	E	717.324		1
991	V	130.191		991	V	130.191		1
992	Q	767.197		992	Q	767.197		1
993	I	272.212		993	I	272.212		1
994	D	684.83		994	D	684.83		1
995	R	729.112		995	R	729.112		1
996	L	406.12		996	L	406.12		1
997	I	105.903		997	I	105.903		1
998	T	466.282		998	T	466.282		1
999	G	1364.29		999	G	1364.29		1
1000	R	1627.87		1000	R	1627.87		1
1001	L	406.12		1001	L	406.12		1
1002	Q	652.991		1002	Q	652.991		1
1003	S	3426.94		1003	S	3426.94		1
1004	L	487.758		1004	L	487.758		1
1005	Q	652.991		1005	Q	652.991		1
1006	T	1255.02		1006	T	1255.02		1
1007	Y	785.067		1007	Y	785.067		1
1008	V	205.576		1008	V	205.576		1
1009	T	573.653		1009	T	573.653		1
1010	Q	1678.44		1010	Q	1678.44		1
1011	Q	1678.44		1011	Q	1678.44		1
1012	L	387.841		1012	L	387.841		1
1013	I	105.903		1013	I	105.903		1
1014	R	648.066		1014	R	648.066		1
1015	A	1530.76		1015	A	1530.76		1
1016	A	922.374		1016	A	922.374		1
1017	E	717.324		1017	E	717.324		1
1018	I	122.044		1018	I	122.044		1
1019	R	648.066		1019	R	648.066		1
1020	A	1530.76		1020	A	1530.76		1
1021	S	2162.26		1021	S	2162.26		1
1022	A	1838.47		1022	A	1838.47		1
1023	N	2850.41		1023	N	2850.41		1
1024	L	511.275		1024	L	511.275		1
1025	A	568.731		1025	A	568.731		1
1026	A	922.374		1026	A	922.374		1
1027	T	791.861		1027	T	791.861		1
1028	K	1333.24		1028	K	1333.24		1
1029	M	1191.11		1029	M	1191.11		1
1030	S	2785.52		1030	S	2785.52		1
1031	E	1429.77		1031	E	1429.77		1
1032	C	2732.22		1032	C	2732.22		1
1033	V	650.089		1033	V	650.089		1
1034	L	177.278		1034	L	177.278		1
1035	G	530.771		1035	G	530.771		1
1036	Q	1566.42		1036	Q	1566.42		1
1037	S	3426.94		1037	S	3426.94		1
1038	K	1676.71		1038	K	1676.71		1
1039	R	1450.84		1039	R	1450.84		1
1040	V	304.069		1040	V	304.069		1
1041	D	842.525		1041	D	842.525		1
1042	F	354.995		1042	F	354.995		1
1043	C	4446.71		1043	C	4446.71		1
1044	G	3054.27		1044	G	3054.27		1
1045	K	1244.25		1045	K	1244.25		1
1046	G	1134.77		1046	G	1134.77		1
1047	Y	732.668		1047	Y	732.668		1
1048	H	1883.18		1048	H	1883.18		1
1049	L	582.569		1049	L	582.569		1
1050	M	557.124		1050	M	557.124		1
1051	S	2785.52		1051	S	2785.52		1
1052	F	1068.07		1052	F	1068.07		1
1053	P			1053	P
1054	Q	609.406		1054	Q	609.406		1
1055	S	3426.94		1055	S	3426.94		1
1056	A	1838.47		1056	A	1838.47		1
1057	P			1057	P
1058	H	965.813		1058	H	965.813		1
1059	G	2049.28		1059	G	2049.28		1
1060	V	271.002		1060	V	271.002		1
1061	V	132.731		1061	V	132.731		1
1062	F	388.193		1062	F	388.193		1
1063	L	283		1063	L	283		1
1064	H	1034.89		1064	H	1034.89		1
1065	V	436.18		1065	V	436.18		1
1066	T	573.653		1066	T	573.653		1
1067	Y	785.067		1067	Y	785.067		1
1068	V	205.576		1068	V	205.576		1
1069	P			1069	P
1070	A	530.771		1070	A	530.771		1
1071	Q	1059.03		1071	Q	1059.03		1
1072	E	1136.88		1072	E	1136.88		1
1073	K	597.744		1073	K	597.744		1
1074	N	3757.57		1074	N	3757.57		1
1075	F	1119.56		1075	F	1119.56		1
1076	T	915.758		1076	T	915.758		1
1077	T	1255.02		1077	T	1255.02		1
1078	A	1461.86		1078	A	1461.86		1
1079	P			1079	P
1080	A	530.771		1080	A	530.771		1
1081	I	171.754		1081	I	171.754		1
1082	C	2264.16		1082	C	2264.16		1
1083	H	5955.15		1083	H	5955.15		1
1084	D	2768.7		1084	D	2768.7		1
1085	G	570.272		1085	G	570.272		1
1086	K	1244.25		1086	K	1244.25		1
1087	A	1215.93		1087	A	1215.93		1
1088	H	1678.39		1088	H	1678.39		1
1089	F	1275.68		1089	F	1275.68		1
1090	P			1090	P
1091	R	633.314		1091	R	633.314		1
1092	E	1190.46		1092	E	1190.46		1
1093	G	611.667		1093	G	611.667		1
1094	V	271.002		1094	V	271.002		1
1095	F	388.193		1095	F	388.193		1
1096	V	211.887		1096	V	211.887		1
1097	S	1566.42		1097	S	1566.42		1
1098	N	5681.42		1098	N	5681.42		1
1099	G	1798.49		1099	G	1798.49		1
1100	T	1171.25		1100	T	1171.25		1
1101	H	2660.07		1101	H	2660.07		1
1102	W	854.28		1102	W	854.28		1
1103	F	415.956		1103	F	415.956		1
1104	V	211.887		1104	V	211.887		1
1105	T	573.653		1105	T	573.653		1
1106	Q	1678.44		1106	Q	1678.44		1
1107	R	1744.29		1107	R	1744.29		1
1108	N	4730.5		1108	N	4730.5		1
1109	F	1119.56		1109	F	1119.56		1
1110	Y	572.847		1110	Y	572.847		1
1111	E	804.85		1111	E	804.85		1
1112	P			1112	P
1113	Q	609.406		1113	Q	609.406		1
1114	I	272.212		1114	I	272.212		1
1115	I	101.136		1115	I	101.136		1
1116	T	466.282		1116	T	466.282		1
1117	T	1255.02		1117	T	1255.02		1
1118	H	2660.07		1118	D	1843.24		1.44314		not covered
1119	N	6785.79		1119	N	1888.35		3.59351
1120	T	1654.43		1120	T	1654.43		1
1121	F	849.273		1121	F	849.273		1
1122	V	211.887		1122	V	211.887		1
1123	S	1566.42		1123	S	1566.42		1
1124	G	1715.76		1124	G	1715.76		1
1125	N	4216.06		1125	N	4216.06		1
1126	C	8033.54		1126	C	8033.54		1
1127	D	4126.51		1127	D	4126.51		1
1128	V	121.38		1128	V	121.38		1
1129	V	132.731		1129	V	132.731		1
1130	I	124.425		1130	I	124.425		1
1131	G	506.882		1131	G	506.882		1
1132	I	254.043		1132	I	254.043		1
1133	V	107.888		1133	V	107.888		1
1134	N	2064.94		1134	N	2064.94		1
1135	N	5955.35		1135	N	5955.35		1
1136	T	1654.43		1136	T	1654.43		1
1137	V	290.384		1137	V	290.384		1
1138	Y	358.845		1138	Y	358.845		1
1139	D	1304.92		1139	D	1304.92		1
1140	P			1140	P
1141	L	140.817		1141	L	140.817		1
1142	Q	652.991		1142	Q	652.991		1
1143	P			1143	P
1144	E	412.777		1144	E	412.777		1
1145	L	173.885		1145	L	173.885		1
1146	D	717.105		1146	D	717.105		1
1147	S	1432.46		1147	S	1432.46		1
1148	F	1068.07		1148	F	1068.07		1
1149	K	972.834		1149	K	972.834		1
1150	E	945.617		1150	E	945.617		1
1151	E	509.71		1151	E	509.71		1
1152	L	173.885		1152	L	173.885		1
1153	D	717.105		1153	D	717.105		1
1154	K	557.291		1154	K	557.291		1
1155	Y	652.991		1155	Y	652.991		1
1156	F	601.24		1156	F	601.24		1
1157	K	972.834		1157	K	972.834		1
1158	N	3757.57		1158	N	3757.57		1
1159	H	3506.65		1159	H	3506.65		1
1160	T	1885.13		1160	T	1885.13		1
1161	S	3426.94		1161	S	3426.94		1
1162	P			1162	P
1163	D	669.242		1163	D	669.242		1
1164	V	121.38		1164	V	121.38		1
1165	D	842.525		1165	D	842.525		1
1166	L	162.117		1166	L	162.117		1
1167	G	530.771		1167	G	530.771		1
1168	D	1720.22		1168	D	1720.22		1
1169	I	113.784		1169	I	113.784		1
1170	S	1273.23		1170	S	1273.23		1
1171	G	1715.76		1171	G	1715.76		1
1172	I	254.043		1172	I	254.043		1
1173	N	1678.44		1173	N	1678.44		1
1174	A	1927.11		1174	A	1927.11		1
1175	S	2162.26		1175	S	2162.26		1
1176	V	365.193		1176	V	365.193		1
1177	V	132.731		1177	V	132.731		1
1178	N	2064.94		1178	N	2064.94		1
1179	I	358.845		1179	I	358.845		1
1180	Q	623.601		1180	Q	623.601		1
1181	K	1333.24		1181	K	1333.24		1
1182	E	945.617		1182	E	945.617		1
1183	I	122.044		1183	I	122.044		1
1184	D	684.83		1184	D	684.83		1
1185	R	729.112		1185	R	729.112		1
1186	L	406.12		1186	L	406.12		1
1187	N	1757.55		1187	N	1757.55		1
1188	E	1498.7		1188	E	1498.7		1
1189	V	130.191		1189	V	130.191		1
1190	A	668.201		1190	A	668.201		1
1191	K	841.215		1191	K	841.215		1
1192	N	3757.57		1192	N	3757.57		1
1193	L	511.275		1193	L	511.275		1
1194	N	1757.55		1194	N	1757.55		1
1195	E	1498.7		1195	E	1498.7		1
1196	S	1536.44		1196	S	1536.44		1
1197	L	487.758		1197	L	487.758		1
1198	I	105.903		1198	I	105.903		1
1199	D	684.83		1199	D	684.83		1
1200	L	162.117		1200	L	162.117		1
1201	Q	652.991		1201	Q	652.991		1
1202	E	1136.88		1202	E	1136.88		1
1203	L	173.885		1203	L	173.885		1
1204	G	530.771		1204	G	530.771		1
1205	K	1244.25		1205	K	1244.25		1
1206	Y	652.991		1206	Y	652.991		1
1207	E	804.85		1207	E	804.85		1
1208	Q	752.515		1208	Q	752.515		1
1209	S	3426.94		1209	S	3426.94		1
1210	G	1715.76		1210	G	1715.76		1
1211	R	1627.87		1211	R	1627.87		1
1212	E	1190.46		1212	E	1190.46		1
1213	N	2025.42		1213	N	2025.42		1
1214	L	511.275		1214	L	511.275		1
1215	Y	305.427		1215	Y	305.427		1
1216	F	601.24		1216	F	601.24		1
1217	Q	1224.72		1217	Q	1224.72		1
1218	G	1364.29		1218	G	1364.29		1
1219	G	1273.23		1219	G	1273.23		1
1220	G	1273.23		1220	G	1273.23		1
1221	G	1273.23		1221	G	1273.23		1
1222	S	3198.21		1222	S	3198.21		1
1223	G	1715.76		1223	G	1715.76		1
1224	Y	732.668		1224	Y	732.668		1
1225	I	192.711		1225	I	192.711		1
1226	P			1226	P
1227	E	412.777		1227	E	412.777		1
1228	A	655.413		1228	A	655.413		1
1229	P			1229	P
1230	R	633.314		1230	R	633.314		1
1231	D	1930.11		1231	D	1930.11		1
1232	G	570.272		1232	G	570.272		1
1233	Q	1566.42		1233	Q	1566.42		1
1234	A	1461.86		1234	A	1461.86		1
1235	Y	495.344		1235	Y	495.344		1
1236	V	205.576		1236	V	205.576		1
1237	R	797.295		1237	R	797.295		1
1238	K	1396.07		1238	K	1396.07		1
1239	D	1533.14		1239	D	1533.14		1
1240	G	570.272		1240	G	570.272		1
1241	E	1061		1241	E	1061		1
1242	W	254.985		1242	W	254.985		1
1243	V	142.224		1243	V	142.224		1
1244	L	177.278		1244	L	177.278		1
1245	L	150.888		1245	L	150.888		1
1246	S	1333.24		1246	S	1333.24		1
1247	T	1578.34		1247	T	1578.34		1
1248	F	849.273		1248	F	849.273		1
1249	L	283		1249	L	283		1
1250	G	530.771		1250	G	530.771		1
1251	H	2482.52		1251	H	2482.52		1
1252	H	3995.64		1252	H	3995.64		1
1253	H	3995.64		1253	H	3995.64		1
1254	H	3995.64		1254	H	3995.64		1
1255	H	3995.64		1255	H	3995.64		1
1256	H	63.3266		1256	H	63.3266		1

## Sheet: Beta S - G614 S
23 °C
beta spike		kch (1/min)	average Kch peptide considered	G614 spike		kch (1/min)	average Kch peptide considered	kch ratio at residue level	% difference in average Kch	% difference in HDX	Note
1	M			1	M
2	F	28777.1		2	F	28777.1		1
3	V	211.887		3	V	211.887		1
4	F	388.193		4	F	388.193		1
5	L	283		5	L	283		1
6	V	112.972		6	V	112.972		1
7	L	177.278		7	L	177.278		1
8	L	150.888		8	L	150.888		1
9	P			9	P
10	L	140.817		10	L	140.817		1
11	V	112.972		11	V	112.972		1
12	S	1566.42		12	S	1566.42		1
13	S	4309.8		13	S	4309.8		1
14	Q	2110.85		14	Q	2110.85		1
15	C	6094.06		15	C	6094.06		1
16	V	650.089		16	V	650.089		1
17	N	2064.94		17	N	2064.94		1
18	F	1119.56		18	L	511.275		2.18974			residues not covered in beta spike
19	T	915.758		19	T	488.258		1.87556
20	T	1255.02		20	T	1255.02		1
21	R	1744.29		21	R	1744.29		1
22	T	1314.16		22	T	1314.16		1
23	Q	1678.44		23	Q	1678.44		1
24	L	387.841		24	L	387.841		1
25	P			25	P
26	P			26	P
27	A	530.771		27	A	530.771		1
28	Y	495.344		28	Y	495.344		1
29	T	888.483		29	T	888.483		1
30	N	4517.59		30	N	4517.59		1
31	S	4517.59		31	S	4517.59		1
32	F	1068.07		32	F	1068.07		1
33	T	915.758		33	T	915.758		1
34	R	1744.29		34	R	1744.29		1
35	G	1428.59		35	G	1428.59		1
36	V	271.002		36	V	271.002		1
37	Y	358.845		37	Y	358.845		1
38	Y	555.785		38	Y	555.785		1
39	P			39	P
40	D	669.242		40	D	669.242		1
41	K	557.291		41	K	557.291		1
42	V	241.531		42	V	241.531		1
43	F	388.193		43	F	388.193		1
44	R	1272.77		44	R	1272.77		1
45	S	3588.45		45	S	3588.45		1
46	S	4309.8		46	S	4309.8		1
47	V	365.193		47	V	365.193		1
48	L	177.278		48	L	177.278		1
49	H	1034.89		49	H	1034.89		1
50	S	5147.55		50	S	5147.55		1
51	T	1578.34		51	T	1578.34		1
52	Q	1678.44		52	Q	1678.44		1
53	D	1843.24		53	D	1843.24		1
54	L	162.117		54	L	162.117		1
55	F	330.406		55	F	330.406		1
56	L	283		56	L	283		1
57	P			57	P
58	F	308.353		58	F	308.353		1
59	F	619.697		59	F	619.697		1
60	S	2500.57		60	S	2500.57		1
61	N	5681.42		61	N	5681.42		1
62	V	382.8		62	V	382.8		1
63	T	573.653		63	T	573.653		1
64	W	568.731		64	W	568.731		1
65	F	415.956		65	F	415.956		1
66	H	1941		66	H	1941		1
67	A	2195.84		67	A	2195.84		1
68	I	171.754		68	I	171.754		1
69	H	988.309		69	H	988.309		1
70	V	436.18		70	V	436.18		1
71	S	1566.42		71	S	1566.42		1
72	G	1715.76		72	G	1715.76		1
73	T	1171.25		73	T	1171.25		1
74	N	4517.59		74	N	4517.59		1
75	G	1798.49		75	G	1798.49		1
76	T	1171.25		76	T	1171.25		1
77	K	1333.24		77	K	1333.24		1
78	R	1450.84		78	R	1450.84		1
79	F	889.298		79	F	889.298		1
80	A	1066.69		80	D	1344.98		0.793093	1.15128		No coverage
81	N	2850.41		81	N	1888.35		1.50947
82	P			82	P
83	V	105.432		83	V	105.432		1
84	L	177.278		84	L	177.278		1
85	P			85	P
86	F	308.353		86	F	308.353		1
87	N	3296.39		87	N	3296.39		1
88	D	2429.87		88	D	2429.87		1
89	G	570.272		89	G	570.272		1
90	V	271.002		90	V	271.002		1
91	Y	358.845		91	Y	358.845		1
92	F	601.24		92	F	601.24		1
93	A	1066.69		93	A	1066.69		1
94	S	2162.26		94	S	2162.26		1
95	T	1578.34		95	T	1578.34		1
96	E	1136.88		96	E	1136.88		1
97	K	597.744		97	K	597.744		1
98	S	2850.41		98	S	2850.41		1
99	N	5681.42		99	N	5681.42		1
100	I	358.845		100	I	358.845		1
101	I	101.136		101	I	101.136		1
102	R	648.066		102	R	648.066		1
103	G	1428.59		103	G	1428.59		1
104	W	530.771		104	W	530.771		1
105	I	133.324		105	I	133.324		1
106	F	315.535		106	F	315.535		1
107	G	995.494		107	G	995.494		1
108	T	1171.25		108	T	1171.25		1
109	T	1255.02		109	T	1255.02		1
110	L	387.841		110	L	387.841		1
111	D	717.105		111	D	717.105		1
112	S	1432.46		112	S	1432.46		1
113	K	1676.71		113	K	1676.71		1
114	T	1043.88		114	T	1043.88		1
115	Q	1678.44		115	Q	1678.44		1
116	S	3426.94		116	S	3426.94		1
117	L	487.758		117	L	487.758		1
118	L	150.888		118	L	150.888		1
119	I	105.903		119	I	105.903		1
120	V	107.888		120	V	107.888		1
121	N	2064.94		121	N	2064.94		1
122	N	5955.35		122	N	5955.35		1
123	A	1927.11		123	A	1927.11		1
124	T	791.861		124	T	791.861		1
125	N	4517.59		125	N	4517.59		1
126	V	382.8		126	V	382.8		1
127	V	132.731		127	V	132.731		1
128	I	124.425		128	I	124.425		1
129	K	495.344		129	K	495.344		1
130	V	241.531		130	V	241.531		1
131	C	2785.52		131	C	2785.52		1
132	E	2545.16		132	E	2545.16		1
133	F	380.764		133	F	380.764		1
134	Q	1224.72		134	Q	1224.72		1
135	F	849.273		135	F	849.273		1
136	C	4446.71		136	C	4446.71		1
137	N	10113.6		137	N	10113.6		1
138	D	2429.87		138	D	2429.87		1
139	P			139	P
140	F	308.353		140	F	308.353		1
141	L	283		141	L	283		1
142	G	530.771		142	G	530.771		1
143	V	271.002		143	V	271.002		1
144	Y	358.845		144	Y	358.845		1
145	Y	555.785		145	Y	555.785		1
146	H	1883.18		146	H	1883.18		1
147	K	2002.63		147	K	2002.63		1
148	N	3757.57		148	N	3757.57		1
149	N	5955.35		149	N	5955.35		1
150	K	1757.55		150	K	1757.55		1
151	S	2850.41		151	S	2850.41		1
152	W	715.249		152	W	715.249		1
153	M	701.378		153	M	701.378		1
154	E	924.092		154	E	924.092		1
155	S	1536.44		155	S	1536.44		1
156	E	1429.77		156	E	1429.77		1
157	F	380.764		157	F	380.764		1
158	R	1272.77		158	R	1272.77		1
159	V	304.069		159	V	304.069		1
160	Y	358.845		160	Y	358.845		1
161	S	2426.09		161	S	2426.09		1
162	S	4309.8		162	S	4309.8		1
163	A	1838.47		163	A	1838.47		1
164	N	2850.41		164	N	2850.41		1
165	N	5955.35		165	N	5955.35		1
166	C	8033.54		166	C	8033.54		1
167	T	2809.63		167	T	2809.63		1
168	F	849.273		168	F	849.273		1
169	E	829.558		169	E	829.558		1
170	Y	351.978		170	Y	351.978		1
171	V	205.576		171	V	205.576		1
172	S	1566.42		172	S	1566.42		1
173	Q	2110.85		173	Q	2110.85		1
174	P			174	P
175	F	308.353		175	F	308.353		1
176	L	283		176	L	283		1
177	M	557.124		177	M	557.124		1
178	D	1498.25		178	D	1498.25		1
179	L	162.117		179	L	162.117		1
180	E	442.298		180	E	442.298		1
181	G	611.667		181	G	611.667		1
182	K	1244.25		182	K	1244.25		1
183	Q	1396.07		183	Q	1396.07		1
184	G	1364.29		184	G	1364.29		1
185	N	4216.06		185	N	4216.06		1
186	F	1119.56		186	F	1119.56		1
187	K	972.834		187	K	972.834		1
188	N	3757.57		188	N	3757.57		1
189	L	511.275		189	L	511.275		1
190	R	678.608		190	R	678.608		1
191	E	1190.46		191	E	1190.46		1
192	F	380.764		192	F	380.764		1
193	V	211.887		193	V	211.887		1
194	F	388.193		194	F	388.193		1
195	K	972.834		195	K	972.834		1
196	N	3757.57		196	N	3757.57		1
197	I	358.845		197	I	358.845		1
198	D	684.83		198	D	684.83		1
199	G	570.272		199	G	570.272		1
200	Y	732.668		200	Y	732.668		1
201	F	601.24		201	F	601.24		1
202	K	972.834		202	K	972.834		1
203	I	226.416		203	I	226.416		1
204	Y	291.68		204	Y	291.68		1
205	S	2426.09		205	S	2426.09		1
206	K	1676.71		206	K	1676.71		1
207	H	2212.55		207	H	2212.55		1
208	T	1885.13		208	T	1885.13		1
209	P			209	P
210	I	98.8341		210	I	98.8341		1
211	N	1678.44		211	N	1678.44		1
212	L	511.275		212	L	511.275		1
213	V	112.972	831.329	213	V	112.972	852.878	1	-0.0252665	0.1	negligble difference in average kch - difference in HDX
214	R	797.295		214	R	797.295		1
215	G	1428.59		215	D	1930.11		0.740157
216	L	361.955		216	L	162.117		2.23267
217	P			217	P
218	Q	609.406		218	Q	609.406		1
219	G	1364.29		219	G	1364.29		1
220	F	792.588		220	F	792.588		1
221	S	2500.57		221	S	2500.57		1
222	A	1838.47		222	A	1838.47		1
223	L	244.711		223	L	244.711		1
224	E	442.298		224	E	442.298		1
225	P			225	P
226	L	140.817		226	L	140.817		1
227	V	112.972		227	V	112.972		1
228	D	842.525		228	D	842.525		1
229	L	162.117		229	L	162.117		1
230	P			230	P
231	I	98.8341		231	I	98.8341		1
232	G	506.882		232	G	506.882		1
233	I	254.043		233	I	254.043		1
234	N	1678.44		234	N	1678.44		1
235	I	358.845		235	I	358.845		1
236	T	466.282		236	T	466.282		1
237	R	1744.29		237	R	1744.29		1
238	F	889.298		238	F	889.298		1
239	Q	1224.72		239	Q	1224.72		1
240	T	1255.02		240	T	1255.02		1
241				241	L	387.841		-
242				242	L	150.888		-
243				243	A	568.731		-
244	L	387.841		244	L	244.711		1.58489			not covered in beta spike
245	H	1034.89		245	H	1034.89		1
246	I	408.884		246	R	2620.07		0.156059
247	S	1273.23		247	S	3588.45		0.354813
248	Y	987.318		248	Y	987.318		1
249	L	274.571		249	L	274.571		1
250	T	488.258		250	T	488.258		1
251	P			251	P
252	G	495.344		252	G	495.344		1
253	D	1720.22		253	D	1720.22		1
254	S	1432.46		254	S	1432.46		1
255	S	4309.8		255	S	4309.8		1
256	S	4309.8		256	S	4309.8		1
257	G	1715.76		257	G	1715.76		1
258	W	530.771		258	W	530.771		1
259	T	614.68		259	T	614.68		1
260	A	1461.86		260	A	1461.86		1
261	G	860.809		261	G	860.809		1
262	A	1364.29		262	A	1364.29		1
263	A	922.374		263	A	922.374		1
264	A	922.374		264	A	922.374		1
265	Y	495.344		265	Y	495.344		1
266	Y	555.785		266	Y	555.785		1
267	V	205.576		267	V	205.576		1
268	G	623.601		268	G	623.601		1
269	Y	732.668		269	Y	732.668		1
270	L	274.571		270	L	274.571		1
271	Q	652.991		271	Q	652.991		1
272	P			272	P
273	R	633.314		273	R	633.314		1
274	T	1314.16		274	T	1314.16		1
275	F	849.273		275	F	849.273		1
276	L	283		276	L	283		1
277	L	150.888		277	L	150.888		1
278	K	518.689		278	K	518.689		1
279	Y	652.991		279	Y	652.991		1
280	N	3198.21		280	N	3198.21		1
281	E	1498.7		281	E	1498.7		1
282	N	2025.42		282	N	2025.42		1
283	G	1798.49		283	G	1798.49		1
284	T	1171.25		284	T	1171.25		1
285	I	272.212		285	I	272.212		1
286	T	466.282		286	T	466.282		1
287	D	1843.24		287	D	1843.24		1
288	A	611.057		288	A	611.057		1
289	V	183.22		289	V	183.22		1
290	D	842.525		290	D	842.525		1
291	C	2547.31		291	C	2547.31		1
292	A	3272.71		292	A	3272.71		1
293	L	244.711		293	L	244.711		1
294	D	717.105		294	D	717.105		1
295	P			295	P
296	L	140.817		296	L	140.817		1
297	S	1333.24		297	S	1333.24		1
298	E	1429.77		298	E	1429.77		1
299	T	562.675		299	T	562.675		1
300	K	1333.24		300	K	1333.24		1
301	C	5068.82		301	C	5068.82		1
302	T	2809.63		302	T	2809.63		1
303	L	387.841		303	L	387.841		1
304	K	518.689		304	K	518.689		1
305	S	2850.41		305	S	2850.41		1
306	F	1068.07		306	F	1068.07		1
307	T	915.758		307	T	915.758		1
308	V	290.384		308	V	290.384		1
309	E	519.655		309	E	519.655		1
310	K	597.744		310	K	597.744		1
311	G	1134.77		311	G	1134.77		1
312	I	254.043		312	I	254.043		1
313	Y	291.68		313	Y	291.68		1
314	Q	1188.25		314	Q	1188.25		1
315	T	1255.02		315	T	1255.02		1
316	S	3426.94		316	S	3426.94		1
317	N	5681.42		317	N	5681.42		1
318	F	1119.56		318	F	1119.56		1
319	R	1272.77		319	R	1272.77		1
320	V	304.069		320	V	304.069		1
321	Q	767.197		321	Q	767.197		1
322	P			322	P
323	T	455.668		323	T	455.668		1
324	E	1136.88		324	E	1136.88		1
325	S	1536.44		325	S	1536.44		1
326	I	342.34		326	I	342.34		1
327	V	107.888		327	V	107.888		1
328	R	797.295		328	R	797.295		1
329	F	889.298		329	F	889.298		1
330	P			330	P
331	N	1640.24		331	N	1640.24		1
332	I	358.845		332	I	358.845		1
333	T	466.282		333	T	466.282		1
334	N	4517.59		334	N	4517.59		1
335	L	511.275		335	L	511.275		1
336	C	2370.87		336	C	2370.87		1
337	P			337	P
338	F	308.353		338	F	308.353		1
339	G	995.494		339	G	995.494		1
340	E	1061		340	E	1061		1
341	V	130.191		341	V	130.191		1
342	F	388.193		342	F	388.193		1
343	N	3296.39		343	N	3296.39		1
344	A	1927.11		344	A	1927.11		1
345	T	791.861		345	T	791.861		1
346	R	1744.29		346	R	1744.29		1
347	F	889.298		347	F	889.298		1
348	A	1066.69		348	A	1066.69		1
349	S	2162.26		349	S	2162.26		1
350	V	365.193		350	V	365.193		1
351	Y	358.845		351	Y	358.845		1
352	A	1034.92		352	A	1034.92		1
353	W	358.845		353	W	358.845		1
354	N	2212.62		354	N	2212.62		1
355	R	2299.42		355	R	2299.42		1
356	K	1396.07		356	K	1396.07		1
357	R	1450.84		357	R	1450.84		1
358	I	285.041		358	I	285.041		1
359	S	1273.23		359	S	1273.23		1
360	N	5681.42		360	N	5681.42		1
361	C	8033.54		361	C	8033.54		1
362	V	650.089		362	V	650.089		1
363	A	668.201		363	A	668.201		1
364	D	1163.01		364	D	1163.01		1
365	Y	328.157		365	Y	328.157		1
366	S	2426.09		366	S	2426.09		1
367	V	365.193		367	V	365.193		1
368	L	177.278		368	L	177.278		1
369	Y	305.427		369	Y	305.427		1
370	N	3198.21		370	N	3198.21		1
371	S	4517.59		371	S	4517.59		1
372	A	1838.47		372	A	1838.47		1
373	S	2162.26		373	S	2162.26		1
374	F	1068.07		374	F	1068.07		1
375	S	2500.57		375	S	2500.57		1
376	T	1578.34		376	T	1578.34		1
377	F	849.273		377	F	849.273		1
378	K	972.834		378	K	972.834		1
379	C	5068.82		379	C	5068.82		1
380	Y	1757.55		380	Y	1757.55		1
381	G	965.844		381	G	965.844		1
382	V	271.002		382	V	271.002		1
383	S	1566.42		383	S	1566.42		1
384	P			384	P
385	T	455.668		385	T	455.668		1
386	K	1333.24		386	K	1333.24		1
387	L	322.592		387	L	322.592		1
388	N	1757.55		388	N	1757.55		1
389	D	2429.87		389	D	2429.87		1
390	L	162.117		390	L	162.117		1
391	C	2370.87		391	C	2370.87		1
392	F	1901.29		392	F	1901.29		1
393	T	915.758		393	T	915.758		1
394	N	4517.59		394	N	4517.59		1
395	V	382.8		395	V	382.8		1
396	Y	358.845		396	Y	358.845		1
397	A	1034.92		397	A	1034.92		1
398	D	1163.01		398	D	1163.01		1
399	S	1432.46		399	S	1432.46		1
400	F	1068.07		400	F	1068.07		1
401	V	211.887	1119.27	401	V	211.887	964.056	1	0.160999	0.27	difference in HDX outcompetes difference in kch
402	I	124.425		402	I	124.425		1
403	R	648.066		403	R	648.066		1
404	G	1428.59		404	G	1428.59		1
405	D	1720.22		405	D	1720.22		1
406	E	475.215		406	E	475.215		1
407	V	130.191		407	V	130.191		1
408	R	797.295		408	R	797.295		1
409	Q	1757.55		409	Q	1757.55		1
410	I	272.212		410	I	272.212		1
411	A	543.134		411	A	543.134		1
412	P			412	P
413	G	495.344		413	G	495.344		1
414	Q	1566.42		414	Q	1566.42		1
415	T	1255.02		415	T	1255.02		1
416	G	1364.29		416	G	1364.29		1
417	N	4216.06		417	K	1244.25		3.38844
418	I	358.845		418	I	226.416		1.58489
419	A	543.134		419	A	543.134		1
420	D	1163.01		420	D	1163.01		1
421	Y	328.157		421	Y	328.157		1
422	N	3198.21		422	N	3198.21		1
423	Y	1034.92		423	Y	1034.92		1
424	K	943.859		424	K	943.859		1
425	L	322.592		425	L	322.592		1
426	P			426	P
427	D	669.242		427	D	669.242		1
428	D	770.474		428	D	770.474		1
429	F	354.995		429	F	354.995		1
430	T	915.758		430	T	915.758		1
431	G	1364.29		431	G	1364.29		1
432	C	5687.31		432	C	5687.31		1
433	V	650.089		433	V	650.089		1
434	I	124.425		434	I	124.425		1
435	A	543.134		435	A	543.134		1
436	W	358.845		436	W	358.845		1
437	N	2212.62		437	N	2212.62		1
438	S	4517.59		438	S	4517.59		1
439	N	5681.42		439	N	5681.42		1
440	N	5955.35		440	N	5955.35		1
441	L	511.275		441	L	511.275		1
442	D	717.105		442	D	717.105		1
443	S	1432.46		443	S	1432.46		1
444	K	1676.71		444	K	1676.71		1
445	V	241.531		445	V	241.531		1
446	G	623.601		446	G	623.601		1
447	G	1273.23		447	G	1273.23		1
448	N	4216.06		448	N	4216.06		1
449	Y	1034.92		449	Y	1034.92		1
450	N	3198.21		450	N	3198.21		1
451	Y	1034.92		451	Y	1034.92		1
452	L	274.571		452	L	274.571		1
453	Y	305.427		453	Y	305.427		1
454	R	1234.86		454	R	1234.86		1
455	L	406.12		455	L	406.12		1
456	F	330.406		456	F	330.406		1
457	R	1272.77		457	R	1272.77		1
458	K	1396.07		458	K	1396.07		1
459	S	2850.41		459	S	2850.41		1
460	N	5681.42		460	N	5681.42		1
461	L	511.275		461	L	511.275		1
462	K	518.689		462	K	518.689		1
463	P			463	P
464	F	308.353		464	F	308.353		1
465	E	829.558		465	E	829.558		1
466	R	782.037		466	R	782.037		1
467	D	1930.11		467	D	1930.11		1
468	I	113.784		468	I	113.784		1
469	S	1273.23		469	S	1273.23		1
470	T	1578.34		470	T	1578.34		1
471	E	1136.88		471	E	1136.88		1
472	I	122.044	2057.72	472	I	122.044	2013.94	1	0.021736	0.11	negligble difference in average kch - difference in HDX
473	Y	291.68		473	Y	291.68		1
474	Q	1188.25		474	Q	1188.25		1
475	A	1461.86		475	A	1461.86		1
476	G	860.809		476	G	860.809		1
477	S	3198.21		477	S	3198.21		1
478	T	1578.34		478	T	1578.34		1
479	P			479	P
480	C	2212.62		480	C	2212.62		1
481	N	10113.6		481	N	10113.6		1
482	G	1798.49		482	G	1798.49		1
483	V	271.002		483	V	271.002		1
484	K	609.406		484	E	519.655		1.17271
485	G	1134.77		485	G	611.667		1.8552
486	F	792.588		486	F	792.588		1
487	N	3296.39		487	N	3296.39		1
488	C	8033.54		488	C	8033.54		1
489	Y	1757.55		489	Y	1757.55		1
490	F	601.24	884.547	490	F	601.24	1153.09	1	-0.232887	-11%	problematic, however the absolute difference in HDX is not compatible with a difference of two single amides
491	P			491	P
492	L	140.817		492	L	140.817		1
493	Q	652.991		493	Q	652.991		1
494	S	3426.94		494	S	3426.94		1
495	Y	987.318		495	Y	987.318		1
496	G	965.844		496	G	965.844		1
497	F	792.588		497	F	792.588		1
498	Q	1224.72		498	Q	1224.72		1
499	P			499	P
500	T	455.668		500	T	455.668		1
501	Y	785.067		501	N	4517.59		0.17378
502	G	965.844		502	G	1798.49		0.537032
503	V	271.002		503	V	271.002		1
504	G	623.601		504	G	623.601		1
505	Y	732.668		505	Y	732.668		1
506	Q	1188.25		506	Q	1188.25		1
507	P			507	P
508	Y	285.041		508	Y	285.041		1
509	R	1234.86		509	R	1234.86		1
510	V	304.069		510	V	304.069		1
511	V	132.731		511	V	132.731		1
512	V	132.731		512	V	132.731		1
513	L	177.278		513	L	177.278		1
514	S	1333.24		514	S	1333.24		1
515	F	1068.07		515	F	1068.07		1
516	E	829.558		516	E	829.558		1
517	L	173.885		517	L	173.885		1
518	L	150.888		518	L	150.888		1
519	H	1034.89		519	H	1034.89		1
520	A	2195.84		520	A	2195.84		1
521	P			521	P
522	A	530.771		522	A	530.771		1
523	T	791.861		523	T	791.861		1
524	V	290.384		524	V	290.384		1
525	C	2785.52		525	C	2785.52		1
526	G	3054.27		526	G	3054.27		1
527	P			527	P
528	K	484.069		528	K	484.069		1
529	K	1108.94		529	K	1108.94		1
530	S	2850.41		530	S	2850.41		1
531	T	1578.34		531	T	1578.34		1
532	N	4517.59		532	N	4517.59		1
533	L	511.275		533	L	511.275		1
534	V	112.972		534	V	112.972		1
535	K	609.406		535	K	609.406		1
536	N	3757.57		536	N	3757.57		1
537	K	1757.55		537	K	1757.55		1
538	C	5068.82		538	C	5068.82		1
539	V	650.089		539	V	650.089		1
540	N	2064.94		540	N	2064.94		1
541	F	1119.56		541	F	1119.56		1
542	N	3296.39		542	N	3296.39		1
543	F	1119.56		543	F	1119.56		1
544	N	3296.39		544	N	3296.39		1
545	G	1798.49		545	G	1798.49		1
546	L	361.955		546	L	361.955		1
547	T	488.258		547	T	488.258		1
548	G	1364.29		548	G	1364.29		1
549	T	1171.25		549	T	1171.25		1
550	G	1364.29		550	G	1364.29		1
551	V	271.002		551	V	271.002		1
552	L	177.278		552	L	177.278		1
553	T	488.258		553	T	488.258		1
554	E	1136.88		554	E	1136.88		1
555	S	1536.44		555	S	1536.44		1
556	N	5681.42		556	N	5681.42		1
557	K	1757.55		557	K	1757.55		1
558	K	1108.94		558	K	1108.94		1
559	F	706.395		559	F	706.395		1
560	L	283		560	L	283		1
561	P			561	P
562	F	308.353		562	F	308.353		1
563	Q	1224.72		563	Q	1224.72		1
564	Q	1678.44		564	Q	1678.44		1
565	F	849.273		565	F	849.273		1
566	G	995.494		566	G	995.494		1
567	R	1627.87		567	R	1627.87		1
568	D	1930.11		568	D	1930.11		1
569	I	113.784		569	I	113.784		1
570	A	543.134		570	A	543.134		1
571	D	1163.01		571	D	1163.01		1
572	T	524.595		572	T	524.595		1
573	T	1255.02		573	T	1255.02		1
574	D	1843.24		574	D	1843.24		1
575	A	611.057		575	A	611.057		1
576	V	183.22		576	V	183.22		1
577	R	797.295		577	R	797.295		1
578	D	1930.11		578	D	1930.11		1
579	P			579	P
580	Q	609.406		580	Q	609.406		1
581	T	1255.02		581	T	1255.02		1
582	L	387.841		582	L	387.841		1
583	E	442.298		583	E	442.298		1
584	I	122.044		584	I	122.044		1
585	L	144.097		585	L	144.097		1
586	D	717.105		586	D	717.105		1
587	I	113.784		587	I	113.784		1
588	T	466.282		588	T	466.282		1
589	P			589	P
590	C	2212.62		590	C	2212.62		1
591	S	7671.97		591	S	7671.97		1
592	F	1068.07		592	F	1068.07		1
593	G	995.494		593	G	995.494		1
594	G	1273.23		594	G	1273.23		1
595	V	271.002		595	V	271.002		1
596	S	1566.42		596	S	1566.42		1
597	V	365.193		597	V	365.193		1
598	I	124.425		598	I	124.425		1
599	T	466.282		599	T	466.282		1
600	P			600	P
601	G	495.344		601	G	495.344		1
602	T	1171.25		602	T	1171.25		1
603	N	4517.59		603	N	4517.59		1
604	T	1654.43		604	T	1654.43		1
605	S	3426.94		605	S	3426.94		1
606	N	5681.42		606	N	5681.42		1
607	Q	2212.62		607	Q	2212.62		1
608	V	290.384		608	V	290.384		1
609	A	668.201		609	A	668.201		1
610	V	183.22		610	V	183.22		1
611	L	177.278		611	L	177.278		1
612	Y	305.427		612	Y	305.427		1
613	Q	1188.25		613	Q	1188.25		1
614	G	1364.29		614	G	1364.29		1
615	V	271.002		615	V	271.002		1
616	N	2064.94		616	N	2064.94		1
617	C	8033.54		617	C	8033.54		1
618	T	2809.63		618	T	2809.63		1
619	E	1136.88		619	E	1136.88		1
620	V	130.191		620	V	130.191		1
621	P			621	P
622	V	105.432		622	V	105.432		1
623	A	668.201		623	A	668.201		1
624	I	171.754		624	I	171.754		1
625	H	988.309		625	H	988.309		1
626	A	2195.84		626	A	2195.84		1
627	D	1163.01		627	D	1163.01		1
628	Q	701.587		628	Q	701.587		1
629	L	387.841		629	L	387.841		1
630	T	488.258		630	T	488.258		1
631	P			631	P
632	T	455.668		632	T	455.668		1
633	W	568.731		633	W	568.731		1
634	R	854.317		634	R	854.317		1
635	V	304.069		635	V	304.069		1
636	Y	358.845		636	Y	358.845		1
637	S	2426.09		637	S	2426.09		1
638	T	1578.34		638	T	1578.34		1
639	G	1364.29		639	G	1364.29		1
640	S	3198.21		640	S	3198.21		1
641	N	5681.42		641	N	5681.42		1
642	V	382.8		642	V	382.8		1
643	F	388.193		643	F	388.193		1
644	Q	1224.72		644	Q	1224.72		1
645	T	1255.02		645	T	1255.02		1
646	R	1744.29		646	R	1744.29		1
647	A	1530.76		647	A	1530.76		1
648	G	860.809		648	G	860.809		1
649	C	5687.31		649	C	5687.31		1
650	L	868.269		650	L	868.269		1
651	I	105.903		651	I	105.903		1
652	G	506.882		652	G	506.882		1
653	A	1364.29		653	A	1364.29		1
654	E	717.324		654	E	717.324		1
655	H	1192.62		655	H	1192.62		1
656	V	436.18		656	V	436.18		1
657	N	2064.94		657	N	2064.94		1
658	N	5955.35		658	N	5955.35		1
659	S	4517.59		659	S	4517.59		1
660	Y	987.318		660	Y	987.318		1
661	E	804.85		661	E	804.85		1
662	C	2732.22		662	C	2732.22		1
663	D	4126.51		663	D	4126.51		1
664	I	113.784		664	I	113.784		1
665	P			665	P
666	I	98.8341		666	I	98.8341		1
667	G	506.882		667	G	506.882		1
668	A	1364.29		668	A	1364.29		1
669	G	860.809		669	G	860.809		1
670	I	254.043		670	I	254.043		1
671	C	2264.16		671	C	2264.16		1
672	A	3272.71		672	A	3272.71		1
673	S	2162.26		673	S	2162.26		1
674	Y	987.318		674	Y	987.318		1
675	Q	1188.25		675	Q	1188.25		1
676	T	1255.02		676	T	1255.02		1
677	Q	1678.44		677	Q	1678.44		1
678	T	1255.02		678	T	1255.02		1
679	N	4517.59		679	N	4517.59		1
680	S	4517.59		680	S	4517.59		1
681	P			681	P
682	S	1244.25		682	S	1244.25		1
683	R	2193.66		683	R	2193.66		1
684	A	1530.76		684	A	1530.76		1
685	S	2162.26		685	S	2162.26		1
686	S	4309.8		686	S	4309.8		1
687	V	365.193		687	V	365.193		1
688	A	668.201		688	A	668.201		1
689	S	2162.26		689	S	2162.26		1
690	Q	2110.85		690	Q	2110.85		1
691	S	3426.94		691	S	3426.94		1
692	I	342.34		692	I	342.34		1
693	I	101.136		693	I	101.136		1
694	A	543.134		694	A	543.134		1
695	Y	495.344		695	Y	495.344		1
696	T	888.483		696	T	888.483		1
697	M	1432.03		697	M	1432.03		1
698	S	2785.52		698	S	2785.52		1
699	L	487.758		699	L	487.758		1
700	G	530.771		700	G	530.771		1
701	V	271.002		701	A	1364.29		0.198639			not identifcal cleavage cut - not compared
702	E	519.655		702	E	717.324		0.724436
703	N	2025.42		703	N	2025.42		1
704	S	4517.59		704	S	4517.59		1
705	V	365.193		705	V	365.193		1
706	A	668.201		706	A	668.201		1
707	Y	495.344		707	Y	495.344		1
708	S	2426.09		708	S	2426.09		1
709	N	5681.42		709	N	5681.42		1
710	N	5955.35		710	N	5955.35		1
711	S	4517.59		711	S	4517.59		1
712	I	342.34		712	I	342.34		1
713	A	543.134		713	A	543.134		1
714	I	171.754		714	I	171.754		1
715	P			715	P
716	T	455.668		716	T	455.668		1
717	N	4517.59		717	N	4517.59		1
718	F	1119.56		718	F	1119.56		1
719	T	915.758		719	T	915.758		1
720	I	272.212		720	I	272.212		1
721	S	1273.23		721	S	1273.23		1
722	V	365.193		722	V	365.193		1
723	T	573.653		723	T	573.653		1
724	T	1255.02		724	T	1255.02		1
725	E	1136.88		725	E	1136.88		1
726	I	122.044		726	I	122.044		1
727	L	144.097		727	L	144.097		1
728	P			728	P
729	V	105.432		729	V	105.432		1
730	S	1566.42		730	S	1566.42		1
731	M	1800.95		731	M	1800.95		1
732	T	1020.11		732	T	1020.11		1
733	K	1333.24		733	K	1333.24		1
734	T	1043.88		734	T	1043.88		1
735	S	3426.94		735	S	3426.94		1
736	V	365.193		736	V	365.193		1
737	D	842.525		737	D	842.525		1
738	C	2547.31		738	C	2547.31		1
739	T	2809.63		739	T	2809.63		1
740	M	1432.03		740	M	1432.03		1
741	Y	638.127		741	Y	638.127		1
742	I	192.711		742	I	192.711		1
743	C	2264.16		743	C	2264.16		1
744	G	3054.27		744	G	3054.27		1
745	D	1720.22		745	D	1720.22		1
746	S	1432.46		746	S	1432.46		1
747	T	1578.34		747	T	1578.34		1
748	E	1136.88		748	E	1136.88		1
749	C	2732.22		749	C	2732.22		1
750	S	7671.97		750	S	7671.97		1
751	N	5681.42		751	N	5681.42		1
752	L	511.275		752	L	511.275		1
753	L	150.888		753	L	150.888		1
754	L	150.888		754	L	150.888		1
755	Q	652.991		755	Q	652.991		1
756	Y	785.067		756	Y	785.067		1
757	G	965.844		757	G	965.844		1
758	S	3198.21		758	S	3198.21		1
759	F	1068.07		759	F	1068.07		1
760	C	4446.71		760	C	4446.71		1
761	T	2809.63		761	T	2809.63		1
762	Q	1678.44		762	Q	1678.44		1
763	L	387.841		763	L	387.841		1
764	N	1757.55		764	N	1757.55		1
765	R	2299.42		765	R	2299.42		1
766	A	1530.76		766	A	1530.76		1
767	L	244.711		767	L	244.711		1
768	T	488.258		768	T	488.258		1
769	G	1364.29		769	G	1364.29		1
770	I	254.043		770	I	254.043		1
771	A	543.134		771	A	543.134		1
772	V	183.22		772	V	183.22		1
773	E	519.655		773	E	519.655		1
774	Q	752.515		774	Q	752.515		1
775	D	1843.24		775	D	1843.24		1
776	K	557.291		776	K	557.291		1
777	N	3757.57		777	N	3757.57		1
778	T	1654.43		778	T	1654.43		1
779	Q	1678.44		779	Q	1678.44		1
780	E	1136.88		780	E	1136.88		1
781	V	130.191		781	V	130.191		1
782	F	388.193		782	F	388.193		1
783	A	1066.69		783	A	1066.69		1
784	Q	1059.03		784	Q	1059.03		1
785	V	290.384		785	V	290.384		1
786	K	609.406		786	K	609.406		1
787	Q	1396.07		787	Q	1396.07		1
788	I	272.212		788	I	272.212		1
789	Y	291.68		789	Y	291.68		1
790	K	943.859		790	K	943.859		1
791	T	1043.88		791	T	1043.88		1
792	P			792	P
793	P			793	P
794	I	98.8341		794	I	98.8341		1
795	K	495.344		795	K	495.344		1
796	D	1533.14		796	D	1533.14		1
797	F	354.995		797	F	354.995		1
798	G	995.494		798	G	995.494		1
799	G	1273.23		799	G	1273.23		1
800	F	792.588		800	F	792.588		1
801	N	3296.39		801	N	3296.39		1
802	F	1119.56		802	F	1119.56		1
803	S	2500.57		803	S	2500.57		1
804	Q	2110.85		804	Q	2110.85		1
805	I	272.212		805	I	272.212		1
806	L	144.097		806	L	144.097		1
807	P			807	P
808	D	669.242		808	D	669.242		1
809	P			809	P
810	S	1244.25		810	S	1244.25		1
811	K	1676.71		811	K	1676.71		1
812	P			812	P
813	S	1244.25		813	S	1244.25		1
814	K	1676.71		814	K	1676.71		1
815	R	1450.84		815	R	1450.84		1
816	S	3588.45		816	S	3588.45		1
817	F	1068.07		817	F	1068.07		1
818	I	198.627		818	I	198.627		1
819	E	422.391		819	E	422.391		1
820	D	826.402		820	D	826.402		1
821	L	162.117		821	L	162.117		1
822	L	150.888		822	L	150.888		1
823	F	330.406		823	F	330.406		1
824	N	3296.39		824	N	3296.39		1
825	K	1757.55		825	K	1757.55		1
826	V	241.531		826	V	241.531		1
827	T	573.653		827	T	573.653		1
828	L	387.841		828	L	387.841		1
829	A	568.731		829	A	568.731		1
830	D	1163.01		830	D	1163.01		1
831	A	611.057		831	A	611.057		1
832	G	860.809		832	G	860.809		1
833	F	792.588		833	F	792.588		1
834	I	198.627		834	I	198.627		1
835	K	495.344		835	K	495.344		1
836	Q	1396.07		836	Q	1396.07		1
837	Y	785.067		837	Y	785.067		1
838	G	965.844		838	G	965.844		1
839	D	1720.22		839	D	1720.22		1
840	C	2547.31		840	C	2547.31		1
841	L	868.269		841	L	868.269		1
842	G	530.771		842	G	530.771		1
843	D	1720.22		843	D	1720.22		1
844	I	113.784		844	I	113.784		1
845	A	543.134		845	A	543.134		1
846	A	922.374		846	A	922.374		1
847	R	1100.57		847	R	1100.57		1
848	D	1930.11		848	D	1930.11		1
849	L	162.117		849	L	162.117		1
850	I	105.903		850	I	105.903		1
851	C	2264.16		851	C	2264.16		1
852	A	3272.71		852	A	3272.71		1
853	Q	1059.03		853	Q	1059.03		1
854	K	1333.24		854	K	1333.24		1
855	F	706.395		855	F	706.395		1
856	N	3296.39		856	N	3296.39		1
857	G	1798.49		857	G	1798.49		1
858	L	361.955		858	L	361.955		1
859	T	488.258		859	T	488.258		1
860	V	290.384		860	V	290.384		1
861	L	177.278		861	L	177.278		1
862	P			862	P
863	P			863	P
864	L	140.817		864	L	140.817		1
865	L	150.888		865	L	150.888		1
866	T	488.258		866	T	488.258		1
867	D	1843.24		867	D	1843.24		1
868	E	475.215		868	E	475.215		1
869	M	642.038		869	M	642.038		1
870	I	221.262		870	I	221.262		1
871	A	543.134		871	A	543.134		1
872	Q	1059.03		872	Q	1059.03		1
873	Y	785.067		873	Y	785.067		1
874	T	888.483		874	T	888.483		1
875	S	3426.94		875	S	3426.94		1
876	A	1838.47		876	A	1838.47		1
877	L	244.711		877	L	244.711		1
878	L	150.888		878	L	150.888		1
879	A	568.731		879	A	568.731		1
880	G	860.809		880	G	860.809		1
881	T	1171.25		881	T	1171.25		1
882	I	272.212		882	I	272.212		1
883	T	466.282		883	T	466.282		1
884	S	3426.94		884	S	3426.94		1
885	G	1715.76		885	G	1715.76		1
886	W	530.771		886	W	530.771		1
887	T	614.68		887	T	614.68		1
888	F	849.273		888	F	849.273		1
889	G	995.494		889	G	995.494		1
890	A	1364.29		890	A	1364.29		1
891	G	860.809		891	G	860.809		1
892	A	1364.29		892	A	1364.29		1
893	A	922.374		893	A	922.374		1
894	L	244.711		894	L	244.711		1
895	Q	652.991		895	Q	652.991		1
896	I	272.212		896	I	272.212		1
897	P			897	P
898	F	308.353		898	F	308.353		1
899	A	1066.69		899	A	1066.69		1
900	M	903.55		900	M	903.55		1
901	Q	1364.29		901	Q	1364.29		1
902	M	1432.03		902	M	1432.03		1
903	A	1188.25		903	A	1188.25		1
904	Y	495.344		904	Y	495.344		1
905	R	1234.86		905	R	1234.86		1
906	F	889.298		906	F	889.298		1
907	N	3296.39		907	N	3296.39		1
908	G	1798.49		908	G	1798.49		1
909	I	254.043		909	I	254.043		1
910	G	506.882		910	G	506.882		1
911	V	271.002		911	V	271.002		1
912	T	573.653		912	T	573.653		1
913	Q	1678.44		913	Q	1678.44		1
914	N	4517.59		914	N	4517.59		1
915	V	382.8		915	V	382.8		1
916	L	177.278		916	L	177.278		1
917	Y	305.427		917	Y	305.427		1
918	E	804.85		918	E	804.85		1
919	N	2025.42		919	N	2025.42		1
920	Q	2212.62		920	Q	2212.62		1
921	K	1333.24		921	K	1333.24		1
922	L	322.592		922	L	322.592		1
923	I	105.903		923	I	105.903		1
924	A	543.134		924	A	543.134		1
925	N	2850.41		925	N	2850.41		1
926	Q	2212.62		926	Q	2212.62		1
927	F	849.273		927	F	849.273		1
928	N	3296.39		928	N	3296.39		1
929	S	4517.59		929	S	4517.59		1
930	A	1838.47		930	A	1838.47		1
931	I	171.754		931	I	171.754		1
932	G	506.882		932	G	506.882		1
933	K	1244.25		933	K	1244.25		1
934	I	226.416		934	I	226.416		1
935	Q	623.601		935	Q	623.601		1
936	D	1843.24		936	D	1843.24		1
937	S	1432.46		937	S	1432.46		1
938	L	487.758		938	L	487.758		1
939	S	1333.24		939	S	1333.24		1
940	S	4309.8		940	S	4309.8		1
941	T	1578.34		941	T	1578.34		1
942	A	1461.86		942	A	1461.86		1
943	S	2162.26		943	S	2162.26		1
944	A	1838.47		944	A	1838.47		1
945	L	244.711		945	L	244.711		1
946	G	530.771		946	G	530.771		1
947	K	1244.25		947	K	1244.25		1
948	L	322.592		948	L	322.592		1
949	Q	652.991		949	Q	652.991		1
950	D	1843.24		950	D	1843.24		1
951	V	121.38		951	V	121.38		1
952	V	132.731		952	V	132.731		1
953	N	2064.94		953	N	2064.94		1
954	Q	2212.62		954	Q	2212.62		1
955	N	4517.59		955	N	4517.59		1
956	A	1927.11		956	A	1927.11		1
957	Q	1059.03		957	Q	1059.03		1
958	A	1461.86		958	A	1461.86		1
959	L	244.711		959	L	244.711		1
960	N	1757.55		960	N	1757.55		1
961	T	1654.43		961	T	1654.43		1
962	L	387.841		962	L	387.841		1
963	V	112.972		963	V	112.972		1
964	K	609.406		964	K	609.406		1
965	Q	1396.07		965	Q	1396.07		1
966	L	387.841		966	L	387.841		1
967	S	1333.24		967	S	1333.24		1
968	S	4309.8		968	S	4309.8		1
969	N	5681.42		969	N	5681.42		1
970	F	1119.56		970	F	1119.56		1
971	G	995.494		971	G	995.494		1
972	A	1364.29		972	A	1364.29		1
973	I	171.754		973	I	171.754		1
974	S	1273.23		974	S	1273.23		1
975	S	4309.8		975	S	4309.8		1
976	V	365.193		976	V	365.193		1
977	L	177.278		977	L	177.278		1
978	N	1757.55		978	N	1757.55		1
979	D	2429.87		979	D	2429.87		1
980	I	113.784		980	I	113.784		1
981	L	144.097		981	L	144.097		1
982	S	1333.24		982	S	1333.24		1
983	R	2193.66		983	R	2193.66		1
984	L	406.12		984	L	406.12		1
985	D	717.105		985	D	717.105		1
986	P			986	P
987	P			987	P
988	E	412.777		988	E	412.777		1
989	A	655.413		989	A	655.413		1
990	E	717.324		990	E	717.324		1
991	V	130.191		991	V	130.191		1
992	Q	767.197		992	Q	767.197		1
993	I	272.212		993	I	272.212		1
994	D	684.83		994	D	684.83		1
995	R	729.112		995	R	729.112		1
996	L	406.12		996	L	406.12		1
997	I	105.903		997	I	105.903		1
998	T	466.282		998	T	466.282		1
999	G	1364.29		999	G	1364.29		1
1000	R	1627.87		1000	R	1627.87		1
1001	L	406.12		1001	L	406.12		1
1002	Q	652.991		1002	Q	652.991		1
1003	S	3426.94		1003	S	3426.94		1
1004	L	487.758		1004	L	487.758		1
1005	Q	652.991		1005	Q	652.991		1
1006	T	1255.02		1006	T	1255.02		1
1007	Y	785.067		1007	Y	785.067		1
1008	V	205.576		1008	V	205.576		1
1009	T	573.653		1009	T	573.653		1
1010	Q	1678.44		1010	Q	1678.44		1
1011	Q	1678.44		1011	Q	1678.44		1
1012	L	387.841		1012	L	387.841		1
1013	I	105.903		1013	I	105.903		1
1014	R	648.066		1014	R	648.066		1
1015	A	1530.76		1015	A	1530.76		1
1016	A	922.374		1016	A	922.374		1
1017	E	717.324		1017	E	717.324		1
1018	I	122.044		1018	I	122.044		1
1019	R	648.066		1019	R	648.066		1
1020	A	1530.76		1020	A	1530.76		1
1021	S	2162.26		1021	S	2162.26		1
1022	A	1838.47		1022	A	1838.47		1
1023	N	2850.41		1023	N	2850.41		1
1024	L	511.275		1024	L	511.275		1
1025	A	568.731		1025	A	568.731		1
1026	A	922.374		1026	A	922.374		1
1027	T	791.861		1027	T	791.861		1
1028	K	1333.24		1028	K	1333.24		1
1029	M	1191.11		1029	M	1191.11		1
1030	S	2785.52		1030	S	2785.52		1
1031	E	1429.77		1031	E	1429.77		1
1032	C	2732.22		1032	C	2732.22		1
1033	V	650.089		1033	V	650.089		1
1034	L	177.278		1034	L	177.278		1
1035	G	530.771		1035	G	530.771		1
1036	Q	1566.42		1036	Q	1566.42		1
1037	S	3426.94		1037	S	3426.94		1
1038	K	1676.71		1038	K	1676.71		1
1039	R	1450.84		1039	R	1450.84		1
1040	V	304.069		1040	V	304.069		1
1041	D	842.525		1041	D	842.525		1
1042	F	354.995		1042	F	354.995		1
1043	C	4446.71		1043	C	4446.71		1
1044	G	3054.27		1044	G	3054.27		1
1045	K	1244.25		1045	K	1244.25		1
1046	G	1134.77		1046	G	1134.77		1
1047	Y	732.668		1047	Y	732.668		1
1048	H	1883.18		1048	H	1883.18		1
1049	L	582.569		1049	L	582.569		1
1050	M	557.124		1050	M	557.124		1
1051	S	2785.52		1051	S	2785.52		1
1052	F	1068.07		1052	F	1068.07		1
1053	P			1053	P
1054	Q	609.406		1054	Q	609.406		1
1055	S	3426.94		1055	S	3426.94		1
1056	A	1838.47		1056	A	1838.47		1
1057	P			1057	P
1058	H	965.813		1058	H	965.813		1
1059	G	2049.28		1059	G	2049.28		1
1060	V	271.002		1060	V	271.002		1
1061	V	132.731		1061	V	132.731		1
1062	F	388.193		1062	F	388.193		1
1063	L	283		1063	L	283		1
1064	H	1034.89		1064	H	1034.89		1
1065	V	436.18		1065	V	436.18		1
1066	T	573.653		1066	T	573.653		1
1067	Y	785.067		1067	Y	785.067		1
1068	V	205.576		1068	V	205.576		1
1069	P			1069	P
1070	A	530.771		1070	A	530.771		1
1071	Q	1059.03		1071	Q	1059.03		1
1072	E	1136.88		1072	E	1136.88		1
1073	K	597.744		1073	K	597.744		1
1074	N	3757.57		1074	N	3757.57		1
1075	F	1119.56		1075	F	1119.56		1
1076	T	915.758		1076	T	915.758		1
1077	T	1255.02		1077	T	1255.02		1
1078	A	1461.86		1078	A	1461.86		1
1079	P			1079	P
1080	A	530.771		1080	A	530.771		1
1081	I	171.754		1081	I	171.754		1
1082	C	2264.16		1082	C	2264.16		1
1083	H	5955.15		1083	H	5955.15		1
1084	D	2768.7		1084	D	2768.7		1
1085	G	570.272		1085	G	570.272		1
1086	K	1244.25		1086	K	1244.25		1
1087	A	1215.93		1087	A	1215.93		1
1088	H	1678.39		1088	H	1678.39		1
1089	F	1275.68		1089	F	1275.68		1
1090	P			1090	P
1091	R	633.314		1091	R	633.314		1
1092	E	1190.46		1092	E	1190.46		1
1093	G	611.667		1093	G	611.667		1
1094	V	271.002		1094	V	271.002		1
1095	F	388.193		1095	F	388.193		1
1096	V	211.887		1096	V	211.887		1
1097	S	1566.42		1097	S	1566.42		1
1098	N	5681.42		1098	N	5681.42		1
1099	G	1798.49		1099	G	1798.49		1
1100	T	1171.25		1100	T	1171.25		1
1101	H	2660.07		1101	H	2660.07		1
1102	W	854.28		1102	W	854.28		1
1103	F	415.956		1103	F	415.956		1
1104	V	211.887		1104	V	211.887		1
1105	T	573.653		1105	T	573.653		1
1106	Q	1678.44		1106	Q	1678.44		1
1107	R	1744.29		1107	R	1744.29		1
1108	N	4730.5		1108	N	4730.5		1
1109	F	1119.56		1109	F	1119.56		1
1110	Y	572.847		1110	Y	572.847		1
1111	E	804.85		1111	E	804.85		1
1112	P			1112	P
1113	Q	609.406		1113	Q	609.406		1
1114	I	272.212		1114	I	272.212		1
1115	I	101.136		1115	I	101.136		1
1116	T	466.282		1116	T	466.282		1
1117	T	1255.02		1117	T	1255.02		1
1118	D	1843.24		1118	D	1843.24		1
1119	N	1888.35		1119	N	1888.35		1
1120	T	1654.43		1120	T	1654.43		1
1121	F	849.273		1121	F	849.273		1
1122	V	211.887		1122	V	211.887		1
1123	S	1566.42		1123	S	1566.42		1
1124	G	1715.76		1124	G	1715.76		1
1125	N	4216.06		1125	N	4216.06		1
1126	C	8033.54		1126	C	8033.54		1
1127	D	4126.51		1127	D	4126.51		1
1128	V	121.38		1128	V	121.38		1
1129	V	132.731		1129	V	132.731		1
1130	I	124.425		1130	I	124.425		1
1131	G	506.882		1131	G	506.882		1
1132	I	254.043		1132	I	254.043		1
1133	V	107.888		1133	V	107.888		1
1134	N	2064.94		1134	N	2064.94		1
1135	N	5955.35		1135	N	5955.35		1
1136	T	1654.43		1136	T	1654.43		1
1137	V	290.384		1137	V	290.384		1
1138	Y	358.845		1138	Y	358.845		1
1139	D	1304.92		1139	D	1304.92		1
1140	P			1140	P
1141	L	140.817		1141	L	140.817		1
1142	Q	652.991		1142	Q	652.991		1
1143	P			1143	P
1144	E	412.777		1144	E	412.777		1
1145	L	173.885		1145	L	173.885		1
1146	D	717.105		1146	D	717.105		1
1147	S	1432.46		1147	S	1432.46		1
1148	F	1068.07		1148	F	1068.07		1
1149	K	972.834		1149	K	972.834		1
1150	E	945.617		1150	E	945.617		1
1151	E	509.71		1151	E	509.71		1
1152	L	173.885		1152	L	173.885		1
1153	D	717.105		1153	D	717.105		1
1154	K	557.291		1154	K	557.291		1
1155	Y	652.991		1155	Y	652.991		1
1156	F	601.24		1156	F	601.24		1
1157	K	972.834		1157	K	972.834		1
1158	N	3757.57		1158	N	3757.57		1
1159	H	3506.65		1159	H	3506.65		1
1160	T	1885.13		1160	T	1885.13		1
1161	S	3426.94		1161	S	3426.94		1
1162	P			1162	P
1163	D	669.242		1163	D	669.242		1
1164	V	121.38		1164	V	121.38		1
1165	D	842.525		1165	D	842.525		1
1166	L	162.117		1166	L	162.117		1
1167	G	530.771		1167	G	530.771		1
1168	D	1720.22		1168	D	1720.22		1
1169	I	113.784		1169	I	113.784		1
1170	S	1273.23		1170	S	1273.23		1
1171	G	1715.76		1171	G	1715.76		1
1172	I	254.043		1172	I	254.043		1
1173	N	1678.44		1173	N	1678.44		1
1174	A	1927.11		1174	A	1927.11		1
1175	S	2162.26		1175	S	2162.26		1
1176	V	365.193		1176	V	365.193		1
1177	V	132.731		1177	V	132.731		1
1178	N	2064.94		1178	N	2064.94		1
1179	I	358.845		1179	I	358.845		1
1180	Q	623.601		1180	Q	623.601		1
1181	K	1333.24		1181	K	1333.24		1
1182	E	945.617		1182	E	945.617		1
1183	I	122.044		1183	I	122.044		1
1184	D	684.83		1184	D	684.83		1
1185	R	729.112		1185	R	729.112		1
1186	L	406.12		1186	L	406.12		1
1187	N	1757.55		1187	N	1757.55		1
1188	E	1498.7		1188	E	1498.7		1
1189	V	130.191		1189	V	130.191		1
1190	A	668.201		1190	A	668.201		1
1191	K	841.215		1191	K	841.215		1
1192	N	3757.57		1192	N	3757.57		1
1193	L	511.275		1193	L	511.275		1
1194	N	1757.55		1194	N	1757.55		1
1195	E	1498.7		1195	E	1498.7		1
1196	S	1536.44		1196	S	1536.44		1
1197	L	487.758		1197	L	487.758		1
1198	I	105.903		1198	I	105.903		1
1199	D	684.83		1199	D	684.83		1
1200	L	162.117		1200	L	162.117		1
1201	Q	652.991		1201	Q	652.991		1
1202	E	1136.88		1202	E	1136.88		1
1203	L	173.885		1203	L	173.885		1
1204	G	530.771		1204	G	530.771		1
1205	K	1244.25		1205	K	1244.25		1
1206	Y	652.991		1206	Y	652.991		1
1207	E	804.85		1207	E	804.85		1
1208	Q	752.515		1208	Q	752.515		1
1209	S	3426.94		1209	S	3426.94		1
1210	G	1715.76		1210	G	1715.76		1
1211	R	1627.87		1211	R	1627.87		1
1212	E	1190.46		1212	E	1190.46		1
1213	N	2025.42		1213	N	2025.42		1
1214	L	511.275		1214	L	511.275		1
1215	Y	305.427		1215	Y	305.427		1
1216	F	601.24		1216	F	601.24		1
1217	Q	1224.72		1217	Q	1224.72		1
1218	G	1364.29		1218	G	1364.29		1
1219	G	1273.23		1219	G	1273.23		1
1220	G	1273.23		1220	G	1273.23		1
1221	G	1273.23		1221	G	1273.23		1
1222	S	3198.21		1222	S	3198.21		1
1223	G	1715.76		1223	G	1715.76		1
1224	Y	732.668		1224	Y	732.668		1
1225	I	192.711		1225	I	192.711		1
1226	P			1226	P
1227	E	412.777		1227	E	412.777		1
1228	A	655.413		1228	A	655.413		1
1229	P			1229	P
1230	R	633.314		1230	R	633.314		1
1231	D	1930.11		1231	D	1930.11		1
1232	G	570.272		1232	G	570.272		1
1233	Q	1566.42		1233	Q	1566.42		1
1234	A	1461.86		1234	A	1461.86		1
1235	Y	495.344		1235	Y	495.344		1
1236	V	205.576		1236	V	205.576		1
1237	R	797.295		1237	R	797.295		1
1238	K	1396.07		1238	K	1396.07		1
1239	D	1533.14		1239	D	1533.14		1
1240	G	570.272		1240	G	570.272		1
1241	E	1061		1241	E	1061		1
1242	W	254.985		1242	W	254.985		1
1243	V	142.224		1243	V	142.224		1
1244	L	177.278		1244	L	177.278		1
1245	L	150.888		1245	L	150.888		1
1246	S	1333.24		1246	S	1333.24		1
1247	T	1578.34		1247	T	1578.34		1
1248	F	849.273		1248	F	849.273		1
1249	L	283		1249	L	283		1
1250	G	530.771		1250	G	530.771		1
1251	H	2482.52		1251	H	2482.52		1
1252	H	3995.64		1252	H	3995.64		1
1253	H	3995.64		1253	H	3995.64		1
1254	H	3995.64		1254	H	3995.64		1
1255	H	3995.64		1255	H	3995.64		1
1256	H	63.3266		1256	H	63.3266		1

## Sheet: Delta S - G614 S
23 °C
delta spike		kch (1/min)	average Kch peptide considered	G614 spike		kch (1/min)	average Kch peptide considered	kch ratio at residue level	% difference in average Kch	% difference in HDX	Note
1	M			1	M
2	F	28777.1		2	F	28777.1		1
3	V	211.887		3	V	211.887		1
4	F	388.193		4	F	388.193		1
5	L	283		5	L	283		1
6	V	112.972		6	V	112.972		1
7	L	177.278		7	L	177.278		1
8	L	150.888		8	L	150.888		1
9	P			9	P
10	L	140.817		10	L	140.817		1
11	V	112.972		11	V	112.972		1
12	S	1566.42		12	S	1566.42		1
13	S	4309.8		13	S	4309.8		1
14	Q	2110.85		14	Q	2110.85		1
15	C	6094.06		15	C	6094.06		1
16	V	650.089		16	V	650.089		1
17	N	2064.94		17	N	2064.94		1
18	L	511.275		18	L	511.275		1
19	R	678.608		19	T	488.258		1.38986			residues not covered in delta spike
20	T	1314.16		20	T	1255.02		1.04713
21	R	1744.29		21	R	1744.29		1
22	T	1314.16		22	T	1314.16		1
23	Q	1678.44		23	Q	1678.44		1
24	L	387.841		24	L	387.841		1
25	P			25	P
26	P			26	P
27	A	530.771		27	A	530.771		1
28	Y	495.344		28	Y	495.344		1
29	T	888.483		29	T	888.483		1
30	N	4517.59		30	N	4517.59		1
31	S	4517.59		31	S	4517.59		1
32	F	1068.07		32	F	1068.07		1
33	T	915.758		33	T	915.758		1
34	R	1744.29		34	R	1744.29		1
35	G	1428.59		35	G	1428.59		1
36	V	271.002		36	V	271.002		1
37	Y	358.845		37	Y	358.845		1
38	Y	555.785		38	Y	555.785		1
39	P			39	P
40	D	669.242		40	D	669.242		1
41	K	557.291		41	K	557.291		1
42	V	241.531		42	V	241.531		1
43	F	388.193		43	F	388.193		1
44	R	1272.77		44	R	1272.77		1
45	S	3588.45		45	S	3588.45		1
46	S	4309.8		46	S	4309.8		1
47	V	365.193		47	V	365.193		1
48	L	177.278		48	L	177.278		1
49	H	1034.89		49	H	1034.89		1
50	S	5147.55		50	S	5147.55		1
51	T	1578.34		51	T	1578.34		1
52	Q	1678.44		52	Q	1678.44		1
53	D	1843.24		53	D	1843.24		1
54	L	162.117		54	L	162.117		1
55	F	330.406		55	F	330.406		1
56	L	283		56	L	283		1
57	P			57	P
58	F	308.353		58	F	308.353		1
59	F	619.697		59	F	619.697		1
60	S	2500.57		60	S	2500.57		1
61	N	5681.42		61	N	5681.42		1
62	V	382.8		62	V	382.8		1
63	T	573.653		63	T	573.653		1
64	W	568.731		64	W	568.731		1
65	F	415.956		65	F	415.956		1
66	H	1941		66	H	1941		1
67	A	2195.84		67	A	2195.84		1
68	I	171.754		68	I	171.754		1
69	H	988.309		69	H	988.309		1
70	V	436.18		70	V	436.18		1
71	S	1566.42		71	S	1566.42		1
72	G	1715.76		72	G	1715.76		1
73	T	1171.25		73	T	1171.25		1
74	N	4517.59		74	N	4517.59		1
75	G	1798.49		75	G	1798.49		1
76	T	1171.25		76	T	1171.25		1
77	K	1333.24		77	K	1333.24		1
78	R	1450.84		78	R	1450.84		1
79	F	889.298		79	F	889.298		1
80	D	1344.98		80	D	1344.98		1
81	N	1888.35		81	N	1888.35		1
82	P			82	P
83	V	105.432		83	V	105.432		1
84	L	177.278		84	L	177.278		1
85	P			85	P
86	F	308.353		86	F	308.353		1
87	N	3296.39		87	N	3296.39		1
88	D	2429.87		88	D	2429.87		1
89	G	570.272		89	G	570.272		1
90	V	271.002		90	V	271.002		1
91	Y	358.845		91	Y	358.845		1
92	F	601.24		92	F	601.24		1
93	A	1066.69		93	A	1066.69		1
94	S	2162.26		94	S	2162.26		1
95	T	1578.34		95	T	1578.34		1
96	E	1136.88		96	E	1136.88		1
97	K	597.744		97	K	597.744		1
98	S	2850.41		98	S	2850.41		1
99	N	5681.42		99	N	5681.42		1
100	I	358.845		100	I	358.845		1
101	I	101.136		101	I	101.136		1
102	R	648.066		102	R	648.066		1
103	G	1428.59		103	G	1428.59		1
104	W	530.771		104	W	530.771		1
105	I	133.324		105	I	133.324		1
106	F	315.535		106	F	315.535		1
107	G	995.494		107	G	995.494		1
108	T	1171.25		108	T	1171.25		1
109	T	1255.02		109	T	1255.02		1
110	L	387.841		110	L	387.841		1
111	D	717.105		111	D	717.105		1
112	S	1432.46		112	S	1432.46		1
113	K	1676.71		113	K	1676.71		1
114	T	1043.88		114	T	1043.88		1
115	Q	1678.44		115	Q	1678.44		1
116	S	3426.94		116	S	3426.94		1
117	L	487.758		117	L	487.758		1
118	L	150.888		118	L	150.888		1
119	I	105.903		119	I	105.903		1
120	V	107.888		120	V	107.888		1
121	N	2064.94		121	N	2064.94		1
122	N	5955.35		122	N	5955.35		1
123	A	1927.11		123	A	1927.11		1
124	T	791.861		124	T	791.861		1
125	N	4517.59		125	N	4517.59		1
126	V	382.8		126	V	382.8		1
127	V	132.731		127	V	132.731		1
128	I	124.425		128	I	124.425		1
129	K	495.344		129	K	495.344		1
130	V	241.531		130	V	241.531		1
131	C	2785.52		131	C	2785.52		1
132	E	2545.16		132	E	2545.16		1
133	F	380.764		133	F	380.764		1
134	Q	1224.72		134	Q	1224.72		1
135	F	849.273		135	F	849.273		1
136	C	4446.71	2328.89	136	C	4446.71	2322.77	1	0.00263427	no significant difference in HDX
137	N	10113.6		137	N	10113.6		1
138	D	2429.87		138	D	2429.87		1
139	P			139	P
140	F	308.353		140	F	308.353		1
141	L	283		141	L	283		1
142	D	717.105		142	G	530.771		1.35106
143	V	121.38		143	V	271.002		0.447894
144	Y	358.845		144	Y	358.845		1
145	Y	555.785		145	Y	555.785		1
146	H	1883.18		146	H	1883.18		1
147	K	2002.63		147	K	2002.63		1
148	N	3757.57		148	N	3757.57		1
149	N	5955.35		149	N	5955.35		1
150	K	1757.55		150	K	1757.55		1
151	S	2850.41		151	S	2850.41		1
152	W	715.249		152	W	715.249		1
153	M	701.378		153	M	701.378		1
154	E	924.092		154	E	924.092		1
155	S	1536.44		155	S	1536.44		1
156				156	E	1429.77		-
157				157	F	380.764		-
158	G	1715.76		158	R	1272.77		1.34805			no coverage
159	V	271.002		159	V	304.069		0.891251
160	Y	358.845		160	Y	358.845		1
161	S	2426.09		161	S	2426.09		1
162	S	4309.8		162	S	4309.8		1
163	A	1838.47		163	A	1838.47		1
164	N	2850.41		164	N	2850.41		1
165	N	5955.35		165	N	5955.35		1
166	C	8033.54		166	C	8033.54		1
167	T	2809.63		167	T	2809.63		1
168	F	849.273		168	F	849.273		1
169	E	829.558		169	E	829.558		1
170	Y	351.978		170	Y	351.978		1
171	V	205.576		171	V	205.576		1
172	S	1566.42		172	S	1566.42		1
173	Q	2110.85		173	Q	2110.85		1
174	P			174	P
175	F	308.353		175	F	308.353		1
176	L	283		176	L	283		1
177	M	557.124		177	M	557.124		1
178	D	1498.25		178	D	1498.25		1
179	L	162.117		179	L	162.117		1
180	E	442.298		180	E	442.298		1
181	G	611.667		181	G	611.667		1
182	K	1244.25		182	K	1244.25		1
183	Q	1396.07		183	Q	1396.07		1
184	G	1364.29		184	G	1364.29		1
185	N	4216.06		185	N	4216.06		1
186	F	1119.56		186	F	1119.56		1
187	K	972.834		187	K	972.834		1
188	N	3757.57		188	N	3757.57		1
189	L	511.275		189	L	511.275		1
190	R	678.608		190	R	678.608		1
191	E	1190.46		191	E	1190.46		1
192	F	380.764		192	F	380.764		1
193	V	211.887		193	V	211.887		1
194	F	388.193		194	F	388.193		1
195	K	972.834		195	K	972.834		1
196	N	3757.57		196	N	3757.57		1
197	I	358.845		197	I	358.845		1
198	D	684.83		198	D	684.83		1
199	G	570.272		199	G	570.272		1
200	Y	732.668		200	Y	732.668		1
201	F	601.24		201	F	601.24		1
202	K	972.834		202	K	972.834		1
203	I	226.416		203	I	226.416		1
204	Y	291.68		204	Y	291.68		1
205	S	2426.09		205	S	2426.09		1
206	K	1676.71		206	K	1676.71		1
207	H	2212.55		207	H	2212.55		1
208	T	1885.13		208	T	1885.13		1
209	P			209	P
210	I	98.8341		210	I	98.8341		1
211	N	1678.44		211	N	1678.44		1
212	L	511.275		212	L	511.275		1
213	V	112.972		213	V	112.972		1
214	R	797.295		214	R	797.295		1
215	D	1930.11		215	D	1930.11		1
216	L	162.117		216	L	162.117		1
217	P			217	P
218	Q	609.406		218	Q	609.406		1
219	G	1364.29		219	G	1364.29		1
220	F	792.588		220	F	792.588		1
221	S	2500.57		221	S	2500.57		1
222	A	1838.47		222	A	1838.47		1
223	L	244.711		223	L	244.711		1
224	E	442.298		224	E	442.298		1
225	P			225	P
226	L	140.817		226	L	140.817		1
227	V	112.972		227	V	112.972		1
228	D	842.525		228	D	842.525		1
229	L	162.117		229	L	162.117		1
230	P			230	P
231	I	98.8341		231	I	98.8341		1
232	G	506.882		232	G	506.882		1
233	I	254.043		233	I	254.043		1
234	N	1678.44		234	N	1678.44		1
235	I	358.845		235	I	358.845		1
236	T	466.282		236	T	466.282		1
237	R	1744.29		237	R	1744.29		1
238	F	889.298		238	F	889.298		1
239	Q	1224.72		239	Q	1224.72		1
240	T	1255.02		240	T	1255.02		1
241	L	387.841		241	L	387.841		1
242	L	150.888		242	L	150.888		1
243	A	568.731		243	A	568.731		1
244	L	244.711		244	L	244.711		1
245	H	1034.89		245	H	1034.89		1
246	R	2620.07		246	R	2620.07		1
247	S	3588.45		247	S	3588.45		1
248	Y	987.318		248	Y	987.318		1
249	L	274.571		249	L	274.571		1
250	T	488.258		250	T	488.258		1
251	P			251	P
252	G	495.344		252	G	495.344		1
253	D	1720.22		253	D	1720.22		1
254	S	1432.46		254	S	1432.46		1
255	S	4309.8		255	S	4309.8		1
256	S	4309.8		256	S	4309.8		1
257	G	1715.76		257	G	1715.76		1
258	W	530.771		258	W	530.771		1
259	T	614.68		259	T	614.68		1
260	A	1461.86		260	A	1461.86		1
261	G	860.809		261	G	860.809		1
262	A	1364.29		262	A	1364.29		1
263	A	922.374		263	A	922.374		1
264	A	922.374		264	A	922.374		1
265	Y	495.344		265	Y	495.344		1
266	Y	555.785		266	Y	555.785		1
267	V	205.576		267	V	205.576		1
268	G	623.601		268	G	623.601		1
269	Y	732.668		269	Y	732.668		1
270	L	274.571		270	L	274.571		1
271	Q	652.991		271	Q	652.991		1
272	P			272	P
273	R	633.314		273	R	633.314		1
274	T	1314.16		274	T	1314.16		1
275	F	849.273		275	F	849.273		1
276	L	283		276	L	283		1
277	L	150.888		277	L	150.888		1
278	K	518.689		278	K	518.689		1
279	Y	652.991		279	Y	652.991		1
280	N	3198.21		280	N	3198.21		1
281	E	1498.7		281	E	1498.7		1
282	N	2025.42		282	N	2025.42		1
283	G	1798.49		283	G	1798.49		1
284	T	1171.25		284	T	1171.25		1
285	I	272.212		285	I	272.212		1
286	T	466.282		286	T	466.282		1
287	D	1843.24		287	D	1843.24		1
288	A	611.057		288	A	611.057		1
289	V	183.22		289	V	183.22		1
290	D	842.525		290	D	842.525		1
291	C	2547.31		291	C	2547.31		1
292	A	3272.71		292	A	3272.71		1
293	L	244.711		293	L	244.711		1
294	D	717.105		294	D	717.105		1
295	P			295	P
296	L	140.817		296	L	140.817		1
297	S	1333.24		297	S	1333.24		1
298	E	1429.77		298	E	1429.77		1
299	T	562.675		299	T	562.675		1
300	K	1333.24		300	K	1333.24		1
301	C	5068.82		301	C	5068.82		1
302	T	2809.63		302	T	2809.63		1
303	L	387.841		303	L	387.841		1
304	K	518.689		304	K	518.689		1
305	S	2850.41		305	S	2850.41		1
306	F	1068.07		306	F	1068.07		1
307	T	915.758		307	T	915.758		1
308	V	290.384		308	V	290.384		1
309	E	519.655		309	E	519.655		1
310	K	597.744		310	K	597.744		1
311	G	1134.77		311	G	1134.77		1
312	I	254.043		312	I	254.043		1
313	Y	291.68		313	Y	291.68		1
314	Q	1188.25		314	Q	1188.25		1
315	T	1255.02		315	T	1255.02		1
316	S	3426.94		316	S	3426.94		1
317	N	5681.42		317	N	5681.42		1
318	F	1119.56		318	F	1119.56		1
319	R	1272.77		319	R	1272.77		1
320	V	304.069		320	V	304.069		1
321	Q	767.197		321	Q	767.197		1
322	P			322	P
323	T	455.668		323	T	455.668		1
324	E	1136.88		324	E	1136.88		1
325	S	1536.44		325	S	1536.44		1
326	I	342.34		326	I	342.34		1
327	V	107.888		327	V	107.888		1
328	R	797.295		328	R	797.295		1
329	F	889.298		329	F	889.298		1
330	P			330	P
331	N	1640.24		331	N	1640.24		1
332	I	358.845		332	I	358.845		1
333	T	466.282		333	T	466.282		1
334	N	4517.59		334	N	4517.59		1
335	L	511.275		335	L	511.275		1
336	C	2370.87		336	C	2370.87		1
337	P			337	P
338	F	308.353		338	F	308.353		1
339	G	995.494		339	G	995.494		1
340	E	1061		340	E	1061		1
341	V	130.191		341	V	130.191		1
342	F	388.193		342	F	388.193		1
343	N	3296.39		343	N	3296.39		1
344	A	1927.11		344	A	1927.11		1
345	T	791.861		345	T	791.861		1
346	R	1744.29		346	R	1744.29		1
347	F	889.298		347	F	889.298		1
348	A	1066.69		348	A	1066.69		1
349	S	2162.26		349	S	2162.26		1
350	V	365.193		350	V	365.193		1
351	Y	358.845		351	Y	358.845		1
352	A	1034.92		352	A	1034.92		1
353	W	358.845		353	W	358.845		1
354	N	2212.62		354	N	2212.62		1
355	R	2299.42		355	R	2299.42		1
356	K	1396.07		356	K	1396.07		1
357	R	1450.84		357	R	1450.84		1
358	I	285.041		358	I	285.041		1
359	S	1273.23		359	S	1273.23		1
360	N	5681.42		360	N	5681.42		1
361	C	8033.54		361	C	8033.54		1
362	V	650.089		362	V	650.089		1
363	A	668.201		363	A	668.201		1
364	D	1163.01		364	D	1163.01		1
365	Y	328.157		365	Y	328.157		1
366	S	2426.09		366	S	2426.09		1
367	V	365.193		367	V	365.193		1
368	L	177.278		368	L	177.278		1
369	Y	305.427		369	Y	305.427		1
370	N	3198.21		370	N	3198.21		1
371	S	4517.59		371	S	4517.59		1
372	A	1838.47		372	A	1838.47		1
373	S	2162.26		373	S	2162.26		1
374	F	1068.07		374	F	1068.07		1
375	S	2500.57		375	S	2500.57		1
376	T	1578.34		376	T	1578.34		1
377	F	849.273		377	F	849.273		1
378	K	972.834		378	K	972.834		1
379	C	5068.82		379	C	5068.82		1
380	Y	1757.55		380	Y	1757.55		1
381	G	965.844		381	G	965.844		1
382	V	271.002		382	V	271.002		1
383	S	1566.42		383	S	1566.42		1
384	P			384	P
385	T	455.668		385	T	455.668		1
386	K	1333.24		386	K	1333.24		1
387	L	322.592		387	L	322.592		1
388	N	1757.55		388	N	1757.55		1
389	D	2429.87		389	D	2429.87		1
390	L	162.117		390	L	162.117		1
391	C	2370.87		391	C	2370.87		1
392	F	1901.29		392	F	1901.29		1
393	T	915.758		393	T	915.758		1
394	N	4517.59		394	N	4517.59		1
395	V	382.8		395	V	382.8		1
396	Y	358.845		396	Y	358.845		1
397	A	1034.92		397	A	1034.92		1
398	D	1163.01		398	D	1163.01		1
399	S	1432.46		399	S	1432.46		1
400	F	1068.07		400	F	1068.07		1
401	V	211.887		401	V	211.887		1
402	I	124.425		402	I	124.425		1
403	R	648.066		403	R	648.066		1
404	G	1428.59		404	G	1428.59		1
405	D	1720.22		405	D	1720.22		1
406	E	475.215		406	E	475.215		1
407	V	130.191		407	V	130.191		1
408	R	797.295		408	R	797.295		1
409	Q	1757.55		409	Q	1757.55		1
410	I	272.212		410	I	272.212		1
411	A	543.134		411	A	543.134		1
412	P			412	P
413	G	495.344		413	G	495.344		1
414	Q	1566.42		414	Q	1566.42		1
415	T	1255.02		415	T	1255.02		1
416	G	1364.29		416	G	1364.29		1
417	K	1244.25		417	K	1244.25		1
418	I	226.416		418	I	226.416		1
419	A	543.134		419	A	543.134		1
420	D	1163.01		420	D	1163.01		1
421	Y	328.157		421	Y	328.157		1
422	N	3198.21		422	N	3198.21		1
423	Y	1034.92		423	Y	1034.92		1
424	K	943.859		424	K	943.859		1
425	L	322.592		425	L	322.592		1
426	P			426	P
427	D	669.242		427	D	669.242		1
428	D	770.474		428	D	770.474		1
429	F	354.995		429	F	354.995		1
430	T	915.758		430	T	915.758		1
431	G	1364.29		431	G	1364.29		1
432	C	5687.31		432	C	5687.31		1
433	V	650.089		433	V	650.089		1
434	I	124.425		434	I	124.425		1
435	A	543.134		435	A	543.134		1
436	W	358.845		436	W	358.845		1
437	N	2212.62		437	N	2212.62		1
438	S	4517.59		438	S	4517.59		1
439	N	5681.42		439	N	5681.42		1
440	N	5955.35		440	N	5955.35		1
441	L	511.275		441	L	511.275		1
442	D	717.105		442	D	717.105		1
443	S	1432.46		443	S	1432.46		1
444	K	1676.71		444	K	1676.71		1
445	V	241.531		445	V	241.531		1
446	G	623.601		446	G	623.601		1
447	G	1273.23		447	G	1273.23		1
448	N	4216.06		448	N	4216.06		1
449	Y	1034.92		449	Y	1034.92		1
450	N	3198.21		450	N	3198.21		1
451	Y	1034.92		451	Y	1034.92		1
452	R	1234.86		452	L	274.571		4.49744			not identical cleavage cut - not compared
453	Y	822.067		453	Y	305.427		2.69153
454	R	1234.86		454	R	1234.86		1
455	L	406.12		455	L	406.12		1
456	F	330.406		456	F	330.406		1
457	R	1272.77		457	R	1272.77		1
458	K	1396.07		458	K	1396.07		1
459	S	2850.41		459	S	2850.41		1
460	N	5681.42		460	N	5681.42		1
461	L	511.275		461	L	511.275		1
462	K	518.689		462	K	518.689		1
463	P			463	P
464	F	308.353		464	F	308.353		1
465	E	829.558		465	E	829.558		1
466	R	782.037		466	R	782.037		1
467	D	1930.11		467	D	1930.11		1
468	I	113.784		468	I	113.784		1
469	S	1273.23		469	S	1273.23		1
470	T	1578.34		470	T	1578.34		1
471	E	1136.88	1794.23	471	E	1136.88	1787.2	1	0.0039316	no difference in HDX
472	I	122.044		472	I	122.044		1
473	Y	291.68		473	Y	291.68		1
474	Q	1188.25		474	Q	1188.25		1
475	A	1461.86		475	A	1461.86		1
476	G	860.809		476	G	860.809		1
477	S	3198.21		477	S	3198.21		1
478	K	1676.71		478	T	1578.34		1.06233
479	P			479	P
480	C	2212.62		480	C	2212.62		1
481	N	10113.6		481	N	10113.6		1
482	G	1798.49		482	G	1798.49		1
483	V	271.002		483	V	271.002		1
484	E	519.655		484	E	519.655		1
485	G	611.667		485	G	611.667		1
486	F	792.588		486	F	792.588		1
487	N	3296.39		487	N	3296.39		1
488	C	8033.54		488	C	8033.54		1
489	Y	1757.55		489	Y	1757.55		1
490	F	601.24		490	F	601.24		1
491	P			491	P
492	L	140.817		492	L	140.817		1
493	Q	652.991		493	Q	652.991		1
494	S	3426.94		494	S	3426.94		1
495	Y	987.318		495	Y	987.318		1
496	G	965.844		496	G	965.844		1
497	F	792.588		497	F	792.588		1
498	Q	1224.72		498	Q	1224.72		1
499	P			499	P
500	T	455.668		500	T	455.668		1
501	N	4517.59		501	N	4517.59		1
502	G	1798.49		502	G	1798.49		1
503	V	271.002		503	V	271.002		1
504	G	623.601		504	G	623.601		1
505	Y	732.668		505	Y	732.668		1
506	Q	1188.25		506	Q	1188.25		1
507	P			507	P
508	Y	285.041		508	Y	285.041		1
509	R	1234.86		509	R	1234.86		1
510	V	304.069		510	V	304.069		1
511	V	132.731		511	V	132.731		1
512	V	132.731		512	V	132.731		1
513	L	177.278		513	L	177.278		1
514	S	1333.24		514	S	1333.24		1
515	F	1068.07		515	F	1068.07		1
516	E	829.558		516	E	829.558		1
517	L	173.885		517	L	173.885		1
518	L	150.888		518	L	150.888		1
519	H	1034.89		519	H	1034.89		1
520	A	2195.84		520	A	2195.84		1
521	P			521	P
522	A	530.771		522	A	530.771		1
523	T	791.861		523	T	791.861		1
524	V	290.384		524	V	290.384		1
525	C	2785.52		525	C	2785.52		1
526	G	3054.27		526	G	3054.27		1
527	P			527	P
528	K	484.069		528	K	484.069		1
529	K	1108.94		529	K	1108.94		1
530	S	2850.41		530	S	2850.41		1
531	T	1578.34		531	T	1578.34		1
532	N	4517.59		532	N	4517.59		1
533	L	511.275		533	L	511.275		1
534	V	112.972		534	V	112.972		1
535	K	609.406		535	K	609.406		1
536	N	3757.57		536	N	3757.57		1
537	K	1757.55		537	K	1757.55		1
538	C	5068.82		538	C	5068.82		1
539	V	650.089		539	V	650.089		1
540	N	2064.94		540	N	2064.94		1
541	F	1119.56		541	F	1119.56		1
542	N	3296.39		542	N	3296.39		1
543	F	1119.56		543	F	1119.56		1
544	N	3296.39		544	N	3296.39		1
545	G	1798.49		545	G	1798.49		1
546	L	361.955		546	L	361.955		1
547	T	488.258		547	T	488.258		1
548	G	1364.29		548	G	1364.29		1
549	T	1171.25		549	T	1171.25		1
550	G	1364.29		550	G	1364.29		1
551	V	271.002		551	V	271.002		1
552	L	177.278		552	L	177.278		1
553	T	488.258		553	T	488.258		1
554	E	1136.88		554	E	1136.88		1
555	S	1536.44		555	S	1536.44		1
556	N	5681.42		556	N	5681.42		1
557	K	1757.55		557	K	1757.55		1
558	K	1108.94		558	K	1108.94		1
559	F	706.395		559	F	706.395		1
560	L	283		560	L	283		1
561	P			561	P
562	F	308.353		562	F	308.353		1
563	Q	1224.72		563	Q	1224.72		1
564	Q	1678.44		564	Q	1678.44		1
565	F	849.273		565	F	849.273		1
566	G	995.494		566	G	995.494		1
567	R	1627.87		567	R	1627.87		1
568	D	1930.11		568	D	1930.11		1
569	I	113.784		569	I	113.784		1
570	A	543.134		570	A	543.134		1
571	D	1163.01		571	D	1163.01		1
572	T	524.595		572	T	524.595		1
573	T	1255.02		573	T	1255.02		1
574	D	1843.24		574	D	1843.24		1
575	A	611.057		575	A	611.057		1
576	V	183.22		576	V	183.22		1
577	R	797.295		577	R	797.295		1
578	D	1930.11		578	D	1930.11		1
579	P			579	P
580	Q	609.406		580	Q	609.406		1
581	T	1255.02		581	T	1255.02		1
582	L	387.841		582	L	387.841		1
583	E	442.298		583	E	442.298		1
584	I	122.044		584	I	122.044		1
585	L	144.097		585	L	144.097		1
586	D	717.105		586	D	717.105		1
587	I	113.784		587	I	113.784		1
588	T	466.282		588	T	466.282		1
589	P			589	P
590	C	2212.62		590	C	2212.62		1
591	S	7671.97		591	S	7671.97		1
592	F	1068.07		592	F	1068.07		1
593	G	995.494		593	G	995.494		1
594	G	1273.23		594	G	1273.23		1
595	V	271.002		595	V	271.002		1
596	S	1566.42		596	S	1566.42		1
597	V	365.193		597	V	365.193		1
598	I	124.425		598	I	124.425		1
599	T	466.282		599	T	466.282		1
600	P			600	P
601	G	495.344		601	G	495.344		1
602	T	1171.25		602	T	1171.25		1
603	N	4517.59		603	N	4517.59		1
604	T	1654.43		604	T	1654.43		1
605	S	3426.94		605	S	3426.94		1
606	N	5681.42		606	N	5681.42		1
607	Q	2212.62		607	Q	2212.62		1
608	V	290.384		608	V	290.384		1
609	A	668.201		609	A	668.201		1
610	V	183.22		610	V	183.22		1
611	L	177.278		611	L	177.278		1
612	Y	305.427		612	Y	305.427		1
613	Q	1188.25		613	Q	1188.25		1
614	G	1364.29		614	G	1364.29		1
615	V	271.002		615	V	271.002		1
616	N	2064.94		616	N	2064.94		1
617	C	8033.54		617	C	8033.54		1
618	T	2809.63		618	T	2809.63		1
619	E	1136.88		619	E	1136.88		1
620	V	130.191		620	V	130.191		1
621	P			621	P
622	V	105.432		622	V	105.432		1
623	A	668.201		623	A	668.201		1
624	I	171.754		624	I	171.754		1
625	H	988.309		625	H	988.309		1
626	A	2195.84		626	A	2195.84		1
627	D	1163.01		627	D	1163.01		1
628	Q	701.587		628	Q	701.587		1
629	L	387.841		629	L	387.841		1
630	T	488.258		630	T	488.258		1
631	P			631	P
632	T	455.668		632	T	455.668		1
633	W	568.731		633	W	568.731		1
634	R	854.317		634	R	854.317		1
635	V	304.069		635	V	304.069		1
636	Y	358.845		636	Y	358.845		1
637	S	2426.09		637	S	2426.09		1
638	T	1578.34		638	T	1578.34		1
639	G	1364.29		639	G	1364.29		1
640	S	3198.21		640	S	3198.21		1
641	N	5681.42		641	N	5681.42		1
642	V	382.8		642	V	382.8		1
643	F	388.193		643	F	388.193		1
644	Q	1224.72		644	Q	1224.72		1
645	T	1255.02		645	T	1255.02		1
646	R	1744.29		646	R	1744.29		1
647	A	1530.76		647	A	1530.76		1
648	G	860.809		648	G	860.809		1
649	C	5687.31		649	C	5687.31		1
650	L	868.269		650	L	868.269		1
651	I	105.903		651	I	105.903		1
652	G	506.882		652	G	506.882		1
653	A	1364.29		653	A	1364.29		1
654	E	717.324		654	E	717.324		1
655	H	1192.62		655	H	1192.62		1
656	V	436.18		656	V	436.18		1
657	N	2064.94		657	N	2064.94		1
658	N	5955.35		658	N	5955.35		1
659	S	4517.59		659	S	4517.59		1
660	Y	987.318		660	Y	987.318		1
661	E	804.85		661	E	804.85		1
662	C	2732.22		662	C	2732.22		1
663	D	4126.51		663	D	4126.51		1
664	I	113.784		664	I	113.784		1
665	P			665	P
666	I	98.8341		666	I	98.8341		1
667	G	506.882		667	G	506.882		1
668	A	1364.29		668	A	1364.29		1
669	G	860.809		669	G	860.809		1
670	I	254.043		670	I	254.043		1
671	C	2264.16		671	C	2264.16		1
672	A	3272.71		672	A	3272.71		1
673	S	2162.26		673	S	2162.26		1
674	Y	987.318		674	Y	987.318		1
675	Q	1188.25		675	Q	1188.25		1
676	T	1255.02		676	T	1255.02		1
677	Q	1678.44		677	Q	1678.44		1
678	T	1255.02		678	T	1255.02		1
679	N	4517.59		679	N	4517.59		1
680	S	4517.59		680	S	4517.59		1
681	P			681	P
682	S	1244.25		682	S	1244.25		1
683	R	2193.66		683	R	2193.66		1
684	A	1530.76		684	A	1530.76		1
685	S	2162.26		685	S	2162.26		1
686	S	4309.8		686	S	4309.8		1
687	V	365.193		687	V	365.193		1
688	A	668.201		688	A	668.201		1
689	S	2162.26		689	S	2162.26		1
690	Q	2110.85		690	Q	2110.85		1
691	S	3426.94		691	S	3426.94		1
692	I	342.34		692	I	342.34		1
693	I	101.136		693	I	101.136		1
694	A	543.134		694	A	543.134		1
695	Y	495.344		695	Y	495.344		1
696	T	888.483		696	T	888.483		1
697	M	1432.03		697	M	1432.03		1
698	S	2785.52		698	S	2785.52		1
699	L	487.758		699	L	487.758		1
700	G	530.771		700	G	530.771		1
701	A	1364.29		701	A	1364.29		1
702	E	717.324		702	E	717.324		1
703	N	2025.42		703	N	2025.42		1
704	S	4517.59		704	S	4517.59		1
705	V	365.193		705	V	365.193		1
706	A	668.201		706	A	668.201		1
707	Y	495.344		707	Y	495.344		1
708	S	2426.09		708	S	2426.09		1
709	N	5681.42		709	N	5681.42		1
710	N	5955.35		710	N	5955.35		1
711	S	4517.59		711	S	4517.59		1
712	I	342.34		712	I	342.34		1
713	A	543.134		713	A	543.134		1
714	I	171.754		714	I	171.754		1
715	P			715	P
716	T	455.668		716	T	455.668		1
717	N	4517.59		717	N	4517.59		1
718	F	1119.56		718	F	1119.56		1
719	T	915.758		719	T	915.758		1
720	I	272.212		720	I	272.212		1
721	S	1273.23		721	S	1273.23		1
722	V	365.193		722	V	365.193		1
723	T	573.653		723	T	573.653		1
724	T	1255.02		724	T	1255.02		1
725	E	1136.88		725	E	1136.88		1
726	I	122.044		726	I	122.044		1
727	L	144.097		727	L	144.097		1
728	P			728	P
729	V	105.432		729	V	105.432		1
730	S	1566.42		730	S	1566.42		1
731	M	1800.95		731	M	1800.95		1
732	T	1020.11		732	T	1020.11		1
733	K	1333.24		733	K	1333.24		1
734	T	1043.88		734	T	1043.88		1
735	S	3426.94		735	S	3426.94		1
736	V	365.193		736	V	365.193		1
737	D	842.525		737	D	842.525		1
738	C	2547.31		738	C	2547.31		1
739	T	2809.63		739	T	2809.63		1
740	M	1432.03		740	M	1432.03		1
741	Y	638.127		741	Y	638.127		1
742	I	192.711		742	I	192.711		1
743	C	2264.16		743	C	2264.16		1
744	G	3054.27		744	G	3054.27		1
745	D	1720.22		745	D	1720.22		1
746	S	1432.46		746	S	1432.46		1
747	T	1578.34		747	T	1578.34		1
748	E	1136.88		748	E	1136.88		1
749	C	2732.22		749	C	2732.22		1
750	S	7671.97		750	S	7671.97		1
751	N	5681.42		751	N	5681.42		1
752	L	511.275		752	L	511.275		1
753	L	150.888		753	L	150.888		1
754	L	150.888		754	L	150.888		1
755	Q	652.991		755	Q	652.991		1
756	Y	785.067		756	Y	785.067		1
757	G	965.844		757	G	965.844		1
758	S	3198.21		758	S	3198.21		1
759	F	1068.07		759	F	1068.07		1
760	C	4446.71		760	C	4446.71		1
761	T	2809.63		761	T	2809.63		1
762	Q	1678.44		762	Q	1678.44		1
763	L	387.841		763	L	387.841		1
764	N	1757.55		764	N	1757.55		1
765	R	2299.42		765	R	2299.42		1
766	A	1530.76		766	A	1530.76		1
767	L	244.711		767	L	244.711		1
768	T	488.258		768	T	488.258		1
769	G	1364.29		769	G	1364.29		1
770	I	254.043		770	I	254.043		1
771	A	543.134		771	A	543.134		1
772	V	183.22		772	V	183.22		1
773	E	519.655		773	E	519.655		1
774	Q	752.515		774	Q	752.515		1
775	D	1843.24		775	D	1843.24		1
776	K	557.291		776	K	557.291		1
777	N	3757.57		777	N	3757.57		1
778	T	1654.43		778	T	1654.43		1
779	Q	1678.44		779	Q	1678.44		1
780	E	1136.88		780	E	1136.88		1
781	V	130.191		781	V	130.191		1
782	F	388.193		782	F	388.193		1
783	A	1066.69		783	A	1066.69		1
784	Q	1059.03		784	Q	1059.03		1
785	V	290.384		785	V	290.384		1
786	K	609.406		786	K	609.406		1
787	Q	1396.07		787	Q	1396.07		1
788	I	272.212		788	I	272.212		1
789	Y	291.68		789	Y	291.68		1
790	K	943.859		790	K	943.859		1
791	T	1043.88		791	T	1043.88		1
792	P			792	P
793	P			793	P
794	I	98.8341		794	I	98.8341		1
795	K	495.344		795	K	495.344		1
796	D	1533.14		796	D	1533.14		1
797	F	354.995		797	F	354.995		1
798	G	995.494		798	G	995.494		1
799	G	1273.23		799	G	1273.23		1
800	F	792.588		800	F	792.588		1
801	N	3296.39		801	N	3296.39		1
802	F	1119.56		802	F	1119.56		1
803	S	2500.57		803	S	2500.57		1
804	Q	2110.85		804	Q	2110.85		1
805	I	272.212		805	I	272.212		1
806	L	144.097		806	L	144.097		1
807	P			807	P
808	D	669.242		808	D	669.242		1
809	P			809	P
810	S	1244.25		810	S	1244.25		1
811	K	1676.71		811	K	1676.71		1
812	P			812	P
813	S	1244.25		813	S	1244.25		1
814	K	1676.71		814	K	1676.71		1
815	R	1450.84		815	R	1450.84		1
816	S	3588.45		816	S	3588.45		1
817	F	1068.07		817	F	1068.07		1
818	I	198.627		818	I	198.627		1
819	E	422.391		819	E	422.391		1
820	D	826.402		820	D	826.402		1
821	L	162.117		821	L	162.117		1
822	L	150.888		822	L	150.888		1
823	F	330.406		823	F	330.406		1
824	N	3296.39		824	N	3296.39		1
825	K	1757.55		825	K	1757.55		1
826	V	241.531		826	V	241.531		1
827	T	573.653		827	T	573.653		1
828	L	387.841		828	L	387.841		1
829	A	568.731		829	A	568.731		1
830	D	1163.01		830	D	1163.01		1
831	A	611.057		831	A	611.057		1
832	G	860.809		832	G	860.809		1
833	F	792.588		833	F	792.588		1
834	I	198.627		834	I	198.627		1
835	K	495.344		835	K	495.344		1
836	Q	1396.07		836	Q	1396.07		1
837	Y	785.067		837	Y	785.067		1
838	G	965.844		838	G	965.844		1
839	D	1720.22		839	D	1720.22		1
840	C	2547.31		840	C	2547.31		1
841	L	868.269		841	L	868.269		1
842	G	530.771		842	G	530.771		1
843	D	1720.22		843	D	1720.22		1
844	I	113.784		844	I	113.784		1
845	A	543.134		845	A	543.134		1
846	A	922.374		846	A	922.374		1
847	R	1100.57		847	R	1100.57		1
848	D	1930.11		848	D	1930.11		1
849	L	162.117		849	L	162.117		1
850	I	105.903		850	I	105.903		1
851	C	2264.16		851	C	2264.16		1
852	A	3272.71		852	A	3272.71		1
853	Q	1059.03		853	Q	1059.03		1
854	K	1333.24		854	K	1333.24		1
855	F	706.395		855	F	706.395		1
856	N	3296.39		856	N	3296.39		1
857	G	1798.49		857	G	1798.49		1
858	L	361.955		858	L	361.955		1
859	T	488.258		859	T	488.258		1
860	V	290.384		860	V	290.384		1
861	L	177.278		861	L	177.278		1
862	P			862	P
863	P			863	P
864	L	140.817		864	L	140.817		1
865	L	150.888		865	L	150.888		1
866	T	488.258		866	T	488.258		1
867	D	1843.24		867	D	1843.24		1
868	E	475.215		868	E	475.215		1
869	M	642.038		869	M	642.038		1
870	I	221.262		870	I	221.262		1
871	A	543.134		871	A	543.134		1
872	Q	1059.03		872	Q	1059.03		1
873	Y	785.067		873	Y	785.067		1
874	T	888.483		874	T	888.483		1
875	S	3426.94		875	S	3426.94		1
876	A	1838.47		876	A	1838.47		1
877	L	244.711		877	L	244.711		1
878	L	150.888		878	L	150.888		1
879	A	568.731		879	A	568.731		1
880	G	860.809		880	G	860.809		1
881	T	1171.25		881	T	1171.25		1
882	I	272.212		882	I	272.212		1
883	T	466.282		883	T	466.282		1
884	S	3426.94		884	S	3426.94		1
885	G	1715.76		885	G	1715.76		1
886	W	530.771		886	W	530.771		1
887	T	614.68		887	T	614.68		1
888	F	849.273		888	F	849.273		1
889	G	995.494		889	G	995.494		1
890	A	1364.29		890	A	1364.29		1
891	G	860.809		891	G	860.809		1
892	A	1364.29		892	A	1364.29		1
893	A	922.374		893	A	922.374		1
894	L	244.711		894	L	244.711		1
895	Q	652.991		895	Q	652.991		1
896	I	272.212		896	I	272.212		1
897	P			897	P
898	F	308.353		898	F	308.353		1
899	A	1066.69		899	A	1066.69		1
900	M	903.55		900	M	903.55		1
901	Q	1364.29		901	Q	1364.29		1
902	M	1432.03		902	M	1432.03		1
903	A	1188.25		903	A	1188.25		1
904	Y	495.344		904	Y	495.344		1
905	R	1234.86		905	R	1234.86		1
906	F	889.298		906	F	889.298		1
907	N	3296.39		907	N	3296.39		1
908	G	1798.49		908	G	1798.49		1
909	I	254.043		909	I	254.043		1
910	G	506.882		910	G	506.882		1
911	V	271.002		911	V	271.002		1
912	T	573.653		912	T	573.653		1
913	Q	1678.44		913	Q	1678.44		1
914	N	4517.59		914	N	4517.59		1
915	V	382.8		915	V	382.8		1
916	L	177.278		916	L	177.278		1
917	Y	305.427		917	Y	305.427		1
918	E	804.85		918	E	804.85		1
919	N	2025.42		919	N	2025.42		1
920	Q	2212.62		920	Q	2212.62		1
921	K	1333.24		921	K	1333.24		1
922	L	322.592		922	L	322.592		1
923	I	105.903		923	I	105.903		1
924	A	543.134		924	A	543.134		1
925	N	2850.41		925	N	2850.41		1
926	Q	2212.62		926	Q	2212.62		1
927	F	849.273		927	F	849.273		1
928	N	3296.39		928	N	3296.39		1
929	S	4517.59		929	S	4517.59		1
930	A	1838.47		930	A	1838.47		1
931	I	171.754		931	I	171.754		1
932	G	506.882		932	G	506.882		1
933	K	1244.25		933	K	1244.25		1
934	I	226.416		934	I	226.416		1
935	Q	623.601		935	Q	623.601		1
936	D	1843.24		936	D	1843.24		1
937	S	1432.46		937	S	1432.46		1
938	L	487.758		938	L	487.758		1
939	S	1333.24		939	S	1333.24		1
940	S	4309.8		940	S	4309.8		1
941	T	1578.34		941	T	1578.34		1
942	A	1461.86		942	A	1461.86		1
943	S	2162.26		943	S	2162.26		1
944	A	1838.47		944	A	1838.47		1
945	L	244.711		945	L	244.711		1
946	G	530.771	1610.19	946	G	530.771	1414.47	1	0.138368	0.08	problematic
947	K	1244.25		947	K	1244.25		1
948	L	322.592		948	L	322.592		1
949	Q	652.991		949	Q	652.991		1
950	N	4517.59		950	D	1843.24		2.45089
951	V	382.8		951	V	121.38		3.15373
952	V	132.731		952	V	132.731		1
953	N	2064.94		953	N	2064.94		1
954	Q	2212.62		954	Q	2212.62		1
955	N	4517.59		955	N	4517.59		1
956	A	1927.11		956	A	1927.11		1
957	Q	1059.03		957	Q	1059.03		1
958	A	1461.86		958	A	1461.86		1
959	L	244.711		959	L	244.711		1
960	N	1757.55		960	N	1757.55		1
961	T	1654.43		961	T	1654.43		1
962	L	387.841		962	L	387.841		1
963	V	112.972		963	V	112.972		1
964	K	609.406		964	K	609.406		1
965	Q	1396.07		965	Q	1396.07		1
966	L	387.841		966	L	387.841		1
967	S	1333.24		967	S	1333.24		1
968	S	4309.8		968	S	4309.8		1
969	N	5681.42		969	N	5681.42		1
970	F	1119.56		970	F	1119.56		1
971	G	995.494		971	G	995.494		1
972	A	1364.29		972	A	1364.29		1
973	I	171.754		973	I	171.754		1
974	S	1273.23		974	S	1273.23		1
975	S	4309.8		975	S	4309.8		1
976	V	365.193		976	V	365.193		1
977	L	177.278		977	L	177.278		1
978	N	1757.55		978	N	1757.55		1
979	D	2429.87		979	D	2429.87		1
980	I	113.784		980	I	113.784		1
981	L	144.097		981	L	144.097		1
982	S	1333.24		982	S	1333.24		1
983	R	2193.66		983	R	2193.66		1
984	L	406.12		984	L	406.12		1
985	D	717.105		985	D	717.105		1
986	P			986	P
987	P			987	P
988	E	412.777		988	E	412.777		1
989	A	655.413		989	A	655.413		1
990	E	717.324		990	E	717.324		1
991	V	130.191		991	V	130.191		1
992	Q	767.197		992	Q	767.197		1
993	I	272.212		993	I	272.212		1
994	D	684.83		994	D	684.83		1
995	R	729.112		995	R	729.112		1
996	L	406.12		996	L	406.12		1
997	I	105.903		997	I	105.903		1
998	T	466.282		998	T	466.282		1
999	G	1364.29		999	G	1364.29		1
1000	R	1627.87		1000	R	1627.87		1
1001	L	406.12		1001	L	406.12		1
1002	Q	652.991		1002	Q	652.991		1
1003	S	3426.94		1003	S	3426.94		1
1004	L	487.758		1004	L	487.758		1
1005	Q	652.991		1005	Q	652.991		1
1006	T	1255.02		1006	T	1255.02		1
1007	Y	785.067		1007	Y	785.067		1
1008	V	205.576		1008	V	205.576		1
1009	T	573.653		1009	T	573.653		1
1010	Q	1678.44		1010	Q	1678.44		1
1011	Q	1678.44		1011	Q	1678.44		1
1012	L	387.841		1012	L	387.841		1
1013	I	105.903		1013	I	105.903		1
1014	R	648.066		1014	R	648.066		1
1015	A	1530.76		1015	A	1530.76		1
1016	A	922.374		1016	A	922.374		1
1017	E	717.324		1017	E	717.324		1
1018	I	122.044		1018	I	122.044		1
1019	R	648.066		1019	R	648.066		1
1020	A	1530.76		1020	A	1530.76		1
1021	S	2162.26		1021	S	2162.26		1
1022	A	1838.47		1022	A	1838.47		1
1023	N	2850.41		1023	N	2850.41		1
1024	L	511.275		1024	L	511.275		1
1025	A	568.731		1025	A	568.731		1
1026	A	922.374		1026	A	922.374		1
1027	T	791.861		1027	T	791.861		1
1028	K	1333.24		1028	K	1333.24		1
1029	M	1191.11		1029	M	1191.11		1
1030	S	2785.52		1030	S	2785.52		1
1031	E	1429.77		1031	E	1429.77		1
1032	C	2732.22		1032	C	2732.22		1
1033	V	650.089		1033	V	650.089		1
1034	L	177.278		1034	L	177.278		1
1035	G	530.771		1035	G	530.771		1
1036	Q	1566.42		1036	Q	1566.42		1
1037	S	3426.94		1037	S	3426.94		1
1038	K	1676.71		1038	K	1676.71		1
1039	R	1450.84		1039	R	1450.84		1
1040	V	304.069		1040	V	304.069		1
1041	D	842.525		1041	D	842.525		1
1042	F	354.995		1042	F	354.995		1
1043	C	4446.71		1043	C	4446.71		1
1044	G	3054.27		1044	G	3054.27		1
1045	K	1244.25		1045	K	1244.25		1
1046	G	1134.77		1046	G	1134.77		1
1047	Y	732.668		1047	Y	732.668		1
1048	H	1883.18		1048	H	1883.18		1
1049	L	582.569		1049	L	582.569		1
1050	M	557.124		1050	M	557.124		1
1051	S	2785.52		1051	S	2785.52		1
1052	F	1068.07		1052	F	1068.07		1
1053	P			1053	P
1054	Q	609.406		1054	Q	609.406		1
1055	S	3426.94		1055	S	3426.94		1
1056	A	1838.47		1056	A	1838.47		1
1057	P			1057	P
1058	H	965.813		1058	H	965.813		1
1059	G	2049.28		1059	G	2049.28		1
1060	V	271.002		1060	V	271.002		1
1061	V	132.731		1061	V	132.731		1
1062	F	388.193		1062	F	388.193		1
1063	L	283		1063	L	283		1
1064	H	1034.89		1064	H	1034.89		1
1065	V	436.18		1065	V	436.18		1
1066	T	573.653		1066	T	573.653		1
1067	Y	785.067		1067	Y	785.067		1
1068	V	205.576		1068	V	205.576		1
1069	P			1069	P
1070	A	530.771		1070	A	530.771		1
1071	Q	1059.03		1071	Q	1059.03		1
1072	E	1136.88		1072	E	1136.88		1
1073	K	597.744		1073	K	597.744		1
1074	N	3757.57		1074	N	3757.57		1
1075	F	1119.56		1075	F	1119.56		1
1076	T	915.758		1076	T	915.758		1
1077	T	1255.02		1077	T	1255.02		1
1078	A	1461.86		1078	A	1461.86		1
1079	P			1079	P
1080	A	530.771		1080	A	530.771		1
1081	I	171.754		1081	I	171.754		1
1082	C	2264.16		1082	C	2264.16		1
1083	H	5955.15		1083	H	5955.15		1
1084	D	2768.7		1084	D	2768.7		1
1085	G	570.272		1085	G	570.272		1
1086	K	1244.25		1086	K	1244.25		1
1087	A	1215.93		1087	A	1215.93		1
1088	H	1678.39		1088	H	1678.39		1
1089	F	1275.68		1089	F	1275.68		1
1090	P			1090	P
1091	R	633.314		1091	R	633.314		1
1092	E	1190.46		1092	E	1190.46		1
1093	G	611.667		1093	G	611.667		1
1094	V	271.002		1094	V	271.002		1
1095	F	388.193		1095	F	388.193		1
1096	V	211.887		1096	V	211.887		1
1097	S	1566.42		1097	S	1566.42		1
1098	N	5681.42		1098	N	5681.42		1
1099	G	1798.49		1099	G	1798.49		1
1100	T	1171.25		1100	T	1171.25		1
1101	H	2660.07		1101	H	2660.07		1
1102	W	854.28		1102	W	854.28		1
1103	F	415.956		1103	F	415.956		1
1104	V	211.887		1104	V	211.887		1
1105	T	573.653		1105	T	573.653		1
1106	Q	1678.44		1106	Q	1678.44		1
1107	R	1744.29		1107	R	1744.29		1
1108	N	4730.5		1108	N	4730.5		1
1109	F	1119.56		1109	F	1119.56		1
1110	Y	572.847		1110	Y	572.847		1
1111	E	804.85		1111	E	804.85		1
1112	P			1112	P
1113	Q	609.406		1113	Q	609.406		1
1114	I	272.212		1114	I	272.212		1
1115	I	101.136		1115	I	101.136		1
1116	T	466.282		1116	T	466.282		1
1117	T	1255.02		1117	T	1255.02		1
1118	D	1843.24		1118	D	1843.24		1
1119	N	1888.35		1119	N	1888.35		1
1120	T	1654.43		1120	T	1654.43		1
1121	F	849.273		1121	F	849.273		1
1122	V	211.887		1122	V	211.887		1
1123	S	1566.42		1123	S	1566.42		1
1124	G	1715.76		1124	G	1715.76		1
1125	N	4216.06		1125	N	4216.06		1
1126	C	8033.54		1126	C	8033.54		1
1127	D	4126.51		1127	D	4126.51		1
1128	V	121.38		1128	V	121.38		1
1129	V	132.731		1129	V	132.731		1
1130	I	124.425		1130	I	124.425		1
1131	G	506.882		1131	G	506.882		1
1132	I	254.043		1132	I	254.043		1
1133	V	107.888		1133	V	107.888		1
1134	N	2064.94		1134	N	2064.94		1
1135	N	5955.35		1135	N	5955.35		1
1136	T	1654.43		1136	T	1654.43		1
1137	V	290.384		1137	V	290.384		1
1138	Y	358.845		1138	Y	358.845		1
1139	D	1304.92		1139	D	1304.92		1
1140	P			1140	P
1141	L	140.817		1141	L	140.817		1
1142	Q	652.991		1142	Q	652.991		1
1143	P			1143	P
1144	E	412.777		1144	E	412.777		1
1145	L	173.885		1145	L	173.885		1
1146	D	717.105		1146	D	717.105		1
1147	S	1432.46		1147	S	1432.46		1
1148	F	1068.07		1148	F	1068.07		1
1149	K	972.834		1149	K	972.834		1
1150	E	945.617		1150	E	945.617		1
1151	E	509.71		1151	E	509.71		1
1152	L	173.885		1152	L	173.885		1
1153	D	717.105		1153	D	717.105		1
1154	K	557.291		1154	K	557.291		1
1155	Y	652.991		1155	Y	652.991		1
1156	F	601.24		1156	F	601.24		1
1157	K	972.834		1157	K	972.834		1
1158	N	3757.57		1158	N	3757.57		1
1159	H	3506.65		1159	H	3506.65		1
1160	T	1885.13		1160	T	1885.13		1
1161	S	3426.94		1161	S	3426.94		1
1162	P			1162	P
1163	D	669.242		1163	D	669.242		1
1164	V	121.38		1164	V	121.38		1
1165	D	842.525		1165	D	842.525		1
1166	L	162.117		1166	L	162.117		1
1167	G	530.771		1167	G	530.771		1
1168	D	1720.22		1168	D	1720.22		1
1169	I	113.784		1169	I	113.784		1
1170	S	1273.23		1170	S	1273.23		1
1171	G	1715.76		1171	G	1715.76		1
1172	I	254.043		1172	I	254.043		1
1173	N	1678.44		1173	N	1678.44		1
1174	A	1927.11		1174	A	1927.11		1
1175	S	2162.26		1175	S	2162.26		1
1176	V	365.193		1176	V	365.193		1
1177	V	132.731		1177	V	132.731		1
1178	N	2064.94		1178	N	2064.94		1
1179	I	358.845		1179	I	358.845		1
1180	Q	623.601		1180	Q	623.601		1
1181	K	1333.24		1181	K	1333.24		1
1182	E	945.617		1182	E	945.617		1
1183	I	122.044		1183	I	122.044		1
1184	D	684.83		1184	D	684.83		1
1185	R	729.112		1185	R	729.112		1
1186	L	406.12		1186	L	406.12		1
1187	N	1757.55		1187	N	1757.55		1
1188	E	1498.7		1188	E	1498.7		1
1189	V	130.191		1189	V	130.191		1
1190	A	668.201		1190	A	668.201		1
1191	K	841.215		1191	K	841.215		1
1192	N	3757.57		1192	N	3757.57		1
1193	L	511.275		1193	L	511.275		1
1194	N	1757.55		1194	N	1757.55		1
1195	E	1498.7		1195	E	1498.7		1
1196	S	1536.44		1196	S	1536.44		1
1197	L	487.758		1197	L	487.758		1
1198	I	105.903		1198	I	105.903		1
1199	D	684.83		1199	D	684.83		1
1200	L	162.117		1200	L	162.117		1
1201	Q	652.991		1201	Q	652.991		1
1202	E	1136.88		1202	E	1136.88		1
1203	L	173.885		1203	L	173.885		1
1204	G	530.771		1204	G	530.771		1
1205	K	1244.25		1205	K	1244.25		1
1206	Y	652.991		1206	Y	652.991		1
1207	E	804.85		1207	E	804.85		1
1208	Q	752.515		1208	Q	752.515		1
1209	S	3426.94		1209	S	3426.94		1
1210	G	1715.76		1210	G	1715.76		1
1211	R	1627.87		1211	R	1627.87		1
1212	E	1190.46		1212	E	1190.46		1
1213	N	2025.42		1213	N	2025.42		1
1214	L	511.275		1214	L	511.275		1
1215	Y	305.427		1215	Y	305.427		1
1216	F	601.24		1216	F	601.24		1
1217	Q	1224.72		1217	Q	1224.72		1
1218	G	1364.29		1218	G	1364.29		1
1219	G	1273.23		1219	G	1273.23		1
1220	G	1273.23		1220	G	1273.23		1
1221	G	1273.23		1221	G	1273.23		1
1222	S	3198.21		1222	S	3198.21		1
1223	G	1715.76		1223	G	1715.76		1
1224	Y	732.668		1224	Y	732.668		1
1225	I	192.711		1225	I	192.711		1
1226	P			1226	P
1227	E	412.777		1227	E	412.777		1
1228	A	655.413		1228	A	655.413		1
1229	P			1229	P
1230	R	633.314		1230	R	633.314		1
1231	D	1930.11		1231	D	1930.11		1
1232	G	570.272		1232	G	570.272		1
1233	Q	1566.42		1233	Q	1566.42		1
1234	A	1461.86		1234	A	1461.86		1
1235	Y	495.344		1235	Y	495.344		1
1236	V	205.576		1236	V	205.576		1
1237	R	797.295		1237	R	797.295		1
1238	K	1396.07		1238	K	1396.07		1
1239	D	1533.14		1239	D	1533.14		1
1240	G	570.272		1240	G	570.272		1
1241	E	1061		1241	E	1061		1
1242	W	254.985		1242	W	254.985		1
1243	V	142.224		1243	V	142.224		1
1244	L	177.278		1244	L	177.278		1
1245	L	150.888		1245	L	150.888		1
1246	S	1333.24		1246	S	1333.24		1
1247	T	1578.34		1247	T	1578.34		1
1248	F	849.273		1248	F	849.273		1
1249	L	283		1249	L	283		1
1250	G	530.771		1250	G	530.771		1
1251	H	2482.52		1251	H	2482.52		1
1252	H	3995.64		1252	H	3995.64		1
1253	H	3995.64		1253	H	3995.64		1
1254	H	3995.64		1254	H	3995.64		1
1255	H	3995.64		1255	H	3995.64		1
1256	H	63.3266		1256	H	63.3266		1

## Sheet: Omicron S - G614 S
23 °C
omicron spike		kch (1/min)	average Kch peptide considered	G614 spike		kch (1/min)	average Kch peptide considered	kch ratio at residue level	% difference in average Kch	% of difference in HDX	Note
1	M			1	M
2	F	28777.1		2	F	28777.1		1
3	V	211.887		3	V	211.887		1
4	F	388.193		4	F	388.193		1
5	L	283		5	L	283		1
6	V	112.972		6	V	112.972		1
7	L	177.278		7	L	177.278		1
8	L	150.888		8	L	150.888		1
9	P			9	P
10	L	140.817		10	L	140.817		1
11	V	112.972		11	V	112.972		1
12	S	1566.42		12	S	1566.42		1
13	S	4309.8		13	S	4309.8		1
14	Q	2110.85		14	Q	2110.85		1
15	C	6094.06		15	C	6094.06		1
16	V	650.089		16	V	650.089		1
17	N	2064.94		17	N	2064.94		1
18	L	511.275		18	L	511.275		1
19	T	488.258		19	T	488.258		1
20	T	1255.02		20	T	1255.02		1
21	R	1744.29		21	R	1744.29		1
22	T	1314.16		22	T	1314.16		1
23	Q	1678.44		23	Q	1678.44		1
24	L	387.841		24	L	387.841		1
25	P			25	P
26	P			26	P
27	A	530.771		27	A	530.771		1
28	Y	495.344		28	Y	495.344		1
29	T	888.483		29	T	888.483		1
30	N	4517.59		30	N	4517.59		1
31	S	4517.59		31	S	4517.59		1
32	F	1068.07		32	F	1068.07		1
33	T	915.758		33	T	915.758		1
34	R	1744.29		34	R	1744.29		1
35	G	1428.59		35	G	1428.59		1
36	V	271.002		36	V	271.002		1
37	Y	358.845		37	Y	358.845		1
38	Y	555.785		38	Y	555.785		1
39	P			39	P
40	D	669.242		40	D	669.242		1
41	K	557.291		41	K	557.291		1
42	V	241.531		42	V	241.531		1
43	F	388.193		43	F	388.193		1
44	R	1272.77		44	R	1272.77		1
45	S	3588.45		45	S	3588.45		1
46	S	4309.8		46	S	4309.8		1
47	V	365.193		47	V	365.193		1
48	L	177.278		48	L	177.278		1
49	H	1034.89		49	H	1034.89		1
50	S	5147.55		50	S	5147.55		1
51	T	1578.34		51	T	1578.34		1
52	Q	1678.44		52	Q	1678.44		1
53	D	1843.24		53	D	1843.24		1
54	L	162.117		54	L	162.117		1
55	F	330.406		55	F	330.406		1
56	L	283		56	L	283		1
57	P			57	P
58	F	308.353		58	F	308.353		1
59	F	619.697		59	F	619.697		1
60	S	2500.57		60	S	2500.57		1
61	N	5681.42		61	N	5681.42		1
62	V	382.8		62	V	382.8		1
63	T	573.653		63	T	573.653		1
64	W	568.731		64	W	568.731		1
65	F	415.956		65	F	415.956		1
66	H	1941		66	H	1941		1
67	V	436.18		67	A	2195.84		0.198639			residues not covered
68	I	124.425		68	I	171.754		0.724436
69				69	H	988.309		-
70				70	V	436.18		-
71	S	1273.23		71	S	1566.42		0.812831			residues not covered
72	G	1715.76		72	G	1715.76		1
73	T	1171.25		73	T	1171.25		1
74	N	4517.59		74	N	4517.59		1
75	G	1798.49		75	G	1798.49		1
76	T	1171.25		76	T	1171.25		1
77	K	1333.24		77	K	1333.24		1
78	R	1450.84		78	R	1450.84		1
79	F	889.298		79	F	889.298		1
80	D	1344.98		80	D	1344.98		1
81	N	1888.35		81	N	1888.35		1
82	P			82	P
83	V	105.432		83	V	105.432		1
84	L	177.278		84	L	177.278		1
85	P			85	P
86	F	308.353		86	F	308.353		1
87	N	3296.39		87	N	3296.39		1
88	D	2429.87		88	D	2429.87		1
89	G	570.272		89	G	570.272		1
90	V	271.002		90	V	271.002		1
91	Y	358.845		91	Y	358.845		1
92	F	601.24	1423.63	92	F	601.24	1517.63	1	-0.0619439	0.15	%difference in average kch negative - % difference in HDX positive
93	A	1066.69		93	A	1066.69		1
94	S	2162.26		94	S	2162.26		1
95	I	342.34		95	T	1578.34		0.216899
96	E	422.391		96	E	1136.88		0.371535
97	K	597.744		97	K	597.744		1
98	S	2850.41		98	S	2850.41		1
99	N	5681.42		99	N	5681.42		1
100	I	358.845		100	I	358.845		1
101	I	101.136		101	I	101.136		1
102	R	648.066		102	R	648.066		1
103	G	1428.59		103	G	1428.59		1
104	W	530.771		104	W	530.771		1
105	I	133.324		105	I	133.324		1
106	F	315.535		106	F	315.535		1
107	G	995.494		107	G	995.494		1
108	T	1171.25		108	T	1171.25		1
109	T	1255.02		109	T	1255.02		1
110	L	387.841		110	L	387.841		1
111	D	717.105		111	D	717.105		1
112	S	1432.46		112	S	1432.46		1
113	K	1676.71		113	K	1676.71		1
114	T	1043.88		114	T	1043.88		1
115	Q	1678.44		115	Q	1678.44		1
116	S	3426.94		116	S	3426.94		1
117	L	487.758		117	L	487.758		1
118	L	150.888		118	L	150.888		1
119	I	105.903		119	I	105.903		1
120	V	107.888		120	V	107.888		1
121	N	2064.94		121	N	2064.94		1
122	N	5955.35		122	N	5955.35		1
123	A	1927.11		123	A	1927.11		1
124	T	791.861		124	T	791.861		1
125	N	4517.59		125	N	4517.59		1
126	V	382.8		126	V	382.8		1
127	V	132.731		127	V	132.731		1
128	I	124.425		128	I	124.425		1
129	K	495.344		129	K	495.344		1
130	V	241.531		130	V	241.531		1
131	C	2785.52		131	C	2785.52		1
132	E	2545.16		132	E	2545.16		1
133	F	380.764		133	F	380.764		1
134	Q	1224.72		134	Q	1224.72		1
135	F	849.273		135	F	849.273		1
136	C	4446.71		136	C	4446.71		1
137	N	10113.6		137	N	10113.6		1
138	D	2429.87		138	D	2429.87		1
139	P			139	P
140	F	308.353		140	F	308.353		1
141	L	283		141	L	283		1
142	D	717.105		142	G	530.771		1.35106			not covered in omicron spike
143				143	V	271.002		-
144				144	Y	358.845		-
145				145	Y	555.785		-
146	H	1111.9		146	H	1883.18		0.590439
147	K	2002.63		147	K	2002.63		1
148	N	3757.57		148	N	3757.57		1
149	N	5955.35		149	N	5955.35		1
150	K	1757.55		150	K	1757.55		1
151	S	2850.41		151	S	2850.41		1
152	W	715.249		152	W	715.249		1
153	M	701.378		153	M	701.378		1
154	E	924.092		154	E	924.092		1
155	S	1536.44		155	S	1536.44		1
156	E	1429.77		156	E	1429.77		1
157	F	380.764		157	F	380.764		1
158	R	1272.77		158	R	1272.77		1
159	V	304.069		159	V	304.069		1
160	Y	358.845		160	Y	358.845		1
161	S	2426.09		161	S	2426.09		1
162	S	4309.8		162	S	4309.8		1
163	A	1838.47		163	A	1838.47		1
164	N	2850.41		164	N	2850.41		1
165	N	5955.35		165	N	5955.35		1
166	C	8033.54		166	C	8033.54		1
167	T	2809.63		167	T	2809.63		1
168	F	849.273		168	F	849.273		1
169	E	829.558		169	E	829.558		1
170	Y	351.978		170	Y	351.978		1
171	V	205.576		171	V	205.576		1
172	S	1566.42		172	S	1566.42		1
173	Q	2110.85		173	Q	2110.85		1
174	P			174	P
175	F	308.353		175	F	308.353		1
176	L	283		176	L	283		1
177	M	557.124		177	M	557.124		1
178	D	1498.25		178	D	1498.25		1
179	L	162.117		179	L	162.117		1
180	E	442.298		180	E	442.298		1
181	G	611.667		181	G	611.667		1
182	K	1244.25		182	K	1244.25		1
183	Q	1396.07		183	Q	1396.07		1
184	G	1364.29		184	G	1364.29		1
185	N	4216.06		185	N	4216.06		1
186	F	1119.56		186	F	1119.56		1
187	K	972.834		187	K	972.834		1
188	N	3757.57		188	N	3757.57		1
189	L	511.275		189	L	511.275		1
190	R	678.608		190	R	678.608		1
191	E	1190.46		191	E	1190.46		1
192	F	380.764		192	F	380.764		1
193	V	211.887		193	V	211.887		1
194	F	388.193		194	F	388.193		1
195	K	972.834		195	K	972.834		1
196	N	3757.57		196	N	3757.57		1
197	I	358.845		197	I	358.845		1
198	D	684.83		198	D	684.83		1
199	G	570.272		199	G	570.272		1
200	Y	732.668		200	Y	732.668		1
201	F	601.24		201	F	601.24		1
202	K	972.834		202	K	972.834		1
203	I	226.416		203	I	226.416		1
204	Y	291.68		204	Y	291.68		1
205	S	2426.09		205	S	2426.09		1
206	K	1676.71		206	K	1676.71		1
207	H	2212.55		207	H	2212.55		1
208	T	1885.13		208	T	1885.13		1
209	P			209	P
210	I	98.8341		210	I	98.8341		1
211	I	101.136		211	N	1678.44		0.060256			not compared - insertion in omicron spike
212				212	L	511.275		-
213	V	107.888		213	V	112.972		0.954993
214	R	797.295		214	R	797.295		1
	E	1190.46						-
	P							-
	E	412.777						-
215	D	826.402		215	D	1930.11		0.428162
216	L	162.117		216	L	162.117		1
217	P			217	P
218	Q	609.406		218	Q	609.406		1
219	G	1364.29		219	G	1364.29		1
220	F	792.588		220	F	792.588		1
221	S	2500.57		221	S	2500.57		1
222	A	1838.47		222	A	1838.47		1
223	L	244.711		223	L	244.711		1
224	E	442.298		224	E	442.298		1
225	P			225	P
226	L	140.817		226	L	140.817		1
227	V	112.972		227	V	112.972		1
228	D	842.525		228	D	842.525		1
229	L	162.117		229	L	162.117		1
230	P			230	P
231	I	98.8341		231	I	98.8341		1
232	G	506.882		232	G	506.882		1
233	I	254.043		233	I	254.043		1
234	N	1678.44		234	N	1678.44		1
235	I	358.845		235	I	358.845		1
236	T	466.282		236	T	466.282		1
237	R	1744.29		237	R	1744.29		1
238	F	889.298		238	F	889.298		1
239	Q	1224.72		239	Q	1224.72		1
240	T	1255.02		240	T	1255.02		1
241	L	387.841		241	L	387.841		1
242	L	150.888		242	L	150.888		1
243	A	568.731		243	A	568.731		1
244	L	244.711		244	L	244.711		1
245	H	1034.89		245	H	1034.89		1
246	R	2620.07		246	R	2620.07		1
247	S	3588.45		247	S	3588.45		1
248	Y	987.318		248	Y	987.318		1
249	L	274.571		249	L	274.571		1
250	T	488.258		250	T	488.258		1
251	P			251	P
252	G	495.344		252	G	495.344		1
253	D	1720.22		253	D	1720.22		1
254	S	1432.46		254	S	1432.46		1
255	S	4309.8		255	S	4309.8		1
256	S	4309.8		256	S	4309.8		1
257	G	1715.76		257	G	1715.76		1
258	W	530.771		258	W	530.771		1
259	T	614.68		259	T	614.68		1
260	A	1461.86		260	A	1461.86		1
261	G	860.809		261	G	860.809		1
262	A	1364.29		262	A	1364.29		1
263	A	922.374		263	A	922.374		1
264	A	922.374		264	A	922.374		1
265	Y	495.344		265	Y	495.344		1
266	Y	555.785		266	Y	555.785		1
267	V	205.576		267	V	205.576		1
268	G	623.601		268	G	623.601		1
269	Y	732.668		269	Y	732.668		1
270	L	274.571		270	L	274.571		1
271	Q	652.991		271	Q	652.991		1
272	P			272	P
273	R	633.314		273	R	633.314		1
274	T	1314.16		274	T	1314.16		1
275	F	849.273		275	F	849.273		1
276	L	283		276	L	283		1
277	L	150.888		277	L	150.888		1
278	K	518.689		278	K	518.689		1
279	Y	652.991		279	Y	652.991		1
280	N	3198.21		280	N	3198.21		1
281	E	1498.7		281	E	1498.7		1
282	N	2025.42		282	N	2025.42		1
283	G	1798.49		283	G	1798.49		1
284	T	1171.25		284	T	1171.25		1
285	I	272.212		285	I	272.212		1
286	T	466.282		286	T	466.282		1
287	D	1843.24		287	D	1843.24		1
288	A	611.057		288	A	611.057		1
289	V	183.22		289	V	183.22		1
290	D	842.525		290	D	842.525		1
291	C	2547.31		291	C	2547.31		1
292	A	3272.71		292	A	3272.71		1
293	L	244.711		293	L	244.711		1
294	D	717.105		294	D	717.105		1
295	P			295	P
296	L	140.817		296	L	140.817		1
297	S	1333.24		297	S	1333.24		1
298	E	1429.77		298	E	1429.77		1
299	T	562.675		299	T	562.675		1
300	K	1333.24		300	K	1333.24		1
301	C	5068.82		301	C	5068.82		1
302	T	2809.63		302	T	2809.63		1
303	L	387.841		303	L	387.841		1
304	K	518.689		304	K	518.689		1
305	S	2850.41		305	S	2850.41		1
306	F	1068.07		306	F	1068.07		1
307	T	915.758		307	T	915.758		1
308	V	290.384		308	V	290.384		1
309	E	519.655		309	E	519.655		1
310	K	597.744		310	K	597.744		1
311	G	1134.77		311	G	1134.77		1
312	I	254.043		312	I	254.043		1
313	Y	291.68		313	Y	291.68		1
314	Q	1188.25		314	Q	1188.25		1
315	T	1255.02		315	T	1255.02		1
316	S	3426.94		316	S	3426.94		1
317	N	5681.42		317	N	5681.42		1
318	F	1119.56		318	F	1119.56		1
319	R	1272.77		319	R	1272.77		1
320	V	304.069		320	V	304.069		1
321	Q	767.197		321	Q	767.197		1
322	P			322	P
323	T	455.668		323	T	455.668		1
324	E	1136.88		324	E	1136.88		1
325	S	1536.44		325	S	1536.44		1
326	I	342.34		326	I	342.34		1
327	V	107.888		327	V	107.888		1
328	R	797.295		328	R	797.295		1
329	F	889.298		329	F	889.298		1
330	P			330	P
331	N	1640.24		331	N	1640.24		1
332	I	358.845		332	I	358.845		1
333	T	466.282		333	T	466.282		1
334	N	4517.59		334	N	4517.59		1
335	L	511.275		335	L	511.275		1
336	C	2370.87		336	C	2370.87		1
337	P			337	P
338	F	308.353		338	F	308.353		1
339	D	1344.98		339	G	995.494		1.35106			no coverage
340	E	475.215		340	E	1061		0.447894
341	V	130.191		341	V	130.191		1
342	F	388.193		342	F	388.193		1
343	N	3296.39		343	N	3296.39		1
344	A	1927.11		344	A	1927.11		1
345	T	791.861		345	T	791.861		1
346	R	1744.29		346	R	1744.29		1
347	F	889.298		347	F	889.298		1
348	A	1066.69		348	A	1066.69		1
349	S	2162.26		349	S	2162.26		1
350	V	365.193		350	V	365.193		1
351	Y	358.845		351	Y	358.845		1
352	A	1034.92		352	A	1034.92		1
353	W	358.845		353	W	358.845		1
354	N	2212.62		354	N	2212.62		1
355	R	2299.42		355	R	2299.42		1
356	K	1396.07		356	K	1396.07		1
357	R	1450.84		357	R	1450.84		1
358	I	285.041		358	I	285.041		1
359	S	1273.23		359	S	1273.23		1
360	N	5681.42		360	N	5681.42		1
361	C	8033.54		361	C	8033.54		1
362	V	650.089		362	V	650.089		1
363	A	668.201		363	A	668.201		1
364	D	1163.01		364	D	1163.01		1
365	Y	328.157		365	Y	328.157		1
366	S	2426.09		366	S	2426.09		1
367	V	365.193		367	V	365.193		1
368	L	177.278		368	L	177.278		1
369	Y	305.427		369	Y	305.427		1
370	N	3198.21		370	N	3198.21		1			not identical cleavage - not compared
371	L	511.275		371	S	4517.59		0.113174
372	A	568.731		372	A	1838.47		0.30935
373	P			373	S	2162.26		-			not identical cleavage - not compared
374	F	308.353		374	F	1068.07		0.288702
375	F	619.697		375	S	2500.57		0.247822
376	T	915.758		376	T	1578.34		0.580205			not identical cleavage - not compared
377	F	849.273		377	F	849.273		1
378	K	972.834		378	K	972.834		1
379	C	5068.82		379	C	5068.82		1
380	Y	1757.55		380	Y	1757.55		1
381	G	965.844		381	G	965.844		1
382	V	271.002		382	V	271.002		1
383	S	1566.42		383	S	1566.42		1
384	P			384	P
385	T	455.668		385	T	455.668		1
386	K	1333.24		386	K	1333.24		1
387	L	322.592		387	L	322.592		1
388	N	1757.55		388	N	1757.55		1
389	D	2429.87		389	D	2429.87		1
390	L	162.117		390	L	162.117		1
391	C	2370.87		391	C	2370.87		1
392	F	1901.29		392	F	1901.29		1
393	T	915.758		393	T	915.758		1
394	N	4517.59		394	N	4517.59		1
395	V	382.8		395	V	382.8		1
396	Y	358.845		396	Y	358.845		1
397	A	1034.92		397	A	1034.92		1
398	D	1163.01		398	D	1163.01		1
399	S	1432.46		399	S	1432.46		1
400	F	1068.07		400	F	1068.07		1
401	V	211.887	1119.27	401	V	211.887	964.056	1	0.160999	0.21	% difference in HDX outcompetes % difference in average kch
402	I	124.425		402	I	124.425		1
403	R	648.066		403	R	648.066		1
404	G	1428.59		404	G	1428.59		1
405	D	1720.22		405	D	1720.22		1
406	E	475.215		406	E	475.215		1
407	V	130.191		407	V	130.191		1
408	R	797.295		408	R	797.295		1
409	Q	1757.55		409	Q	1757.55		1
410	I	272.212		410	I	272.212		1
411	A	543.134		411	A	543.134		1
412	P			412	P
413	G	495.344		413	G	495.344		1
414	Q	1566.42		414	Q	1566.42		1
415	T	1255.02		415	T	1255.02		1
416	G	1364.29		416	G	1364.29		1
417	N	4216.06		417	K	1244.25		3.38844
418	I	358.845		418	I	226.416		1.58489
419	A	543.134		419	A	543.134		1
420	D	1163.01		420	D	1163.01		1
421	Y	328.157		421	Y	328.157		1
422	N	3198.21		422	N	3198.21		1
423	Y	1034.92		423	Y	1034.92		1
424	K	943.859		424	K	943.859		1
425	L	322.592		425	L	322.592		1
426	P			426	P
427	D	669.242		427	D	669.242		1
428	D	770.474		428	D	770.474		1
429	F	354.995		429	F	354.995		1
430	T	915.758		430	T	915.758		1
431	G	1364.29		431	G	1364.29		1
432	C	5687.31		432	C	5687.31		1
433	V	650.089		433	V	650.089		1
434	I	124.425		434	I	124.425		1
435	A	543.134		435	A	543.134		1
436	W	358.845		436	W	358.845		1
437	N	2212.62		437	N	2212.62		1
438	S	4517.59		438	S	4517.59		1
439	N	5681.42		439	N	5681.42		1
440	K	1757.55		440	N	5955.35		0.295121			not identical cleavage cut - not compared
441	L	322.592		441	L	511.275		0.630957
442	D	717.105	1697.69	442	D	717.105	1401.95	1	0.21095		difference in average kch but no significant difference in HDX
443	S	1432.46		443	S	1432.46		1
444	K	1676.71		444	K	1676.71		1
445	V	241.531		445	V	241.531		1
446	S	1566.42		446	G	623.601		2.51189
447	G	1715.76		447	G	1273.23		1.34757
448	N	4216.06		448	N	4216.06		1
449	Y	1034.92		449	Y	1034.92		1
450	N	3198.21		450	N	3198.21		1
451	Y	1034.92		451	Y	1034.92		1
452	L	274.571		452	L	274.571		1
453	Y	305.427		453	Y	305.427		1
454	R	1234.86		454	R	1234.86		1
455	L	406.12		455	L	406.12		1
456	F	330.406		456	F	330.406		1
457	R	1272.77		457	R	1272.77		1
458	K	1396.07		458	K	1396.07		1
459	S	2850.41		459	S	2850.41		1
460	N	5681.42		460	N	5681.42		1
461	L	511.275		461	L	511.275		1
462	K	518.689		462	K	518.689		1
463	P			463	P
464	F	308.353		464	F	308.353		1
465	E	829.558		465	E	829.558		1
466	R	782.037		466	R	782.037		1
467	D	1930.11		467	D	1930.11		1
468	I	113.784		468	I	113.784		1
469	S	1273.23		469	S	1273.23		1
470	T	1578.34		470	T	1578.34		1
471	E	1136.88	1901.11	471	E	1136.88	1787.2	1	0.0637369		negligble difference in average kch - no difference in HDX
472	I	122.044		472	I	122.044		1
473	Y	291.68		473	Y	291.68		1
474	Q	1188.25		474	Q	1188.25		1
475	A	1461.86		475	A	1461.86		1
476	G	860.809		476	G	860.809		1
477	N	4216.06		477	S	3198.21		1.31826
478	K	1757.55		478	T	1578.34		1.11354
479	P			479	P
480	C	2212.62		480	C	2212.62		1
481	N	10113.6		481	N	10113.6		1
482	G	1798.49		482	G	1798.49		1
483	V	271.002		483	V	271.002		1
484	A	668.201		484	E	519.655		1.28585
485	G	860.809		485	G	611.667		1.40732
486	F	792.588		486	F	792.588		1
487	N	3296.39	2255.36	487	N	3296.39	2228.63	1	0.0119949	0.24	negligble difference in average kch - diffenrence in % HDX
488	C	8033.54		488	C	8033.54		1
489	Y	1757.55		489	Y	1757.55		1
490	F	601.24		490	F	601.24		1
491	P			491	P
492	L	140.817		492	L	140.817		1
493	R	678.608		493	Q	652.991		1.03923
494	S	3588.45		494	S	3426.94		1.04713
495	Y	987.318	997.415	495	Y	987.318	977.324	1	0.0205575	0.07	% difference in HDX outcompetes % difference in average kch
496	S	2426.09		496	G	965.844		2.51189
497	F	1068.07		497	F	792.588		1.34757
498	R	1272.77		498	Q	1224.72		1.03923
499	P			499	P
500	T	455.668		500	T	455.668		1
501	Y	785.067		501	N	4517.59		0.17378
502	G	965.844		502	G	1798.49		0.537032
503	V	271.002		503	V	271.002		1
504	G	623.601		504	G	623.601		1
505	H	2482.52		505	Y	732.668		3.38833
506	Q	2521.16		506	Q	1188.25		2.12175
507	P			507	P
508	Y	285.041		508	Y	285.041		1
509	R	1234.86		509	R	1234.86		1
510	V	304.069		510	V	304.069		1
511	V	132.731		511	V	132.731		1
512	V	132.731		512	V	132.731		1
513	L	177.278		513	L	177.278		1
514	S	1333.24		514	S	1333.24		1
515	F	1068.07		515	F	1068.07		1
516	E	829.558		516	E	829.558		1
517	L	173.885		517	L	173.885		1
518	L	150.888		518	L	150.888		1
519	H	1034.89		519	H	1034.89		1
520	A	2195.84		520	A	2195.84		1
521	P			521	P
522	A	530.771		522	A	530.771		1
523	T	791.861		523	T	791.861		1
524	V	290.384		524	V	290.384		1
525	C	2785.52		525	C	2785.52		1
526	G	3054.27		526	G	3054.27		1
527	P			527	P
528	K	484.069		528	K	484.069		1
529	K	1108.94		529	K	1108.94		1
530	S	2850.41		530	S	2850.41		1
531	T	1578.34		531	T	1578.34		1
532	N	4517.59		532	N	4517.59		1
533	L	511.275		533	L	511.275		1
534	V	112.972		534	V	112.972		1
535	K	609.406		535	K	609.406		1
536	N	3757.57		536	N	3757.57		1
537	K	1757.55		537	K	1757.55		1
538	C	5068.82		538	C	5068.82		1
539	V	650.089		539	V	650.089		1
540	N	2064.94		540	N	2064.94		1
541	F	1119.56		541	F	1119.56		1
542	N	3296.39	1121.37	542	N	3296.39	1141.28	1	-0.0174447		negligble difference in average kch - no difference in HDX
543	F	1119.56		543	F	1119.56		1
544	N	3296.39		544	N	3296.39		1
545	G	1798.49		545	G	1798.49		1
546	L	361.955		546	L	361.955		1
547	K	518.689		547	T	488.258		1.06233
548	G	1134.77		548	G	1364.29		0.831764
549	T	1171.25		549	T	1171.25		1
550	G	1364.29		550	G	1364.29		1
551	V	271.002		551	V	271.002		1
552	L	177.278		552	L	177.278		1
553	T	488.258		553	T	488.258		1
554	E	1136.88		554	E	1136.88		1
555	S	1536.44		555	S	1536.44		1
556	N	5681.42		556	N	5681.42		1
557	K	1757.55		557	K	1757.55		1
558	K	1108.94		558	K	1108.94		1
559	F	706.395		559	F	706.395		1
560	L	283		560	L	283		1
561	P			561	P
562	F	308.353		562	F	308.353		1
563	Q	1224.72		563	Q	1224.72		1
564	Q	1678.44		564	Q	1678.44		1
565	F	849.273		565	F	849.273		1
566	G	995.494		566	G	995.494		1
567	R	1627.87		567	R	1627.87		1
568	D	1930.11		568	D	1930.11		1
569	I	113.784		569	I	113.784		1
570	A	543.134		570	A	543.134		1
571	D	1163.01		571	D	1163.01		1
572	T	524.595		572	T	524.595		1
573	T	1255.02		573	T	1255.02		1
574	D	1843.24		574	D	1843.24		1
575	A	611.057		575	A	611.057		1
576	V	183.22		576	V	183.22		1
577	R	797.295		577	R	797.295		1
578	D	1930.11		578	D	1930.11		1
579	P			579	P
580	Q	609.406		580	Q	609.406		1
581	T	1255.02		581	T	1255.02		1
582	L	387.841		582	L	387.841		1
583	E	442.298		583	E	442.298		1
584	I	122.044		584	I	122.044		1
585	L	144.097		585	L	144.097		1
586	D	717.105		586	D	717.105		1
587	I	113.784		587	I	113.784		1
588	T	466.282		588	T	466.282		1
589	P			589	P
590	C	2212.62		590	C	2212.62		1
591	S	7671.97		591	S	7671.97		1
592	F	1068.07		592	F	1068.07		1
593	G	995.494		593	G	995.494		1
594	G	1273.23		594	G	1273.23		1
595	V	271.002		595	V	271.002		1
596	S	1566.42		596	S	1566.42		1
597	V	365.193		597	V	365.193		1
598	I	124.425		598	I	124.425		1
599	T	466.282		599	T	466.282		1
600	P			600	P
601	G	495.344		601	G	495.344		1
602	T	1171.25		602	T	1171.25		1
603	N	4517.59		603	N	4517.59		1
604	T	1654.43		604	T	1654.43		1
605	S	3426.94		605	S	3426.94		1
606	N	5681.42		606	N	5681.42		1
607	Q	2212.62		607	Q	2212.62		1
608	V	290.384		608	V	290.384		1
609	A	668.201		609	A	668.201		1
610	V	183.22		610	V	183.22		1
611	L	177.278		611	L	177.278		1
612	Y	305.427		612	Y	305.427		1
613	Q	1188.25		613	Q	1188.25		1
614	G	1364.29		614	G	1364.29		1
615	V	271.002		615	V	271.002		1
616	N	2064.94		616	N	2064.94		1
617	C	8033.54		617	C	8033.54		1
618	T	2809.63		618	T	2809.63		1
619	E	1136.88		619	E	1136.88		1
620	V	130.191		620	V	130.191		1
621	P			621	P
622	V	105.432		622	V	105.432		1
623	A	668.201		623	A	668.201		1
624	I	171.754		624	I	171.754		1
625	H	988.309		625	H	988.309		1
626	A	2195.84		626	A	2195.84		1
627	D	1163.01		627	D	1163.01		1
628	Q	701.587		628	Q	701.587		1
629	L	387.841		629	L	387.841		1
630	T	488.258		630	T	488.258		1
631	P			631	P
632	T	455.668		632	T	455.668		1
633	W	568.731		633	W	568.731		1
634	R	854.317		634	R	854.317		1
635	V	304.069		635	V	304.069		1
636	Y	358.845		636	Y	358.845		1
637	S	2426.09		637	S	2426.09		1
638	T	1578.34		638	T	1578.34		1
639	G	1364.29		639	G	1364.29		1
640	S	3198.21		640	S	3198.21		1
641	N	5681.42		641	N	5681.42		1
642	V	382.8		642	V	382.8		1
643	F	388.193		643	F	388.193		1
644	Q	1224.72		644	Q	1224.72		1
645	T	1255.02		645	T	1255.02		1
646	R	1744.29		646	R	1744.29		1
647	A	1530.76		647	A	1530.76		1
648	G	860.809		648	G	860.809		1
649	C	5687.31		649	C	5687.31		1
650	L	868.269		650	L	868.269		1
651	I	105.903		651	I	105.903		1
652	G	506.882		652	G	506.882		1
653	A	1364.29		653	A	1364.29		1
654	E	717.324		654	E	717.324		1
655	Y	351.978		655	H	1192.62		0.295131			no coverage
656	V	205.576		656	V	436.18		0.47131
657	N	2064.94		657	N	2064.94		1
658	N	5955.35		658	N	5955.35		1
659	S	4517.59		659	S	4517.59		1
660	Y	987.318		660	Y	987.318		1
661	E	804.85		661	E	804.85		1
662	C	2732.22		662	C	2732.22		1
663	D	4126.51		663	D	4126.51		1
664	I	113.784		664	I	113.784		1
665	P			665	P
666	I	98.8341		666	I	98.8341		1
667	G	506.882		667	G	506.882		1
668	A	1364.29		668	A	1364.29		1
669	G	860.809		669	G	860.809		1
670	I	254.043		670	I	254.043		1
671	C	2264.16		671	C	2264.16		1
672	A	3272.71	1869.06	672	A	3272.71	1908.86	1	-0.0208498	0.06	%difference in average kch negative - % difference in HDX positive
673	S	2162.26		673	S	2162.26		1
674	Y	987.318		674	Y	987.318		1
675	Q	1188.25		675	Q	1188.25		1
676	T	1255.02		676	T	1255.02		1
677	Q	1678.44		677	Q	1678.44		1
678	T	1255.02		678	T	1255.02		1
679	K	1333.24		679	N	4517.59		0.295121
680	S	2850.41		680	S	4517.59		0.630957
681	H	3345.36		681	P			-
682	S	5147.55		682	S	1244.25		4.13707
683	R	2193.66		683	R	2193.66		1
684	A	1530.76		684	A	1530.76		1
685	S	2162.26		685	S	2162.26		1
686	S	4309.8		686	S	4309.8		1
687	V	365.193		687	V	365.193		1
688	A	668.201		688	A	668.201		1
689	S	2162.26		689	S	2162.26		1
690	Q	2110.85		690	Q	2110.85		1
691	S	3426.94		691	S	3426.94		1
692	I	342.34		692	I	342.34		1
693	I	101.136		693	I	101.136		1
694	A	543.134		694	A	543.134		1
695	Y	495.344		695	Y	495.344		1
696	T	888.483		696	T	888.483		1
697	M	1432.03		697	M	1432.03		1
698	S	2785.52		698	S	2785.52		1
699	L	487.758		699	L	487.758		1
700	G	530.771		700	G	530.771		1
701	A	1364.29		701	A	1364.29		1
702	E	717.324		702	E	717.324		1
703	N	2025.42		703	N	2025.42		1
704	S	4517.59		704	S	4517.59		1
705	V	365.193		705	V	365.193		1
706	A	668.201		706	A	668.201		1
707	Y	495.344		707	Y	495.344		1
708	S	2426.09		708	S	2426.09		1
709	N	5681.42		709	N	5681.42		1
710	N	5955.35		710	N	5955.35		1
711	S	4517.59		711	S	4517.59		1
712	I	342.34		712	I	342.34		1
713	A	543.134		713	A	543.134		1
714	I	171.754		714	I	171.754		1
715	P			715	P
716	T	455.668		716	T	455.668		1
717	N	4517.59		717	N	4517.59		1
718	F	1119.56		718	F	1119.56		1
719	T	915.758		719	T	915.758		1
720	I	272.212		720	I	272.212		1
721	S	1273.23		721	S	1273.23		1
722	V	365.193		722	V	365.193		1
723	T	573.653		723	T	573.653		1
724	T	1255.02		724	T	1255.02		1
725	E	1136.88		725	E	1136.88		1
726	I	122.044		726	I	122.044		1
727	L	144.097		727	L	144.097		1
728	P			728	P
729	V	105.432		729	V	105.432		1
730	S	1566.42		730	S	1566.42		1
731	M	1800.95		731	M	1800.95		1
732	T	1020.11		732	T	1020.11		1
733	K	1333.24		733	K	1333.24		1
734	T	1043.88		734	T	1043.88		1
735	S	3426.94		735	S	3426.94		1
736	V	365.193		736	V	365.193		1
737	D	842.525		737	D	842.525		1
738	C	2547.31		738	C	2547.31		1
739	T	2809.63		739	T	2809.63		1
740	M	1432.03		740	M	1432.03		1
741	Y	638.127		741	Y	638.127		1
742	I	192.711		742	I	192.711		1
743	C	2264.16		743	C	2264.16		1
744	G	3054.27		744	G	3054.27		1
745	D	1720.22		745	D	1720.22		1
746	S	1432.46		746	S	1432.46		1
747	T	1578.34		747	T	1578.34		1
748	E	1136.88		748	E	1136.88		1
749	C	2732.22		749	C	2732.22		1
750	S	7671.97		750	S	7671.97		1
751	N	5681.42		751	N	5681.42		1
752	L	511.275		752	L	511.275		1
753	L	150.888		753	L	150.888		1
754	L	150.888		754	L	150.888		1
755	Q	652.991		755	Q	652.991		1
756	Y	785.067		756	Y	785.067		1
757	G	965.844		757	G	965.844		1
758	S	3198.21		758	S	3198.21		1
759	F	1068.07		759	F	1068.07		1
760	C	4446.71		760	C	4446.71		1
761	T	2809.63		761	T	2809.63		1
762	Q	1678.44		762	Q	1678.44		1
763	L	387.841		763	L	387.841		1
764	K	518.689		764	N	1757.55		0.295121			residues not covered in omicron spike
765	R	1450.84		765	R	2299.42		0.630957
766	A	1530.76		766	A	1530.76		1
767	L	244.711		767	L	244.711		1
768	T	488.258		768	T	488.258		1
769	G	1364.29		769	G	1364.29		1
770	I	254.043		770	I	254.043		1
771	A	543.134		771	A	543.134		1
772	V	183.22		772	V	183.22		1
773	E	519.655		773	E	519.655		1
774	Q	752.515		774	Q	752.515		1
775	D	1843.24		775	D	1843.24		1
776	K	557.291		776	K	557.291		1
777	N	3757.57		777	N	3757.57		1
778	T	1654.43		778	T	1654.43		1
779	Q	1678.44		779	Q	1678.44		1
780	E	1136.88		780	E	1136.88		1
781	V	130.191		781	V	130.191		1
782	F	388.193		782	F	388.193		1
783	A	1066.69	650.335	783	A	1066.69	758.377	1	-0.142465	0.09	%difference in average kch negative - % difference in HDX positive
784	Q	1059.03		784	Q	1059.03		1
785	V	290.384		785	V	290.384		1
786	K	609.406		786	K	609.406		1
787	Q	1396.07		787	Q	1396.07		1
788	I	272.212		788	I	272.212		1
789	Y	291.68		789	Y	291.68		1
790	K	943.859		790	K	943.859		1
791	T	1043.88		791	T	1043.88		1
792	P			792	P
793	P			793	P
794	I	98.8341		794	I	98.8341		1
795	K	495.344		795	K	495.344		1
796	Y	652.991		796	D	1533.14		0.425916
797	F	601.24		797	F	354.995		1.69366
798	G	995.494		798	G	995.494		1
799	G	1273.23		799	G	1273.23		1
800	F	792.588		800	F	792.588		1
801	N	3296.39		801	N	3296.39		1
802	F	1119.56		802	F	1119.56		1
803	S	2500.57		803	S	2500.57		1
804	Q	2110.85		804	Q	2110.85		1
805	I	272.212		805	I	272.212		1
806	L	144.097		806	L	144.097		1
807	P			807	P
808	D	669.242		808	D	669.242		1
809	P			809	P
810	S	1244.25		810	S	1244.25		1
811	K	1676.71		811	K	1676.71		1
812	P			812	P
813	S	1244.25		813	S	1244.25		1
814	K	1676.71		814	K	1676.71		1
815	R	1450.84		815	R	1450.84		1
816	S	3588.45		816	S	3588.45		1
817	F	1068.07		817	F	1068.07		1
818	I	198.627		818	I	198.627		1
819	E	422.391		819	E	422.391		1
820	D	826.402		820	D	826.402		1
821	L	162.117		821	L	162.117		1
822	L	150.888		822	L	150.888		1
823	F	330.406		823	F	330.406		1
824	N	3296.39		824	N	3296.39		1
825	K	1757.55		825	K	1757.55		1
826	V	241.531		826	V	241.531		1
827	T	573.653		827	T	573.653		1
828	L	387.841		828	L	387.841		1
829	A	568.731		829	A	568.731		1
830	D	1163.01		830	D	1163.01		1
831	A	611.057		831	A	611.057		1
832	G	860.809		832	G	860.809		1
833	F	792.588		833	F	792.588		1
834	I	198.627		834	I	198.627		1
835	K	495.344		835	K	495.344		1
836	Q	1396.07		836	Q	1396.07		1
837	Y	785.067		837	Y	785.067		1
838	G	965.844		838	G	965.844		1
839	D	1720.22		839	D	1720.22		1
840	C	2547.31		840	C	2547.31		1
841	L	868.269		841	L	868.269		1
842	G	530.771		842	G	530.771		1
843	D	1720.22		843	D	1720.22		1
844	I	113.784		844	I	113.784		1
845	A	543.134		845	A	543.134		1
846	A	922.374		846	A	922.374		1
847	R	1100.57		847	R	1100.57		1
848	D	1930.11		848	D	1930.11		1
849	L	162.117		849	L	162.117		1
850	I	105.903		850	I	105.903		1
851	C	2264.16		851	C	2264.16		1
852	A	3272.71	619.622	852	A	3272.71	891.192	1	-0.304727		difference in average kch but no difference in HDX
853	Q	1059.03		853	Q	1059.03		1
854	K	1333.24		854	K	1333.24		1
855	F	706.395		855	F	706.395		1
856	K	972.834		856	N	3296.39		0.295121
857	G	1134.77		857	G	1798.49		0.630957
858	L	361.955		858	L	361.955		1
859	T	488.258		859	T	488.258		1
860	V	290.384		860	V	290.384		1
861	L	177.278		861	L	177.278		1
862	P			862	P
863	P			863	P
864	L	140.817		864	L	140.817		1
865	L	150.888		865	L	150.888		1
866	T	488.258		866	T	488.258		1
867	D	1843.24		867	D	1843.24		1
868	E	475.215		868	E	475.215		1
869	M	642.038		869	M	642.038		1
870	I	221.262		870	I	221.262		1
871	A	543.134		871	A	543.134		1
872	Q	1059.03		872	Q	1059.03		1
873	Y	785.067		873	Y	785.067		1
874	T	888.483		874	T	888.483		1
875	S	3426.94		875	S	3426.94		1
876	A	1838.47		876	A	1838.47		1
877	L	244.711		877	L	244.711		1
878	L	150.888		878	L	150.888		1
879	A	568.731		879	A	568.731		1
880	G	860.809		880	G	860.809		1
881	T	1171.25		881	T	1171.25		1
882	I	272.212		882	I	272.212		1
883	T	466.282		883	T	466.282		1
884	S	3426.94		884	S	3426.94		1
885	G	1715.76		885	G	1715.76		1
886	W	530.771		886	W	530.771		1
887	T	614.68		887	T	614.68		1
888	F	849.273		888	F	849.273		1
889	G	995.494		889	G	995.494		1
890	A	1364.29		890	A	1364.29		1
891	G	860.809		891	G	860.809		1
892	A	1364.29		892	A	1364.29		1
893	A	922.374		893	A	922.374		1
894	L	244.711		894	L	244.711		1
895	Q	652.991		895	Q	652.991		1
896	I	272.212		896	I	272.212		1
897	P			897	P
898	F	308.353		898	F	308.353		1
899	A	1066.69		899	A	1066.69		1
900	M	903.55		900	M	903.55		1
901	Q	1364.29		901	Q	1364.29		1
902	M	1432.03		902	M	1432.03		1
903	A	1188.25		903	A	1188.25		1
904	Y	495.344		904	Y	495.344		1
905	R	1234.86		905	R	1234.86		1
906	F	889.298		906	F	889.298		1
907	N	3296.39		907	N	3296.39		1
908	G	1798.49		908	G	1798.49		1
909	I	254.043		909	I	254.043		1
910	G	506.882		910	G	506.882		1
911	V	271.002		911	V	271.002		1
912	T	573.653		912	T	573.653		1
913	Q	1678.44		913	Q	1678.44		1
914	N	4517.59		914	N	4517.59		1
915	V	382.8		915	V	382.8		1
916	L	177.278		916	L	177.278		1
917	Y	305.427		917	Y	305.427		1
918	E	804.85		918	E	804.85		1
919	N	2025.42		919	N	2025.42		1
920	Q	2212.62		920	Q	2212.62		1
921	K	1333.24		921	K	1333.24		1
922	L	322.592		922	L	322.592		1
923	I	105.903		923	I	105.903		1
924	A	543.134		924	A	543.134		1
925	N	2850.41		925	N	2850.41		1
926	Q	2212.62		926	Q	2212.62		1
927	F	849.273		927	F	849.273		1
928	N	3296.39		928	N	3296.39		1
929	S	4517.59		929	S	4517.59		1
930	A	1838.47		930	A	1838.47		1
931	I	171.754		931	I	171.754		1
932	G	506.882		932	G	506.882		1
933	K	1244.25		933	K	1244.25		1
934	I	226.416		934	I	226.416		1
935	Q	623.601		935	Q	623.601		1
936	D	1843.24		936	D	1843.24		1
937	S	1432.46		937	S	1432.46		1
938	L	487.758		938	L	487.758		1
939	S	1333.24		939	S	1333.24		1
940	S	4309.8		940	S	4309.8		1
941	T	1578.34		941	T	1578.34		1
942	A	1461.86		942	A	1461.86		1
943	S	2162.26		943	S	2162.26		1
944	A	1838.47		944	A	1838.47		1
945	L	244.711		945	L	244.711		1
946	G	530.771	1651.95	946	G	530.771	1414.47	1	0.167895	0.16	problematic, however the absolute difference in HDX is not compatible with a difference of two single amides
947	K	1244.25		947	K	1244.25		1
948	L	322.592		948	L	322.592		1
949	Q	652.991		949	Q	652.991		1
950	D	1843.24		950	D	1843.24		1
951	V	121.38		951	V	121.38		1
952	V	132.731		952	V	132.731		1
953	N	2064.94		953	N	2064.94		1
954	H	3506.65		954	Q	2212.62		1.58484
955	N	6785.79		955	N	4517.59		1.50208
956	A	1927.11		956	A	1927.11		1
957	Q	1059.03		957	Q	1059.03		1
958	A	1461.86		958	A	1461.86		1
959	L	244.711		959	L	244.711		1
960	N	1757.55		960	N	1757.55		1
961	T	1654.43		961	T	1654.43		1
962	L	387.841		962	L	387.841		1
963	V	112.972	1362.61	963	V	112.972	1678.17	1	-0.18804	0.37	difference in average kch negative - difference in HDX positive
964	K	609.406		964	K	609.406		1
965	Q	1396.07		965	Q	1396.07		1
966	L	387.841		966	L	387.841		1
967	S	1333.24		967	S	1333.24		1
968	S	4309.8		968	S	4309.8		1
969	K	1676.71		969	N	5681.42		0.295121
970	F	706.395		970	F	1119.56		0.630957
971	G	995.494		971	G	995.494		1
972	A	1364.29		972	A	1364.29		1
973	I	171.754		973	I	171.754		1
974	S	1273.23		974	S	1273.23		1
975	S	4309.8		975	S	4309.8		1
976	V	365.193		976	V	365.193		1
977	L	177.278		977	L	177.278		1
978	N	1757.55		978	N	1757.55		1
979	D	2429.87		979	D	2429.87		1
980	I	113.784	989.813	980	I	113.784	822.467	1	0.203469	0.43	% difference in HDX outcompetes % difference in kch
981	F	315.535		981	L	144.097		2.18974
982	S	2500.57		982	S	1333.24		1.87556
983	R	2193.66		983	R	2193.66		1
984	L	406.12		984	L	406.12		1
985	D	717.105		985	D	717.105		1
986	P			986	P
987	P			987	P
988	E	412.777		988	E	412.777		1
989	A	655.413		989	A	655.413		1
990	E	717.324		990	E	717.324		1
991	V	130.191		991	V	130.191		1
992	Q	767.197		992	Q	767.197		1
993	I	272.212		993	I	272.212		1
994	D	684.83		994	D	684.83		1
995	R	729.112		995	R	729.112		1
996	L	406.12		996	L	406.12		1
997	I	105.903		997	I	105.903		1
998	T	466.282		998	T	466.282		1
999	G	1364.29		999	G	1364.29		1
1000	R	1627.87		1000	R	1627.87		1
1001	L	406.12		1001	L	406.12		1
1002	Q	652.991		1002	Q	652.991		1
1003	S	3426.94		1003	S	3426.94		1
1004	L	487.758		1004	L	487.758		1
1005	Q	652.991		1005	Q	652.991		1
1006	T	1255.02		1006	T	1255.02		1
1007	Y	785.067		1007	Y	785.067		1
1008	V	205.576		1008	V	205.576		1
1009	T	573.653		1009	T	573.653		1
1010	Q	1678.44		1010	Q	1678.44		1
1011	Q	1678.44		1011	Q	1678.44		1
1012	L	387.841		1012	L	387.841		1
1013	I	105.903		1013	I	105.903		1
1014	R	648.066		1014	R	648.066		1
1015	A	1530.76		1015	A	1530.76		1
1016	A	922.374		1016	A	922.374		1
1017	E	717.324		1017	E	717.324		1
1018	I	122.044		1018	I	122.044		1
1019	R	648.066		1019	R	648.066		1
1020	A	1530.76		1020	A	1530.76		1
1021	S	2162.26		1021	S	2162.26		1
1022	A	1838.47		1022	A	1838.47		1
1023	N	2850.41		1023	N	2850.41		1
1024	L	511.275		1024	L	511.275		1
1025	A	568.731		1025	A	568.731		1
1026	A	922.374		1026	A	922.374		1
1027	T	791.861		1027	T	791.861		1
1028	K	1333.24		1028	K	1333.24		1
1029	M	1191.11		1029	M	1191.11		1
1030	S	2785.52		1030	S	2785.52		1
1031	E	1429.77		1031	E	1429.77		1
1032	C	2732.22		1032	C	2732.22		1
1033	V	650.089		1033	V	650.089		1
1034	L	177.278		1034	L	177.278		1
1035	G	530.771		1035	G	530.771		1
1036	Q	1566.42		1036	Q	1566.42		1
1037	S	3426.94		1037	S	3426.94		1
1038	K	1676.71		1038	K	1676.71		1
1039	R	1450.84		1039	R	1450.84		1
1040	V	304.069		1040	V	304.069		1
1041	D	842.525		1041	D	842.525		1
1042	F	354.995		1042	F	354.995		1
1043	C	4446.71		1043	C	4446.71		1
1044	G	3054.27		1044	G	3054.27		1
1045	K	1244.25		1045	K	1244.25		1
1046	G	1134.77		1046	G	1134.77		1
1047	Y	732.668		1047	Y	732.668		1
1048	H	1883.18		1048	H	1883.18		1
1049	L	582.569		1049	L	582.569		1
1050	M	557.124		1050	M	557.124		1
1051	S	2785.52		1051	S	2785.52		1
1052	F	1068.07		1052	F	1068.07		1
1053	P			1053	P
1054	Q	609.406		1054	Q	609.406		1
1055	S	3426.94		1055	S	3426.94		1
1056	A	1838.47		1056	A	1838.47		1
1057	P			1057	P
1058	H	965.813		1058	H	965.813		1
1059	G	2049.28		1059	G	2049.28		1
1060	V	271.002		1060	V	271.002		1
1061	V	132.731		1061	V	132.731		1
1062	F	388.193		1062	F	388.193		1
1063	L	283		1063	L	283		1
1064	H	1034.89		1064	H	1034.89		1
1065	V	436.18		1065	V	436.18		1
1066	T	573.653		1066	T	573.653		1
1067	Y	785.067		1067	Y	785.067		1
1068	V	205.576		1068	V	205.576		1
1069	P			1069	P
1070	A	530.771		1070	A	530.771		1
1071	Q	1059.03		1071	Q	1059.03		1
1072	E	1136.88		1072	E	1136.88		1
1073	K	597.744		1073	K	597.744		1
1074	N	3757.57		1074	N	3757.57		1
1075	F	1119.56		1075	F	1119.56		1
1076	T	915.758		1076	T	915.758		1
1077	T	1255.02		1077	T	1255.02		1
1078	A	1461.86		1078	A	1461.86		1
1079	P			1079	P
1080	A	530.771		1080	A	530.771		1
1081	I	171.754		1081	I	171.754		1
1082	C	2264.16		1082	C	2264.16		1
1083	H	5955.15		1083	H	5955.15		1
1084	D	2768.7		1084	D	2768.7		1
1085	G	570.272		1085	G	570.272		1
1086	K	1244.25		1086	K	1244.25		1
1087	A	1215.93		1087	A	1215.93		1
1088	H	1678.39		1088	H	1678.39		1
1089	F	1275.68		1089	F	1275.68		1
1090	P			1090	P
1091	R	633.314		1091	R	633.314		1
1092	E	1190.46		1092	E	1190.46		1
1093	G	611.667		1093	G	611.667		1
1094	V	271.002		1094	V	271.002		1
1095	F	388.193		1095	F	388.193		1
1096	V	211.887		1096	V	211.887		1
1097	S	1566.42		1097	S	1566.42		1
1098	N	5681.42		1098	N	5681.42		1
1099	G	1798.49		1099	G	1798.49		1
1100	T	1171.25		1100	T	1171.25		1
1101	H	2660.07		1101	H	2660.07		1
1102	W	854.28		1102	W	854.28		1
1103	F	415.956		1103	F	415.956		1
1104	V	211.887		1104	V	211.887		1
1105	T	573.653		1105	T	573.653		1
1106	Q	1678.44		1106	Q	1678.44		1
1107	R	1744.29		1107	R	1744.29		1
1108	N	4730.5		1108	N	4730.5		1
1109	F	1119.56		1109	F	1119.56		1
1110	Y	572.847		1110	Y	572.847		1
1111	E	804.85		1111	E	804.85		1
1112	P			1112	P
1113	Q	609.406		1113	Q	609.406		1
1114	I	272.212		1114	I	272.212		1
1115	I	101.136		1115	I	101.136		1
1116	T	466.282		1116	T	466.282		1
1117	T	1255.02		1117	T	1255.02		1
1118	D	1843.24		1118	D	1843.24		1
1119	N	1888.35		1119	N	1888.35		1
1120	T	1654.43		1120	T	1654.43		1
1121	F	849.273		1121	F	849.273		1
1122	V	211.887		1122	V	211.887		1
1123	S	1566.42		1123	S	1566.42		1
1124	G	1715.76		1124	G	1715.76		1
1125	N	4216.06		1125	N	4216.06		1
1126	C	8033.54		1126	C	8033.54		1
1127	D	4126.51		1127	D	4126.51		1
1128	V	121.38		1128	V	121.38		1
1129	V	132.731		1129	V	132.731		1
1130	I	124.425		1130	I	124.425		1
1131	G	506.882		1131	G	506.882		1
1132	I	254.043		1132	I	254.043		1
1133	V	107.888		1133	V	107.888		1
1134	N	2064.94		1134	N	2064.94		1
1135	N	5955.35		1135	N	5955.35		1
1136	T	1654.43		1136	T	1654.43		1
1137	V	290.384		1137	V	290.384		1
1138	Y	358.845		1138	Y	358.845		1
1139	D	1304.92		1139	D	1304.92		1
1140	P			1140	P
1141	L	140.817		1141	L	140.817		1
1142	Q	652.991		1142	Q	652.991		1
1143	P			1143	P
1144	E	412.777		1144	E	412.777		1
1145	L	173.885		1145	L	173.885		1
1146	D	717.105		1146	D	717.105		1
1147	S	1432.46		1147	S	1432.46		1
1148	F	1068.07		1148	F	1068.07		1
1149	K	972.834		1149	K	972.834		1
1150	E	945.617		1150	E	945.617		1
1151	E	509.71		1151	E	509.71		1
1152	L	173.885		1152	L	173.885		1
1153	D	717.105		1153	D	717.105		1
1154	K	557.291		1154	K	557.291		1
1155	Y	652.991		1155	Y	652.991		1
1156	F	601.24		1156	F	601.24		1
1157	K	972.834		1157	K	972.834		1
1158	N	3757.57		1158	N	3757.57		1
1159	H	3506.65		1159	H	3506.65		1
1160	T	1885.13		1160	T	1885.13		1
1161	S	3426.94		1161	S	3426.94		1
1162	P			1162	P
1163	D	669.242		1163	D	669.242		1
1164	V	121.38		1164	V	121.38		1
1165	D	842.525		1165	D	842.525		1
1166	L	162.117		1166	L	162.117		1
1167	G	530.771		1167	G	530.771		1
1168	D	1720.22		1168	D	1720.22		1
1169	I	113.784		1169	I	113.784		1
1170	S	1273.23		1170	S	1273.23		1
1171	G	1715.76		1171	G	1715.76		1
1172	I	254.043		1172	I	254.043		1
1173	N	1678.44		1173	N	1678.44		1
1174	A	1927.11		1174	A	1927.11		1
1175	S	2162.26		1175	S	2162.26		1
1176	V	365.193		1176	V	365.193		1
1177	V	132.731		1177	V	132.731		1
1178	N	2064.94		1178	N	2064.94		1
1179	I	358.845		1179	I	358.845		1
1180	Q	623.601		1180	Q	623.601		1
1181	K	1333.24		1181	K	1333.24		1
1182	E	945.617		1182	E	945.617		1
1183	I	122.044		1183	I	122.044		1
1184	D	684.83		1184	D	684.83		1
1185	R	729.112		1185	R	729.112		1
1186	L	406.12		1186	L	406.12		1
1187	N	1757.55		1187	N	1757.55		1
1188	E	1498.7		1188	E	1498.7		1
1189	V	130.191		1189	V	130.191		1
1190	A	668.201		1190	A	668.201		1
1191	K	841.215		1191	K	841.215		1
1192	N	3757.57		1192	N	3757.57		1
1193	L	511.275		1193	L	511.275		1
1194	N	1757.55		1194	N	1757.55		1
1195	E	1498.7		1195	E	1498.7		1
1196	S	1536.44		1196	S	1536.44		1
1197	L	487.758		1197	L	487.758		1
1198	I	105.903		1198	I	105.903		1
1199	D	684.83		1199	D	684.83		1
1200	L	162.117		1200	L	162.117		1
1201	Q	652.991		1201	Q	652.991		1
1202	E	1136.88		1202	E	1136.88		1
1203	L	173.885		1203	L	173.885		1
1204	G	530.771		1204	G	530.771		1
1205	K	1244.25		1205	K	1244.25		1
1206	Y	652.991		1206	Y	652.991		1
1207	E	804.85		1207	E	804.85		1
1208	Q	752.515		1208	Q	752.515		1
1209	S	3426.94		1209	S	3426.94		1
1210	G	1715.76		1210	G	1715.76		1
1211	R	1627.87		1211	R	1627.87		1
1212	E	1190.46		1212	E	1190.46		1
1213	N	2025.42		1213	N	2025.42		1
1214	L	511.275		1214	L	511.275		1
1215	Y	305.427		1215	Y	305.427		1
1216	F	601.24		1216	F	601.24		1
1217	Q	1224.72		1217	Q	1224.72		1
1218	G	1364.29		1218	G	1364.29		1
1219	G	1273.23		1219	G	1273.23		1
1220	G	1273.23		1220	G	1273.23		1
1221	G	1273.23		1221	G	1273.23		1
1222	S	3198.21		1222	S	3198.21		1
1223	G	1715.76		1223	G	1715.76		1
1224	Y	732.668		1224	Y	732.668		1
1225	I	192.711		1225	I	192.711		1
1226	P			1226	P
1227	E	412.777		1227	E	412.777		1
1228	A	655.413		1228	A	655.413		1
1229	P			1229	P
1230	R	633.314		1230	R	633.314		1
1231	D	1930.11		1231	D	1930.11		1
1232	G	570.272		1232	G	570.272		1
1233	Q	1566.42		1233	Q	1566.42		1
1234	A	1461.86		1234	A	1461.86		1
1235	Y	495.344		1235	Y	495.344		1
1236	V	205.576		1236	V	205.576		1
1237	R	797.295		1237	R	797.295		1
1238	K	1396.07		1238	K	1396.07		1
1239	D	1533.14		1239	D	1533.14		1
1240	G	570.272		1240	G	570.272		1
1241	E	1061		1241	E	1061		1
1242	W	254.985		1242	W	254.985		1
1243	V	142.224		1243	V	142.224		1
1244	L	177.278		1244	L	177.278		1
1245	L	150.888		1245	L	150.888		1
1246	S	1333.24		1246	S	1333.24		1
1247	T	1578.34		1247	T	1578.34		1
1248	F	849.273		1248	F	849.273		1
1249	L	283		1249	L	283		1
1250	G	530.771		1250	G	530.771		1
1251	H	2482.52		1251	H	2482.52		1
1252	H	3995.64		1252	H	3995.64		1
1253	H	3995.64		1253	H	3995.64		1
1254	H	3995.64		1254	H	3995.64		1
1255	H	3995.64		1255	H	3995.64		1
1256	H	63.3266		1256	H	63.3266		1

## Sheet: summary table
# residue		Wuhan S			Alpha S			Beta S			Delta S			Omicron S				Wuhan S	Alpha S	Beta S	Delta S	Omicron S
1		M	kch ratio		M	kch ratio		M	kch ratio		M	kch ratio		M	kch ratio		1
2		F	1		F	1		F	1		F	1		F	1		2	1	1	1	1	1
3		V	1		V	1		V	1		V	1		V	1		3	1	1	1	1	1
4		F	1		F	1		F	1		F	1		F	1		4	1	1	1	1	1
5		L	1		L	1		L	1		L	1		L	1		5	1	1	1	1	1
6		V	1		V	1		V	1		V	1		V	1		6	1	1	1	1	1
7		L	1		L	1		L	1		L	1		L	1		7	1	1	1	1	1
8		L	1		L	1		L	1		L	1		L	1		8	1	1	1	1	1
9		P			P			P			P			P			9
10		L	1		L	1		L	1		L	1		L	1		10	1	1	1	1	1
11		V	1		V	1		V	1		V	1		V	1		11	1	1	1	1	1
12		S	1		S	1		S	1		S	1		S	1		12	1	1	1	1	1
13		S	1		S	1		S	1		S	1		S	1		13	1	1	1	1	1
14		Q	1		Q	1		Q	1		Q	1		Q	1		14	1	1	1	1	1
15		C	1		C	1		C	1		C	1		C	1		15	1	1	1	1	1
16		V	1		V	1		V	1		V	1		V	1		16	1	1	1	1	1
17		N	1		N	1		N	1		N	1		N	1		17	1	1	1	1	1
18		L	1		L	1		F	2.18974		L	1		L	1		18	1	1	2.18974	1	1
19		T	1		T	1		T	1.87556		R	1.38986		T	1		19	1	1	1.87556	1.38986	1
20		T	1		T	1		T	1		T	1.04713		T	1		20	1	1	1	1.04713	1
21		R	1		R	1		R	1		R	1		R	1		21	1	1	1	1	1
22		T	1		T	1		T	1		T	1		T	1		22	1	1	1	1	1
23		Q	1		Q	1		Q	1		Q	1		Q	1		23	1	1	1	1	1
24		L	1		L	1		L	1		L	1		L	1		24	1	1	1	1	1
25		P			P			P			P			P			25
26		P			P			P			P			P			26
27		A	1		A	1		A	1		A	1		A	1		27	1	1	1	1	1
28		Y	1		Y	1		Y	1		Y	1		Y	1		28	1	1	1	1	1
29		T	1		T	1		T	1		T	1		T	1		29	1	1	1	1	1
30		N	1		N	1		N	1		N	1		N	1		30	1	1	1	1	1
31		S	1		S	1		S	1		S	1		S	1		31	1	1	1	1	1
32		F	1		F	1		F	1		F	1		F	1		32	1	1	1	1	1
33		T	1		T	1		T	1		T	1		T	1		33	1	1	1	1	1
34		R	1		R	1		R	1		R	1		R	1		34	1	1	1	1	1
35		G	1		G	1		G	1		G	1		G	1		35	1	1	1	1	1
36		V	1		V	1		V	1		V	1		V	1		36	1	1	1	1	1
37		Y	1		Y	1		Y	1		Y	1		Y	1		37	1	1	1	1	1
38		Y	1		Y	1		Y	1		Y	1		Y	1		38	1	1	1	1	1
39		P			P			P			P			P			39
40		D	1		D	1		D	1		D	1		D	1		40	1	1	1	1	1
41		K	1		K	1		K	1		K	1		K	1		41	1	1	1	1	1
42		V	1		V	1		V	1		V	1		V	1		42	1	1	1	1	1
43		F	1		F	1		F	1		F	1		F	1		43	1	1	1	1	1
44		R	1		R	1		R	1		R	1		R	1		44	1	1	1	1	1
45		S	1		S	1		S	1		S	1		S	1		45	1	1	1	1	1
46		S	1		S	1		S	1		S	1		S	1		46	1	1	1	1	1
47		V	1		V	1		V	1		V	1		V	1		47	1	1	1	1	1
48		L	1		L	1		L	1		L	1		L	1		48	1	1	1	1	1
49		H	1		H	1		H	1		H	1		H	1		49	1	1	1	1	1
50		S	1		S	1		S	1		S	1		S	1		50	1	1	1	1	1
51		T	1		T	1		T	1		T	1		T	1		51	1	1	1	1	1
52		Q	1		Q	1		Q	1		Q	1		Q	1		52	1	1	1	1	1
53		D	1		D	1		D	1		D	1		D	1		53	1	1	1	1	1
54		L	1		L	1		L	1		L	1		L	1		54	1	1	1	1	1
55		F	1		F	1		F	1		F	1		F	1		55	1	1	1	1	1
56		L	1		L	1		L	1		L	1		L	1		56	1	1	1	1	1
57		P			P			P			P			P			57
58		F	1		F	1		F	1		F	1		F	1		58	1	1	1	1	1
59		F	1		F	1		F	1		F	1		F	1		59	1	1	1	1	1
60		S	1		S	1		S	1		S	1		S	1		60	1	1	1	1	1
61		N	1		N	1		N	1		N	1		N	1		61	1	1	1	1	1
62		V	1		V	1		V	1		V	1		V	1		62	1	1	1	1	1
63		T	1		T	1		T	1		T	1		T	1		63	1	1	1	1	1
64		W	1		W	1		W	1		W	1		W	1		64	1	1	1	1	1
65		F	1		F	1		F	1		F	1		F	1		65	1	1	1	1	1
66		H	1		H	1		H	1		H	1		H	1		66	1	1	1	1	1
67		A	1		A	1		A	1		A	1		V	0.198639		67	1	1	1	1	0.198639
68		I	1		I	1		I	1		I	1		I	0.724436		68	1	1	1	1	0.724436
69		H	1		-	-		H	1		H	1		-	-		69	1		1	1
70		V	1		-	-		V	1		V	1		-	-		70	1		1	1
71		S	1		S	0.812831		S	1		S	1		S	0.812831		71	1	0.812831	1	1	0.812831
72		G	1		G	1		G	1		G	1		G	1		72	1	1	1	1	1
73		T	1		T	1		T	1		T	1		T	1		73	1	1	1	1	1
74		N	1		N	1		N	1		N	1		N	1		74	1	1	1	1	1
75		G	1		G	1		G	1		G	1		G	1		75	1	1	1	1	1
76		T	1		T	1		T	1		T	1		T	1		76	1	1	1	1	1
77		K	1		K	1		K	1		K	1		K	1		77	1	1	1	1	1
78		R	1		R	1		R	1		R	1		R	1		78	1	1	1	1	1
79		F	1		F	1		F	1		F	1		F	1		79	1	1	1	1	1
80		D	1		D	1		A	0.793093		D	1		D	1		80	1	1	0.793093	1	1
81		N	1		N	1		N	1.50947		N	1		N	1		81	1	1	1.50947	1	1
82		P			P			P			P			P			82
83		V	1		V	1		V	1		V	1		V	1		83	1	1	1	1	1
84		L	1		L	1		L	1		L	1		L	1		84	1	1	1	1	1
85		P			P			P			P			P			85
86		F	1		F	1		F	1		F	1		F	1		86	1	1	1	1	1
87		N	1		N	1		N	1		N	1		N	1		87	1	1	1	1	1
88		D	1		D	1		D	1		D	1		D	1		88	1	1	1	1	1
89		G	1		G	1		G	1		G	1		G	1		89	1	1	1	1	1
90		V	1		V	1		V	1		V	1		V	1		90	1	1	1	1	1
91		Y	1		Y	1		Y	1		Y	1		Y	1		91	1	1	1	1	1
92		F	1		F	1		F	1		F	1		F	1		92	1	1	1	1	1
93		A	1		A	1		A	1		A	1		A	1		93	1	1	1	1	1
94		S	1		S	1		S	1		S	1		S	1		94	1	1	1	1	1
95		T	1		T	1		T	1		T	1		I	0.216899		95	1	1	1	1	0.216899
96		E	1		E	1		E	1		E	1		E	0.371535		96	1	1	1	1	0.371535
97		K	1		K	1		K	1		K	1		K	1		97	1	1	1	1	1
98		S	1		S	1		S	1		S	1		S	1		98	1	1	1	1	1
99		N	1		N	1		N	1		N	1		N	1		99	1	1	1	1	1
100		I	1		I	1		I	1		I	1		I	1		100	1	1	1	1	1
101		I	1		I	1		I	1		I	1		I	1		101	1	1	1	1	1
102		R	1		R	1		R	1		R	1		R	1		102	1	1	1	1	1
103		G	1		G	1		G	1		G	1		G	1		103	1	1	1	1	1
104		W	1		W	1		W	1		W	1		W	1		104	1	1	1	1	1
105		I	1		I	1		I	1		I	1		I	1		105	1	1	1	1	1
106		F	1		F	1		F	1		F	1		F	1		106	1	1	1	1	1
107		G	1		G	1		G	1		G	1		G	1		107	1	1	1	1	1
108		T	1		T	1		T	1		T	1		T	1		108	1	1	1	1	1
109		T	1		T	1		T	1		T	1		T	1		109	1	1	1	1	1
110		L	1		L	1		L	1		L	1		L	1		110	1	1	1	1	1
111		D	1		D	1		D	1		D	1		D	1		111	1	1	1	1	1
112		S	1		S	1		S	1		S	1		S	1		112	1	1	1	1	1
113		K	1		K	1		K	1		K	1		K	1		113	1	1	1	1	1
114		T	1		T	1		T	1		T	1		T	1		114	1	1	1	1	1
115		Q	1		Q	1		Q	1		Q	1		Q	1		115	1	1	1	1	1
116		S	1		S	1		S	1		S	1		S	1		116	1	1	1	1	1
117		L	1		L	1		L	1		L	1		L	1		117	1	1	1	1	1
118		L	1		L	1		L	1		L	1		L	1		118	1	1	1	1	1
119		I	1		I	1		I	1		I	1		I	1		119	1	1	1	1	1
120		V	1		V	1		V	1		V	1		V	1		120	1	1	1	1	1
121		N	1		N	1		N	1		N	1		N	1		121	1	1	1	1	1
122		N	1		N	1		N	1		N	1		N	1		122	1	1	1	1	1
123		A	1		A	1		A	1		A	1		A	1		123	1	1	1	1	1
124		T	1		T	1		T	1		T	1		T	1		124	1	1	1	1	1
125		N	1		N	1		N	1		N	1		N	1		125	1	1	1	1	1
126		V	1		V	1		V	1		V	1		V	1		126	1	1	1	1	1
127		V	1		V	1		V	1		V	1		V	1		127	1	1	1	1	1
128		I	1		I	1		I	1		I	1		I	1		128	1	1	1	1	1
129		K	1		K	1		K	1		K	1		K	1		129	1	1	1	1	1
130		V	1		V	1		V	1		V	1		V	1		130	1	1	1	1	1
131		C	1		C	1		C	1		C	1		C	1		131	1	1	1	1	1
132		E	1		E	1		E	1		E	1		E	1		132	1	1	1	1	1
133		F	1		F	1		F	1		F	1		F	1		133	1	1	1	1	1
134		Q	1		Q	1		Q	1		Q	1		Q	1		134	1	1	1	1	1
135		F	1		F	1		F	1		F	1		F	1		135	1	1	1	1	1
136		C	1		C	1		C	1		C	1		C	1		136	1	1	1	1	1
137		N	1		N	1		N	1		N	1		N	1		137	1	1	1	1	1
138		D	1		D	1		D	1		D	1		D	1		138	1	1	1	1	1
139		P			P			P			P			P			139
140		F	1		F	1		F	1		F	1		F	1		140	1	1	1	1	1
141		L	1		L	1		L	1		L	1		L	1		141	1	1	1	1	1
142		G	1		G	1		G	1		D	1.35106		D	1.35106		142	1	1	1	1.35106	1.35106
143		V	1		V	1		V	1		V	0.447894		-	-		143	1	1	1	0.447894
144		Y	1		Y	1		Y	1		Y	1		-	-		144	1	1	1	1
145		Y	1		-	-		Y	1		Y	1		-	-		145	1		1	1
146		H	1		H	1		H	1		H	1		H	0.590439		146	1	1	1	1	0.590439
147		K	1		K	1		K	1		K	1		K	1		147	1	1	1	1	1
148		N	1		N	1		N	1		N	1		N	1		148	1	1	1	1	1
149		N	1		N	1		N	1		N	1		N	1		149	1	1	1	1	1
150		K	1		K	1		K	1		K	1		K	1		150	1	1	1	1	1
151		S	1		S	1		S	1		S	1		S	1		151	1	1	1	1	1
152		W	1		W	1		W	1		W	1		W	1		152	1	1	1	1	1
153		M	1		M	1		M	1		M	1		M	1		153	1	1	1	1	1
154		E	1		E	1		E	1		E	1		E	1		154	1	1	1	1	1
155		S	1		S	1		S	1		S	1		S	1		155	1	1	1	1	1
156		E	1		E	1		E	1		-	-		E	1		156	1	1	1		1
157		F	1		F	1		F	1		-	-		F	1		157	1	1	1		1
158		R	1		R	1		R	1		G	1.34805		R	1		158	1	1	1	1.34805	1
159		V	1		V	1		V	1		V	0.891251		V	1		159	1	1	1	0.891251	1
160		Y	1		Y	1		Y	1		Y	1		Y	1		160	1	1	1	1	1
161		S	1		S	1		S	1		S	1		S	1		161	1	1	1	1	1
162		S	1		S	1		S	1		S	1		S	1		162	1	1	1	1	1
163		A	1		A	1		A	1		A	1		A	1		163	1	1	1	1	1
164		N	1		N	1		N	1		N	1		N	1		164	1	1	1	1	1
165		N	1		N	1		N	1		N	1		N	1		165	1	1	1	1	1
166		C	1		C	1		C	1		C	1		C	1		166	1	1	1	1	1
167		T	1		T	1		T	1		T	1		T	1		167	1	1	1	1	1
168		F	1		F	1		F	1		F	1		F	1		168	1	1	1	1	1
169		E	1		E	1		E	1		E	1		E	1		169	1	1	1	1	1
170		Y	1		Y	1		Y	1		Y	1		Y	1		170	1	1	1	1	1
171		V	1		V	1		V	1		V	1		V	1		171	1	1	1	1	1
172		S	1		S	1		S	1		S	1		S	1		172	1	1	1	1	1
173		Q	1		Q	1		Q	1		Q	1		Q	1		173	1	1	1	1	1
174		P			P			P			P			P			174
175		F	1		F	1		F	1		F	1		F	1		175	1	1	1	1	1
176		L	1		L	1		L	1		L	1		L	1		176	1	1	1	1	1
177		M	1		M	1		M	1		M	1		M	1		177	1	1	1	1	1
178		D	1		D	1		D	1		D	1		D	1		178	1	1	1	1	1
179		L	1		L	1		L	1		L	1		L	1		179	1	1	1	1	1
180		E	1		E	1		E	1		E	1		E	1		180	1	1	1	1	1
181		G	1		G	1		G	1		G	1		G	1		181	1	1	1	1	1
182		K	1		K	1		K	1		K	1		K	1		182	1	1	1	1	1
183		Q	1		Q	1		Q	1		Q	1		Q	1		183	1	1	1	1	1
184		G	1		G	1		G	1		G	1		G	1		184	1	1	1	1	1
185		N	1		N	1		N	1		N	1		N	1		185	1	1	1	1	1
186		F	1		F	1		F	1		F	1		F	1		186	1	1	1	1	1
187		K	1		K	1		K	1		K	1		K	1		187	1	1	1	1	1
188		N	1		N	1		N	1		N	1		N	1		188	1	1	1	1	1
189		L	1		L	1		L	1		L	1		L	1		189	1	1	1	1	1
190		R	1		R	1		R	1		R	1		R	1		190	1	1	1	1	1
191		E	1		E	1		E	1		E	1		E	1		191	1	1	1	1	1
192		F	1		F	1		F	1		F	1		F	1		192	1	1	1	1	1
193		V	1		V	1		V	1		V	1		V	1		193	1	1	1	1	1
194		F	1		F	1		F	1		F	1		F	1		194	1	1	1	1	1
195		K	1		K	1		K	1		K	1		K	1		195	1	1	1	1	1
196		N	1		N	1		N	1		N	1		N	1		196	1	1	1	1	1
197		I	1		I	1		I	1		I	1		I	1		197	1	1	1	1	1
198		D	1		D	1		D	1		D	1		D	1		198	1	1	1	1	1
199		G	1		G	1		G	1		G	1		G	1		199	1	1	1	1	1
200		Y	1		Y	1		Y	1		Y	1		Y	1		200	1	1	1	1	1
201		F	1		F	1		F	1		F	1		F	1		201	1	1	1	1	1
202		K	1		K	1		K	1		K	1		K	1		202	1	1	1	1	1
203		I	1		I	1		I	1		I	1		I	1		203	1	1	1	1	1
204		Y	1		Y	1		Y	1		Y	1		Y	1		204	1	1	1	1	1
205		S	1		S	1		S	1		S	1		S	1		205	1	1	1	1	1
206		K	1		K	1		K	1		K	1		K	1		206	1	1	1	1	1
207		H	1		H	1		H	1		H	1		H	1		207	1	1	1	1	1
208		T	1		T	1		T	1		T	1		T	1		208	1	1	1	1	1
209		P			P			P			P			P			209
210		I	1		I	1		I	1		I	1		I	1		210	1	1	1	1	1
211		N	1		N	1		N	1		N	1		I	0.060256		211	1	1	1	1	0.060256
212		L	1		L	1		L	1		L	1		-	-		212	1	1	1	1
213		V	1		V	1		V	1		V	1		V	0.954993		213	1	1	1	1	0.954993
214		R	1		R	1		R	1		R	1		R	1		214	1	1	1	1	1
														E	-
														P	-
														E	-
215		D	1		D	1		G	0.740157		D	1		D	0.428162		215	1	1	0.740157	1	0.428162
216		L	1		L	1		L	2.23267		L	1		L	1		216	1	1	2.23267	1	1
217		P			P			P			P			P			217
218		Q	1		Q	1		Q	1		Q	1		Q	1		218	1	1	1	1	1
219		G	1		G	1		G	1		G	1		G	1		219	1	1	1	1	1
220		F	1		F	1		F	1		F	1		F	1		220	1	1	1	1	1
221		S	1		S	1		S	1		S	1		S	1		221	1	1	1	1	1
222		A	1		A	1		A	1		A	1		A	1		222	1	1	1	1	1
223		L	1		L	1		L	1		L	1		L	1		223	1	1	1	1	1
224		E	1		E	1		E	1		E	1		E	1		224	1	1	1	1	1
225		P			P			P			P			P			225
226		L	1		L	1		L	1		L	1		L	1		226	1	1	1	1	1
227		V	1		V	1		V	1		V	1		V	1		227	1	1	1	1	1
228		D	1		D	1		D	1		D	1		D	1		228	1	1	1	1	1
229		L	1		L	1		L	1		L	1		L	1		229	1	1	1	1	1
230		P			P			P			P			P			230
231		I	1		I	1		I	1		I	1		I	1		231	1	1	1	1	1
232		G	1		G	1		G	1		G	1		G	1		232	1	1	1	1	1
233		I	1		I	1		I	1		I	1		I	1		233	1	1	1	1	1
234		N	1		N	1		N	1		N	1		N	1		234	1	1	1	1	1
235		I	1		I	1		I	1		I	1		I	1		235	1	1	1	1	1
236		T	1		T	1		T	1		T	1		T	1		236	1	1	1	1	1
237		R	1		R	1		R	1		R	1		R	1		237	1	1	1	1	1
238		F	1		F	1		F	1		F	1		F	1		238	1	1	1	1	1
239		Q	1		Q	1		Q	1		Q	1		Q	1		239	1	1	1	1	1
240		T	1		T	1		T	1		T	1		T	1		240	1	1	1	1	1
241		L	1		L	1		-	-		L	1		L	1		241	1	1		1	1
242		L	1		L	1		-	-		L	1		L	1		242	1	1		1	1
243		A	1		A	1		-	-		A	1		A	1		243	1	1		1	1
244		L	1		L	1		L	1.58489		L	1		L	1		244	1	1	1.58489	1	1
245		H	1		H	1		H	1		H	1		H	1		245	1	1	1	1	1
246		R	1		R	1		I	0.156059		R	1		R	1		246	1	1	0.156059	1	1
247		S	1		S	1		S	0.354813		S	1		S	1		247	1	1	0.354813	1	1
248		Y	1		Y	1		Y	1		Y	1		Y	1		248	1	1	1	1	1
249		L	1		L	1		L	1		L	1		L	1		249	1	1	1	1	1
250		T	1		T	1		T	1		T	1		T	1		250	1	1	1	1	1
251		P			P			P			P			P			251
252		G	1		G	1		G	1		G	1		G	1		252	1	1	1	1	1
253		D	1		D	1		D	1		D	1		D	1		253	1	1	1	1	1
254		S	1		S	1		S	1		S	1		S	1		254	1	1	1	1	1
255		S	1		S	1		S	1		S	1		S	1		255	1	1	1	1	1
256		S	1		S	1		S	1		S	1		S	1		256	1	1	1	1	1
257		G	1		G	1		G	1		G	1		G	1		257	1	1	1	1	1
258		W	1		W	1		W	1		W	1		W	1		258	1	1	1	1	1
259		T	1		T	1		T	1		T	1		T	1		259	1	1	1	1	1
260		A	1		A	1		A	1		A	1		A	1		260	1	1	1	1	1
261		G	1		G	1		G	1		G	1		G	1		261	1	1	1	1	1
262		A	1		A	1		A	1		A	1		A	1		262	1	1	1	1	1
263		A	1		A	1		A	1		A	1		A	1		263	1	1	1	1	1
264		A	1		A	1		A	1		A	1		A	1		264	1	1	1	1	1
265		Y	1		Y	1		Y	1		Y	1		Y	1		265	1	1	1	1	1
266		Y	1		Y	1		Y	1		Y	1		Y	1		266	1	1	1	1	1
267		V	1		V	1		V	1		V	1		V	1		267	1	1	1	1	1
268		G	1		G	1		G	1		G	1		G	1		268	1	1	1	1	1
269		Y	1		Y	1		Y	1		Y	1		Y	1		269	1	1	1	1	1
270		L	1		L	1		L	1		L	1		L	1		270	1	1	1	1	1
271		Q	1		Q	1		Q	1		Q	1		Q	1		271	1	1	1	1	1
272		P			P			P			P			P			272
273		R	1		R	1		R	1		R	1		R	1		273	1	1	1	1	1
274		T	1		T	1		T	1		T	1		T	1		274	1	1	1	1	1
275		F	1		F	1		F	1		F	1		F	1		275	1	1	1	1	1
276		L	1		L	1		L	1		L	1		L	1		276	1	1	1	1	1
277		L	1		L	1		L	1		L	1		L	1		277	1	1	1	1	1
278		K	1		K	1		K	1		K	1		K	1		278	1	1	1	1	1
279		Y	1		Y	1		Y	1		Y	1		Y	1		279	1	1	1	1	1
280		N	1		N	1		N	1		N	1		N	1		280	1	1	1	1	1
281		E	1		E	1		E	1		E	1		E	1		281	1	1	1	1	1
282		N	1		N	1		N	1		N	1		N	1		282	1	1	1	1	1
283		G	1		G	1		G	1		G	1		G	1		283	1	1	1	1	1
284		T	1		T	1		T	1		T	1		T	1		284	1	1	1	1	1
285		I	1		I	1		I	1		I	1		I	1		285	1	1	1	1	1
286		T	1		T	1		T	1		T	1		T	1		286	1	1	1	1	1
287		D	1		D	1		D	1		D	1		D	1		287	1	1	1	1	1
288		A	1		A	1		A	1		A	1		A	1		288	1	1	1	1	1
289		V	1		V	1		V	1		V	1		V	1		289	1	1	1	1	1
290		D	1		D	1		D	1		D	1		D	1		290	1	1	1	1	1
291		C	1		C	1		C	1		C	1		C	1		291	1	1	1	1	1
292		A	1		A	1		A	1		A	1		A	1		292	1	1	1	1	1
293		L	1		L	1		L	1		L	1		L	1		293	1	1	1	1	1
294		D	1		D	1		D	1		D	1		D	1		294	1	1	1	1	1
295		P			P			P			P			P			295
296		L	1		L	1		L	1		L	1		L	1		296	1	1	1	1	1
297		S	1		S	1		S	1		S	1		S	1		297	1	1	1	1	1
298		E	1		E	1		E	1		E	1		E	1		298	1	1	1	1	1
299		T	1		T	1		T	1		T	1		T	1		299	1	1	1	1	1
300		K	1		K	1		K	1		K	1		K	1		300	1	1	1	1	1
301		C	1		C	1		C	1		C	1		C	1		301	1	1	1	1	1
302		T	1		T	1		T	1		T	1		T	1		302	1	1	1	1	1
303		L	1		L	1		L	1		L	1		L	1		303	1	1	1	1	1
304		K	1		K	1		K	1		K	1		K	1		304	1	1	1	1	1
305		S	1		S	1		S	1		S	1		S	1		305	1	1	1	1	1
306		F	1		F	1		F	1		F	1		F	1		306	1	1	1	1	1
307		T	1		T	1		T	1		T	1		T	1		307	1	1	1	1	1
308		V	1		V	1		V	1		V	1		V	1		308	1	1	1	1	1
309		E	1		E	1		E	1		E	1		E	1		309	1	1	1	1	1
310		K	1		K	1		K	1		K	1		K	1		310	1	1	1	1	1
311		G	1		G	1		G	1		G	1		G	1		311	1	1	1	1	1
312		I	1		I	1		I	1		I	1		I	1		312	1	1	1	1	1
313		Y	1		Y	1		Y	1		Y	1		Y	1		313	1	1	1	1	1
314		Q	1		Q	1		Q	1		Q	1		Q	1		314	1	1	1	1	1
315		T	1		T	1		T	1		T	1		T	1		315	1	1	1	1	1
316		S	1		S	1		S	1		S	1		S	1		316	1	1	1	1	1
317		N	1		N	1		N	1		N	1		N	1		317	1	1	1	1	1
318		F	1		F	1		F	1		F	1		F	1		318	1	1	1	1	1
319		R	1		R	1		R	1		R	1		R	1		319	1	1	1	1	1
320		V	1		V	1		V	1		V	1		V	1		320	1	1	1	1	1
321		Q	1		Q	1		Q	1		Q	1		Q	1		321	1	1	1	1	1
322		P			P			P			P			P			322
323		T	1		T	1		T	1		T	1		T	1		323	1	1	1	1	1
324		E	1		E	1		E	1		E	1		E	1		324	1	1	1	1	1
325		S	1		S	1		S	1		S	1		S	1		325	1	1	1	1	1
326		I	1		I	1		I	1		I	1		I	1		326	1	1	1	1	1
327		V	1		V	1		V	1		V	1		V	1		327	1	1	1	1	1
328		R	1		R	1		R	1		R	1		R	1		328	1	1	1	1	1
329		F	1		F	1		F	1		F	1		F	1		329	1	1	1	1	1
330		P			P			P			P			P			330
331		N	1		N	1		N	1		N	1		N	1		331	1	1	1	1	1
332		I	1		I	1		I	1		I	1		I	1		332	1	1	1	1	1
333		T	1		T	1		T	1		T	1		T	1		333	1	1	1	1	1
334		N	1		N	1		N	1		N	1		N	1		334	1	1	1	1	1
335		L	1		L	1		L	1		L	1		L	1		335	1	1	1	1	1
336		C	1		C	1		C	1		C	1		C	1		336	1	1	1	1	1
337		P			P			P			P			P			337
338		F	1		F	1		F	1		F	1		F	1		338	1	1	1	1	1
339		G	1		G	1		G	1		G	1		D	1.35106		339	1	1	1	1	1.35106
340		E	1		E	1		E	1		E	1		E	0.447894		340	1	1	1	1	0.447894
341		V	1		V	1		V	1		V	1		V	1		341	1	1	1	1	1
342		F	1		F	1		F	1		F	1		F	1		342	1	1	1	1	1
343		N	1		N	1		N	1		N	1		N	1		343	1	1	1	1	1
344		A	1		A	1		A	1		A	1		A	1		344	1	1	1	1	1
345		T	1		T	1		T	1		T	1		T	1		345	1	1	1	1	1
346		R	1		R	1		R	1		R	1		R	1		346	1	1	1	1	1
347		F	1		F	1		F	1		F	1		F	1		347	1	1	1	1	1
348		A	1		A	1		A	1		A	1		A	1		348	1	1	1	1	1
349		S	1		S	1		S	1		S	1		S	1		349	1	1	1	1	1
350		V	1		V	1		V	1		V	1		V	1		350	1	1	1	1	1
351		Y	1		Y	1		Y	1		Y	1		Y	1		351	1	1	1	1	1
352		A	1		A	1		A	1		A	1		A	1		352	1	1	1	1	1
353		W	1		W	1		W	1		W	1		W	1		353	1	1	1	1	1
354		N	1		N	1		N	1		N	1		N	1		354	1	1	1	1	1
355		R	1		R	1		R	1		R	1		R	1		355	1	1	1	1	1
356		K	1		K	1		K	1		K	1		K	1		356	1	1	1	1	1
357		R	1		R	1		R	1		R	1		R	1		357	1	1	1	1	1
358		I	1		I	1		I	1		I	1		I	1		358	1	1	1	1	1
359		S	1		S	1		S	1		S	1		S	1		359	1	1	1	1	1
360		N	1		N	1		N	1		N	1		N	1		360	1	1	1	1	1
361		C	1		C	1		C	1		C	1		C	1		361	1	1	1	1	1
362		V	1		V	1		V	1		V	1		V	1		362	1	1	1	1	1
363		A	1		A	1		A	1		A	1		A	1		363	1	1	1	1	1
364		D	1		D	1		D	1		D	1		D	1		364	1	1	1	1	1
365		Y	1		Y	1		Y	1		Y	1		Y	1		365	1	1	1	1	1
366		S	1		S	1		S	1		S	1		S	1		366	1	1	1	1	1
367		V	1		V	1		V	1		V	1		V	1		367	1	1	1	1	1
368		L	1		L	1		L	1		L	1		L	1		368	1	1	1	1	1
369		Y	1		Y	1		Y	1		Y	1		Y	1		369	1	1	1	1	1
370		N	1		N	1		N	1		N	1		N	1		370	1	1	1	1	1
371		S	1		S	1		S	1		S	1		L	0.113174		371	1	1	1	1	0.113174
372		A	1		A	1		A	1		A	1		A	0.30935		372	1	1	1	1	0.30935
373		S	1		S	1		S	1		S	1		P	-		373	1	1	1	1
374		F	1		F	1		F	1		F	1		F	0.288702		374	1	1	1	1	0.288702
375		S	1		S	1		S	1		S	1		F	0.247822		375	1	1	1	1	0.247822
376		T	1		T	1		T	1		T	1		T	0.580205		376	1	1	1	1	0.580205
377		F	1		F	1		F	1		F	1		F	1		377	1	1	1	1	1
378		K	1		K	1		K	1		K	1		K	1		378	1	1	1	1	1
379		C	1		C	1		C	1		C	1		C	1		379	1	1	1	1	1
380		Y	1		Y	1		Y	1		Y	1		Y	1		380	1	1	1	1	1
381		G	1		G	1		G	1		G	1		G	1		381	1	1	1	1	1
382		V	1		V	1		V	1		V	1		V	1		382	1	1	1	1	1
383		S	1		S	1		S	1		S	1		S	1		383	1	1	1	1	1
384		P			P			P			P			P			384
385		T	1		T	1		T	1		T	1		T	1		385	1	1	1	1	1
386		K	1		K	1		K	1		K	1		K	1		386	1	1	1	1	1
387		L	1		L	1		L	1		L	1		L	1		387	1	1	1	1	1
388		N	1		N	1		N	1		N	1		N	1		388	1	1	1	1	1
389		D	1		D	1		D	1		D	1		D	1		389	1	1	1	1	1
390		L	1		L	1		L	1		L	1		L	1		390	1	1	1	1	1
391		C	1		C	1		C	1		C	1		C	1		391	1	1	1	1	1
392		F	1		F	1		F	1		F	1		F	1		392	1	1	1	1	1
393		T	1		T	1		T	1		T	1		T	1		393	1	1	1	1	1
394		N	1		N	1		N	1		N	1		N	1		394	1	1	1	1	1
395		V	1		V	1		V	1		V	1		V	1		395	1	1	1	1	1
396		Y	1		Y	1		Y	1		Y	1		Y	1		396	1	1	1	1	1
397		A	1		A	1		A	1		A	1		A	1		397	1	1	1	1	1
398		D	1		D	1		D	1		D	1		D	1		398	1	1	1	1	1
399		S	1		S	1		S	1		S	1		S	1		399	1	1	1	1	1
400		F	1		F	1		F	1		F	1		F	1		400	1	1	1	1	1
401		V	1		V	1		V	1		V	1		V	1		401	1	1	1	1	1
402		I	1		I	1		I	1		I	1		I	1		402	1	1	1	1	1
403		R	1		R	1		R	1		R	1		R	1		403	1	1	1	1	1
404		G	1		G	1		G	1		G	1		G	1		404	1	1	1	1	1
405		D	1		D	1		D	1		D	1		D	1		405	1	1	1	1	1
406		E	1		E	1		E	1		E	1		E	1		406	1	1	1	1	1
407		V	1		V	1		V	1		V	1		V	1		407	1	1	1	1	1
408		R	1		R	1		R	1		R	1		R	1		408	1	1	1	1	1
409		Q	1		Q	1		Q	1		Q	1		Q	1		409	1	1	1	1	1
410		I	1		I	1		I	1		I	1		I	1		410	1	1	1	1	1
411		A	1		A	1		A	1		A	1		A	1		411	1	1	1	1	1
412		P			P			P			P			P			412
413		G	1		G	1		G	1		G	1		G	1		413	1	1	1	1	1
414		Q	1		Q	1		Q	1		Q	1		Q	1		414	1	1	1	1	1
415		T	1		T	1		T	1		T	1		T	1		415	1	1	1	1	1
416		G	1		G	1		G	1		G	1		G	1		416	1	1	1	1	1
417		K	1		K	1		N	3.38844		K	1		N	3.38844		417	1	1	3.38844	1	3.38844
418		I	1		I	1		I	1.58489		I	1		I	1.58489		418	1	1	1.58489	1	1.58489
419		A	1		A	1		A	1		A	1		A	1		419	1	1	1	1	1
420		D	1		D	1		D	1		D	1		D	1		420	1	1	1	1	1
421		Y	1		Y	1		Y	1		Y	1		Y	1		421	1	1	1	1	1
422		N	1		N	1		N	1		N	1		N	1		422	1	1	1	1	1
423		Y	1		Y	1		Y	1		Y	1		Y	1		423	1	1	1	1	1
424		K	1		K	1		K	1		K	1		K	1		424	1	1	1	1	1
425		L	1		L	1		L	1		L	1		L	1		425	1	1	1	1	1
426		P			P			P			P			P			426
427		D	1		D	1		D	1		D	1		D	1		427	1	1	1	1	1
428		D	1		D	1		D	1		D	1		D	1		428	1	1	1	1	1
429		F	1		F	1		F	1		F	1		F	1		429	1	1	1	1	1
430		T	1		T	1		T	1		T	1		T	1		430	1	1	1	1	1
431		G	1		G	1		G	1		G	1		G	1		431	1	1	1	1	1
432		C	1		C	1		C	1		C	1		C	1		432	1	1	1	1	1
433		V	1		V	1		V	1		V	1		V	1		433	1	1	1	1	1
434		I	1		I	1		I	1		I	1		I	1		434	1	1	1	1	1
435		A	1		A	1		A	1		A	1		A	1		435	1	1	1	1	1
436		W	1		W	1		W	1		W	1		W	1		436	1	1	1	1	1
437		N	1		N	1		N	1		N	1		N	1		437	1	1	1	1	1
438		S	1		S	1		S	1		S	1		S	1		438	1	1	1	1	1
439		N	1		N	1		N	1		N	1		N	1		439	1	1	1	1	1
440		N	1		N	1		N	1		N	1		K	0.295121		440	1	1	1	1	0.295121
441		L	1		L	1		L	1		L	1		L	0.630957		441	1	1	1	1	0.630957
442		D	1		D	1		D	1		D	1		D	1		442	1	1	1	1	1
443		S	1		S	1		S	1		S	1		S	1		443	1	1	1	1	1
444		K	1		K	1		K	1		K	1		K	1		444	1	1	1	1	1
445		V	1		V	1		V	1		V	1		V	1		445	1	1	1	1	1
446		G	1		G	1		G	1		G	1		S	2.51189		446	1	1	1	1	2.51189
447		G	1		G	1		G	1		G	1		G	1.34757		447	1	1	1	1	1.34757
448		N	1		N	1		N	1		N	1		N	1		448	1	1	1	1	1
449		Y	1		Y	1		Y	1		Y	1		Y	1		449	1	1	1	1	1
450		N	1		N	1		N	1		N	1		N	1		450	1	1	1	1	1
451		Y	1		Y	1		Y	1		Y	1		Y	1		451	1	1	1	1	1
452		L	1		L	1		L	1		R	4.49744		L	1		452	1	1	1	4.49744	1
453		Y	1		Y	1		Y	1		Y	2.69153		Y	1		453	1	1	1	2.69153	1
454		R	1		R	1		R	1		R	1		R	1		454	1	1	1	1	1
455		L	1		L	1		L	1		L	1		L	1		455	1	1	1	1	1
456		F	1		F	1		F	1		F	1		F	1		456	1	1	1	1	1
457		R	1		R	1		R	1		R	1		R	1		457	1	1	1	1	1
458		K	1		K	1		K	1		K	1		K	1		458	1	1	1	1	1
459		S	1		S	1		S	1		S	1		S	1		459	1	1	1	1	1
460		N	1		N	1		N	1		N	1		N	1		460	1	1	1	1	1
461		L	1		L	1		L	1		L	1		L	1		461	1	1	1	1	1
462		K	1		K	1		K	1		K	1		K	1		462	1	1	1	1	1
463		P			P			P			P			P			463
464		F	1		F	1		F	1		F	1		F	1		464	1	1	1	1	1
465		E	1		E	1		E	1		E	1		E	1		465	1	1	1	1	1
466		R	1		R	1		R	1		R	1		R	1		466	1	1	1	1	1
467		D	1		D	1		D	1		D	1		D	1		467	1	1	1	1	1
468		I	1		I	1		I	1		I	1		I	1		468	1	1	1	1	1
469		S	1		S	1		S	1		S	1		S	1		469	1	1	1	1	1
470		T	1		T	1		T	1		T	1		T	1		470	1	1	1	1	1
471		E	1		E	1		E	1		E	1		E	1		471	1	1	1	1	1
472		I	1		I	1		I	1		I	1		I	1		472	1	1	1	1	1
473		Y	1		Y	1		Y	1		Y	1		Y	1		473	1	1	1	1	1
474		Q	1		Q	1		Q	1		Q	1		Q	1		474	1	1	1	1	1
475		A	1		A	1		A	1		A	1		A	1		475	1	1	1	1	1
476		G	1		G	1		G	1		G	1		G	1		476	1	1	1	1	1
477		S	1		S	1		S	1		S	1		N	1.31826		477	1	1	1	1	1.31826
478		T	1		T	1		T	1		K	1.06233		K	1.11354		478	1	1	1	1.06233	1.11354
479		P			P			P			P			P			479
480		C	1		C	1		C	1		C	1		C	1		480	1	1	1	1	1
481		N	1		N	1		N	1		N	1		N	1		481	1	1	1	1	1
482		G	1		G	1		G	1		G	1		G	1		482	1	1	1	1	1
483		V	1		V	1		V	1		V	1		V	1		483	1	1	1	1	1
484		E	1		E	1		K	1.17271		E	1		A	1.28585		484	1	1	1.17271	1	1.28585
485		G	1		G	1		G	1.8552		G	1		G	1.40732		485	1	1	1.8552	1	1.40732
486		F	1		F	1		F	1		F	1		F	1		486	1	1	1	1	1
487		N	1		N	1		N	1		N	1		N	1		487	1	1	1	1	1
488		C	1		C	1		C	1		C	1		C	1		488	1	1	1	1	1
489		Y	1		Y	1		Y	1		Y	1		Y	1		489	1	1	1	1	1
490		F	1		F	1		F	1		F	1		F	1		490	1	1	1	1	1
491		P			P			P			P			P			491
492		L	1		L	1		L	1		L	1		L	1		492	1	1	1	1	1
493		Q	1		Q	1		Q	1		Q	1		R	1.03923		493	1	1	1	1	1.03923
494		S	1		S	1		S	1		S	1		S	1.04713		494	1	1	1	1	1.04713
495		Y	1		Y	1		Y	1		Y	1		Y	1		495	1	1	1	1	1
496		G	1		G	1		G	1		G	1		S	2.51189		496	1	1	1	1	2.51189
497		F	1		F	1		F	1		F	1		F	1.34757		497	1	1	1	1	1.34757
498		Q	1		Q	1		Q	1		Q	1		R	1.03923		498	1	1	1	1	1.03923
499		P			P			P			P			P			499
500		T	1		T	1		T	1		T	1		T	1		500	1	1	1	1	1
501		N	1		Y	0.17378		Y	0.17378		N	1		Y	0.17378		501	1	0.17378	0.17378	1	0.17378
502		G	1		G	0.537032		G	0.537032		G	1		G	0.537032		502	1	0.537032	0.537032	1	0.537032
503		V	1		V	1		V	1		V	1		V	1		503	1	1	1	1	1
504		G	1		G	1		G	1		G	1		G	1		504	1	1	1	1	1
505		Y	1		Y	1		Y	1		Y	1		H	3.38833		505	1	1	1	1	3.38833
506		Q	1		Q	1		Q	1		Q	1		Q	2.12175		506	1	1	1	1	2.12175
507		P			P			P			P			P			507
508		Y	1		Y	1		Y	1		Y	1		Y	1		508	1	1	1	1	1
509		R	1		R	1		R	1		R	1		R	1		509	1	1	1	1	1
510		V	1		V	1		V	1		V	1		V	1		510	1	1	1	1	1
511		V	1		V	1		V	1		V	1		V	1		511	1	1	1	1	1
512		V	1		V	1		V	1		V	1		V	1		512	1	1	1	1	1
513		L	1		L	1		L	1		L	1		L	1		513	1	1	1	1	1
514		S	1		S	1		S	1		S	1		S	1		514	1	1	1	1	1
515		F	1		F	1		F	1		F	1		F	1		515	1	1	1	1	1
516		E	1		E	1		E	1		E	1		E	1		516	1	1	1	1	1
517		L	1		L	1		L	1		L	1		L	1		517	1	1	1	1	1
518		L	1		L	1		L	1		L	1		L	1		518	1	1	1	1	1
519		H	1		H	1		H	1		H	1		H	1		519	1	1	1	1	1
520		A	1		A	1		A	1		A	1		A	1		520	1	1	1	1	1
521		P			P			P			P			P			521
522		A	1		A	1		A	1		A	1		A	1		522	1	1	1	1	1
523		T	1		T	1		T	1		T	1		T	1		523	1	1	1	1	1
524		V	1		V	1		V	1		V	1		V	1		524	1	1	1	1	1
525		C	1		C	1		C	1		C	1		C	1		525	1	1	1	1	1
526		G	1		G	1		G	1		G	1		G	1		526	1	1	1	1	1
527		P			P			P			P			P			527
528		K	1		K	1		K	1		K	1		K	1		528	1	1	1	1	1
529		K	1		K	1		K	1		K	1		K	1		529	1	1	1	1	1
530		S	1		S	1		S	1		S	1		S	1		530	1	1	1	1	1
531		T	1		T	1		T	1		T	1		T	1		531	1	1	1	1	1
532		N	1		N	1		N	1		N	1		N	1		532	1	1	1	1	1
533		L	1		L	1		L	1		L	1		L	1		533	1	1	1	1	1
534		V	1		V	1		V	1		V	1		V	1		534	1	1	1	1	1
535		K	1		K	1		K	1		K	1		K	1		535	1	1	1	1	1
536		N	1		N	1		N	1		N	1		N	1		536	1	1	1	1	1
537		K	1		K	1		K	1		K	1		K	1		537	1	1	1	1	1
538		C	1		C	1		C	1		C	1		C	1		538	1	1	1	1	1
539		V	1		V	1		V	1		V	1		V	1		539	1	1	1	1	1
540		N	1		N	1		N	1		N	1		N	1		540	1	1	1	1	1
541		F	1		F	1		F	1		F	1		F	1		541	1	1	1	1	1
542		N	1		N	1		N	1		N	1		N	1		542	1	1	1	1	1
543		F	1		F	1		F	1		F	1		F	1		543	1	1	1	1	1
544		N	1		N	1		N	1		N	1		N	1		544	1	1	1	1	1
545		G	1		G	1		G	1		G	1		G	1		545	1	1	1	1	1
546		L	1		L	1		L	1		L	1		L	1		546	1	1	1	1	1
547		T	1		T	1		T	1		T	1		K	1.06233		547	1	1	1	1	1.06233
548		G	1		G	1		G	1		G	1		G	0.831764		548	1	1	1	1	0.831764
549		T	1		T	1		T	1		T	1		T	1		549	1	1	1	1	1
550		G	1		G	1		G	1		G	1		G	1		550	1	1	1	1	1
551		V	1		V	1		V	1		V	1		V	1		551	1	1	1	1	1
552		L	1		L	1		L	1		L	1		L	1		552	1	1	1	1	1
553		T	1		T	1		T	1		T	1		T	1		553	1	1	1	1	1
554		E	1		E	1		E	1		E	1		E	1		554	1	1	1	1	1
555		S	1		S	1		S	1		S	1		S	1		555	1	1	1	1	1
556		N	1		N	1		N	1		N	1		N	1		556	1	1	1	1	1
557		K	1		K	1		K	1		K	1		K	1		557	1	1	1	1	1
558		K	1		K	1		K	1		K	1		K	1		558	1	1	1	1	1
559		F	1		F	1		F	1		F	1		F	1		559	1	1	1	1	1
560		L	1		L	1		L	1		L	1		L	1		560	1	1	1	1	1
561		P			P			P			P			P			561
562		F	1		F	1		F	1		F	1		F	1		562	1	1	1	1	1
563		Q	1		Q	1		Q	1		Q	1		Q	1		563	1	1	1	1	1
564		Q	1		Q	1		Q	1		Q	1		Q	1		564	1	1	1	1	1
565		F	1		F	1		F	1		F	1		F	1		565	1	1	1	1	1
566		G	1		G	1		G	1		G	1		G	1		566	1	1	1	1	1
567		R	1		R	1		R	1		R	1		R	1		567	1	1	1	1	1
568		D	1		D	1		D	1		D	1		D	1		568	1	1	1	1	1
569		I	1		I	1		I	1		I	1		I	1		569	1	1	1	1	1
570		A	1		D	1.26089		A	1		A	1		A	1		570	1	1.26089	1	1	1
571		D	1		D	0.662483		D	1		D	1		D	1		571	1	0.662483	1	1	1
572		T	1		T	1		T	1		T	1		T	1		572	1	1	1	1	1
573		T	1		T	1		T	1		T	1		T	1		573	1	1	1	1	1
574		D	1		D	1		D	1		D	1		D	1		574	1	1	1	1	1
575		A	1		A	1		A	1		A	1		A	1		575	1	1	1	1	1
576		V	1		V	1		V	1		V	1		V	1		576	1	1	1	1	1
577		R	1		R	1		R	1		R	1		R	1		577	1	1	1	1	1
578		D	1		D	1		D	1		D	1		D	1		578	1	1	1	1	1
579		P			P			P			P			P			579
580		Q	1		Q	1		Q	1		Q	1		Q	1		580	1	1	1	1	1
581		T	1		T	1		T	1		T	1		T	1		581	1	1	1	1	1
582		L	1		L	1		L	1		L	1		L	1		582	1	1	1	1	1
583		E	1		E	1		E	1		E	1		E	1		583	1	1	1	1	1
584		I	1		I	1		I	1		I	1		I	1		584	1	1	1	1	1
585		L	1		L	1		L	1		L	1		L	1		585	1	1	1	1	1
586		D	1		D	1		D	1		D	1		D	1		586	1	1	1	1	1
587		I	1		I	1		I	1		I	1		I	1		587	1	1	1	1	1
588		T	1		T	1		T	1		T	1		T	1		588	1	1	1	1	1
589		P			P			P			P			P			589
590		C	1		C	1		C	1		C	1		C	1		590	1	1	1	1	1
591		S	1		S	1		S	1		S	1		S	1		591	1	1	1	1	1
592		F	1		F	1		F	1		F	1		F	1		592	1	1	1	1	1
593		G	1		G	1		G	1		G	1		G	1		593	1	1	1	1	1
594		G	1		G	1		G	1		G	1		G	1		594	1	1	1	1	1
595		V	1		V	1		V	1		V	1		V	1		595	1	1	1	1	1
596		S	1		S	1		S	1		S	1		S	1		596	1	1	1	1	1
597		V	1		V	1		V	1		V	1		V	1		597	1	1	1	1	1
598		I	1		I	1		I	1		I	1		I	1		598	1	1	1	1	1
599		T	1		T	1		T	1		T	1		T	1		599	1	1	1	1	1
600		P			P			P			P			P			600
601		G	1		G	1		G	1		G	1		G	1		601	1	1	1	1	1
602		T	1		T	1		T	1		T	1		T	1		602	1	1	1	1	1
603		N	1		N	1		N	1		N	1		N	1		603	1	1	1	1	1
604		T	1		T	1		T	1		T	1		T	1		604	1	1	1	1	1
605		S	1		S	1		S	1		S	1		S	1		605	1	1	1	1	1
606		N	1		N	1		N	1		N	1		N	1		606	1	1	1	1	1
607		Q	1		Q	1		Q	1		Q	1		Q	1		607	1	1	1	1	1
608		V	1		V	1		V	1		V	1		V	1		608	1	1	1	1	1
609		A	1		A	1		A	1		A	1		A	1		609	1	1	1	1	1
610		V	1		V	1		V	1		V	1		V	1		610	1	1	1	1	1
611		L	1		L	1		L	1		L	1		L	1		611	1	1	1	1	1
612		Y	1		Y	1		Y	1		Y	1		Y	1		612	1	1	1	1	1
613		Q	1		Q	1		Q	1		Q	1		Q	1		613	1	1	1	1	1
614		D	1.35106		G	1		G	1		G	1		G	1		614	1.35106	1	1	1	1
615		V	0.447894		V	1		V	1		V	1		V	1		615	0.447894	1	1	1	1
616		N	1		N	1		N	1		N	1		N	1		616	1	1	1	1	1
617		C	1		C	1		C	1		C	1		C	1		617	1	1	1	1	1
618		T	1		T	1		T	1		T	1		T	1		618	1	1	1	1	1
619		E	1		E	1		E	1		E	1		E	1		619	1	1	1	1	1
620		V	1		V	1		V	1		V	1		V	1		620	1	1	1	1	1
621		P			P			P			P			P			621
622		V	1		V	1		V	1		V	1		V	1		622	1	1	1	1	1
623		A	1		A	1		A	1		A	1		A	1		623	1	1	1	1	1
624		I	1		I	1		I	1		I	1		I	1		624	1	1	1	1	1
625		H	1		H	1		H	1		H	1		H	1		625	1	1	1	1	1
626		A	1		A	1		A	1		A	1		A	1		626	1	1	1	1	1
627		D	1		D	1		D	1		D	1		D	1		627	1	1	1	1	1
628		Q	1		Q	1		Q	1		Q	1		Q	1		628	1	1	1	1	1
629		L	1		L	1		L	1		L	1		L	1		629	1	1	1	1	1
630		T	1		T	1		T	1		T	1		T	1		630	1	1	1	1	1
631		P			P			P			P			P			631
632		T	1		T	1		T	1		T	1		T	1		632	1	1	1	1	1
633		W	1		W	1		W	1		W	1		W	1		633	1	1	1	1	1
634		R	1		R	1		R	1		R	1		R	1		634	1	1	1	1	1
635		V	1		V	1		V	1		V	1		V	1		635	1	1	1	1	1
636		Y	1		Y	1		Y	1		Y	1		Y	1		636	1	1	1	1	1
637		S	1		S	1		S	1		S	1		S	1		637	1	1	1	1	1
638		T	1		T	1		T	1		T	1		T	1		638	1	1	1	1	1
639		G	1		G	1		G	1		G	1		G	1		639	1	1	1	1	1
640		S	1		S	1		S	1		S	1		S	1		640	1	1	1	1	1
641		N	1		N	1		N	1		N	1		N	1		641	1	1	1	1	1
642		V	1		V	1		V	1		V	1		V	1		642	1	1	1	1	1
643		F	1		F	1		F	1		F	1		F	1		643	1	1	1	1	1
644		Q	1		Q	1		Q	1		Q	1		Q	1		644	1	1	1	1	1
645		T	1		T	1		T	1		T	1		T	1		645	1	1	1	1	1
646		R	1		R	1		R	1		R	1		R	1		646	1	1	1	1	1
647		A	1		A	1		A	1		A	1		A	1		647	1	1	1	1	1
648		G	1		G	1		G	1		G	1		G	1		648	1	1	1	1	1
649		C	1		C	1		C	1		C	1		C	1		649	1	1	1	1	1
650		L	1		L	1		L	1		L	1		L	1		650	1	1	1	1	1
651		I	1		I	1		I	1		I	1		I	1		651	1	1	1	1	1
652		G	1		G	1		G	1		G	1		G	1		652	1	1	1	1	1
653		A	1		A	1		A	1		A	1		A	1		653	1	1	1	1	1
654		E	1		E	1		E	1		E	1		E	1		654	1	1	1	1	1
655		H	1		H	1		H	1		H	1		Y	0.295131		655	1	1	1	1	0.295131
656		V	1		V	1		V	1		V	1		V	0.47131		656	1	1	1	1	0.47131
657		N	1		N	1		N	1		N	1		N	1		657	1	1	1	1	1
658		N	1		N	1		N	1		N	1		N	1		658	1	1	1	1	1
659		S	1		S	1		S	1		S	1		S	1		659	1	1	1	1	1
660		Y	1		Y	1		Y	1		Y	1		Y	1		660	1	1	1	1	1
661		E	1		E	1		E	1		E	1		E	1		661	1	1	1	1	1
662		C	1		C	1		C	1		C	1		C	1		662	1	1	1	1	1
663		D	1		D	1		D	1		D	1		D	1		663	1	1	1	1	1
664		I	1		I	1		I	1		I	1		I	1		664	1	1	1	1	1
665		P			P			P			P			P			665
666		I	1		I	1		I	1		I	1		I	1		666	1	1	1	1	1
667		G	1		G	1		G	1		G	1		G	1		667	1	1	1	1	1
668		A	1		A	1		A	1		A	1		A	1		668	1	1	1	1	1
669		G	1		G	1		G	1		G	1		G	1		669	1	1	1	1	1
670		I	1		I	1		I	1		I	1		I	1		670	1	1	1	1	1
671		C	1		C	1		C	1		C	1		C	1		671	1	1	1	1	1
672		A	1		A	1		A	1		A	1		A	1		672	1	1	1	1	1
673		S	1		S	1		S	1		S	1		S	1		673	1	1	1	1	1
674		Y	1		Y	1		Y	1		Y	1		Y	1		674	1	1	1	1	1
675		Q	1		Q	1		Q	1		Q	1		Q	1		675	1	1	1	1	1
676		T	1		T	1		T	1		T	1		T	1		676	1	1	1	1	1
677		Q	1		Q	1		Q	1		Q	1		Q	1		677	1	1	1	1	1
678		T	1		T	1		T	1		T	1		T	1		678	1	1	1	1	1
679		N	1		N	1		N	1		N	1		K	0.295121		679	1	1	1	1	0.295121
680		S	1		S	1		S	1		S	1		S	0.630957		680	1	1	1	1	0.630957
681		P			P			P			P			H	-		681
682		S	1		S	1		S	1		S	1		S	4.13707		682	1	1	1	1	4.13707
683		R	1		R	1		R	1		R	1		R	1		683	1	1	1	1	1
684		A	1		A	1		A	1		A	1		A	1		684	1	1	1	1	1
685		S	1		S	1		S	1		S	1		S	1		685	1	1	1	1	1
686		S	1		S	1		S	1		S	1		S	1		686	1	1	1	1	1
687		V	1		V	1		V	1		V	1		V	1		687	1	1	1	1	1
688		A	1		A	1		A	1		A	1		A	1		688	1	1	1	1	1
689		S	1		S	1		S	1		S	1		S	1		689	1	1	1	1	1
690		Q	1		Q	1		Q	1		Q	1		Q	1		690	1	1	1	1	1
691		S	1		S	1		S	1		S	1		S	1		691	1	1	1	1	1
692		I	1		I	1		I	1		I	1		I	1		692	1	1	1	1	1
693		I	1		I	1		I	1		I	1		I	1		693	1	1	1	1	1
694		A	1		A	1		A	1		A	1		A	1		694	1	1	1	1	1
695		Y	1		Y	1		Y	1		Y	1		Y	1		695	1	1	1	1	1
696		T	1		T	1		T	1		T	1		T	1		696	1	1	1	1	1
697		M	1		M	1		M	1		M	1		M	1		697	1	1	1	1	1
698		S	1		S	1		S	1		S	1		S	1		698	1	1	1	1	1
699		L	1		L	1		L	1		L	1		L	1		699	1	1	1	1	1
700		G	1		G	1		G	1		G	1		G	1		700	1	1	1	1	1
701		A	1		A	1		V	0.198639		A	1		A	1		701	1	1	0.198639	1	1
702		E	1		E	1		E	0.724436		E	1		E	1		702	1	1	0.724436	1	1
703		N	1		N	1		N	1		N	1		N	1		703	1	1	1	1	1
704		S	1		S	1		S	1		S	1		S	1		704	1	1	1	1	1
705		V	1		V	1		V	1		V	1		V	1		705	1	1	1	1	1
706		A	1		A	1		A	1		A	1		A	1		706	1	1	1	1	1
707		Y	1		Y	1		Y	1		Y	1		Y	1		707	1	1	1	1	1
708		S	1		S	1		S	1		S	1		S	1		708	1	1	1	1	1
709		N	1		N	1		N	1		N	1		N	1		709	1	1	1	1	1
710		N	1		N	1		N	1		N	1		N	1		710	1	1	1	1	1
711		S	1		S	1		S	1		S	1		S	1		711	1	1	1	1	1
712		I	1		I	1		I	1		I	1		I	1		712	1	1	1	1	1
713		A	1		A	1		A	1		A	1		A	1		713	1	1	1	1	1
714		I	1		I	1		I	1		I	1		I	1		714	1	1	1	1	1
715		P			P			P			P			P			715
716		T	1		I	0.216899		T	1		T	1		T	1		716	1	0.216899	1	1	1
717		N	1		N	0.371535		N	1		N	1		N	1		717	1	0.371535	1	1	1
718		F	1		F	1		F	1		F	1		F	1		718	1	1	1	1	1
719		T	1		T	1		T	1		T	1		T	1		719	1	1	1	1	1
720		I	1		I	1		I	1		I	1		I	1		720	1	1	1	1	1
721		S	1		S	1		S	1		S	1		S	1		721	1	1	1	1	1
722		V	1		V	1		V	1		V	1		V	1		722	1	1	1	1	1
723		T	1		T	1		T	1		T	1		T	1		723	1	1	1	1	1
724		T	1		T	1		T	1		T	1		T	1		724	1	1	1	1	1
725		E	1		E	1		E	1		E	1		E	1		725	1	1	1	1	1
726		I	1		I	1		I	1		I	1		I	1		726	1	1	1	1	1
727		L	1		L	1		L	1		L	1		L	1		727	1	1	1	1	1
728		P			P			P			P			P			728
729		V	1		V	1		V	1		V	1		V	1		729	1	1	1	1	1
730		S	1		S	1		S	1		S	1		S	1		730	1	1	1	1	1
731		M	1		M	1		M	1		M	1		M	1		731	1	1	1	1	1
732		T	1		T	1		T	1		T	1		T	1		732	1	1	1	1	1
733		K	1		K	1		K	1		K	1		K	1		733	1	1	1	1	1
734		T	1		T	1		T	1		T	1		T	1		734	1	1	1	1	1
735		S	1		S	1		S	1		S	1		S	1		735	1	1	1	1	1
736		V	1		V	1		V	1		V	1		V	1		736	1	1	1	1	1
737		D	1		D	1		D	1		D	1		D	1		737	1	1	1	1	1
738		C	1		C	1		C	1		C	1		C	1		738	1	1	1	1	1
739		T	1		T	1		T	1		T	1		T	1		739	1	1	1	1	1
740		M	1		M	1		M	1		M	1		M	1		740	1	1	1	1	1
741		Y	1		Y	1		Y	1		Y	1		Y	1		741	1	1	1	1	1
742		I	1		I	1		I	1		I	1		I	1		742	1	1	1	1	1
743		C	1		C	1		C	1		C	1		C	1		743	1	1	1	1	1
744		G	1		G	1		G	1		G	1		G	1		744	1	1	1	1	1
745		D	1		D	1		D	1		D	1		D	1		745	1	1	1	1	1
746		S	1		S	1		S	1		S	1		S	1		746	1	1	1	1	1
747		T	1		T	1		T	1		T	1		T	1		747	1	1	1	1	1
748		E	1		E	1		E	1		E	1		E	1		748	1	1	1	1	1
749		C	1		C	1		C	1		C	1		C	1		749	1	1	1	1	1
750		S	1		S	1		S	1		S	1		S	1		750	1	1	1	1	1
751		N	1		N	1		N	1		N	1		N	1		751	1	1	1	1	1
752		L	1		L	1		L	1		L	1		L	1		752	1	1	1	1	1
753		L	1		L	1		L	1		L	1		L	1		753	1	1	1	1	1
754		L	1		L	1		L	1		L	1		L	1		754	1	1	1	1	1
755		Q	1		Q	1		Q	1		Q	1		Q	1		755	1	1	1	1	1
756		Y	1		Y	1		Y	1		Y	1		Y	1		756	1	1	1	1	1
757		G	1		G	1		G	1		G	1		G	1		757	1	1	1	1	1
758		S	1		S	1		S	1		S	1		S	1		758	1	1	1	1	1
759		F	1		F	1		F	1		F	1		F	1		759	1	1	1	1	1
760		C	1		C	1		C	1		C	1		C	1		760	1	1	1	1	1
761		T	1		T	1		T	1		T	1		T	1		761	1	1	1	1	1
762		Q	1		Q	1		Q	1		Q	1		Q	1		762	1	1	1	1	1
763		L	1		L	1		L	1		L	1		L	1		763	1	1	1	1	1
764		N	1		N	1		N	1		N	1		K	0.295121		764	1	1	1	1	0.295121
765		R	1		R	1		R	1		R	1		R	0.630957		765	1	1	1	1	0.630957
766		A	1		A	1		A	1		A	1		A	1		766	1	1	1	1	1
767		L	1		L	1		L	1		L	1		L	1		767	1	1	1	1	1
768		T	1		T	1		T	1		T	1		T	1		768	1	1	1	1	1
769		G	1		G	1		G	1		G	1		G	1		769	1	1	1	1	1
770		I	1		I	1		I	1		I	1		I	1		770	1	1	1	1	1
771		A	1		A	1		A	1		A	1		A	1		771	1	1	1	1	1
772		V	1		V	1		V	1		V	1		V	1		772	1	1	1	1	1
773		E	1		E	1		E	1		E	1		E	1		773	1	1	1	1	1
774		Q	1		Q	1		Q	1		Q	1		Q	1		774	1	1	1	1	1
775		D	1		D	1		D	1		D	1		D	1		775	1	1	1	1	1
776		K	1		K	1		K	1		K	1		K	1		776	1	1	1	1	1
777		N	1		N	1		N	1		N	1		N	1		777	1	1	1	1	1
778		T	1		T	1		T	1		T	1		T	1		778	1	1	1	1	1
779		Q	1		Q	1		Q	1		Q	1		Q	1		779	1	1	1	1	1
780		E	1		E	1		E	1		E	1		E	1		780	1	1	1	1	1
781		V	1		V	1		V	1		V	1		V	1		781	1	1	1	1	1
782		F	1		F	1		F	1		F	1		F	1		782	1	1	1	1	1
783		A	1		A	1		A	1		A	1		A	1		783	1	1	1	1	1
784		Q	1		Q	1		Q	1		Q	1		Q	1		784	1	1	1	1	1
785		V	1		V	1		V	1		V	1		V	1		785	1	1	1	1	1
786		K	1		K	1		K	1		K	1		K	1		786	1	1	1	1	1
787		Q	1		Q	1		Q	1		Q	1		Q	1		787	1	1	1	1	1
788		I	1		I	1		I	1		I	1		I	1		788	1	1	1	1	1
789		Y	1		Y	1		Y	1		Y	1		Y	1		789	1	1	1	1	1
790		K	1		K	1		K	1		K	1		K	1		790	1	1	1	1	1
791		T	1		T	1		T	1		T	1		T	1		791	1	1	1	1	1
792		P			P			P			P			P			792
793		P			P			P			P			P			793
794		I	1		I	1		I	1		I	1		I	1		794	1	1	1	1	1
795		K	1		K	1		K	1		K	1		K	1		795	1	1	1	1	1
796		D	1		D	1		D	1		D	1		Y	0.425916		796	1	1	1	1	0.425916
797		F	1		F	1		F	1		F	1		F	1.69366		797	1	1	1	1	1.69366
798		G	1		G	1		G	1		G	1		G	1		798	1	1	1	1	1
799		G	1		G	1		G	1		G	1		G	1		799	1	1	1	1	1
800		F	1		F	1		F	1		F	1		F	1		800	1	1	1	1	1
801		N	1		N	1		N	1		N	1		N	1		801	1	1	1	1	1
802		F	1		F	1		F	1		F	1		F	1		802	1	1	1	1	1
803		S	1		S	1		S	1		S	1		S	1		803	1	1	1	1	1
804		Q	1		Q	1		Q	1		Q	1		Q	1		804	1	1	1	1	1
805		I	1		I	1		I	1		I	1		I	1		805	1	1	1	1	1
806		L	1		L	1		L	1		L	1		L	1		806	1	1	1	1	1
807		P			P			P			P			P			807
808		D	1		D	1		D	1		D	1		D	1		808	1	1	1	1	1
809		P			P			P			P			P			809
810		S	1		S	1		S	1		S	1		S	1		810	1	1	1	1	1
811		K	1		K	1		K	1		K	1		K	1		811	1	1	1	1	1
812		P			P			P			P			P			812
813		S	1		S	1		S	1		S	1		S	1		813	1	1	1	1	1
814		K	1		K	1		K	1		K	1		K	1		814	1	1	1	1	1
815		R	1		R	1		R	1		R	1		R	1		815	1	1	1	1	1
816		S	1		S	1		S	1		S	1		S	1		816	1	1	1	1	1
817		F	1		F	1		F	1		F	1		F	1		817	1	1	1	1	1
818		I	1		I	1		I	1		I	1		I	1		818	1	1	1	1	1
819		E	1		E	1		E	1		E	1		E	1		819	1	1	1	1	1
820		D	1		D	1		D	1		D	1		D	1		820	1	1	1	1	1
821		L	1		L	1		L	1		L	1		L	1		821	1	1	1	1	1
822		L	1		L	1		L	1		L	1		L	1		822	1	1	1	1	1
823		F	1		F	1		F	1		F	1		F	1		823	1	1	1	1	1
824		N	1		N	1		N	1		N	1		N	1		824	1	1	1	1	1
825		K	1		K	1		K	1		K	1		K	1		825	1	1	1	1	1
826		V	1		V	1		V	1		V	1		V	1		826	1	1	1	1	1
827		T	1		T	1		T	1		T	1		T	1		827	1	1	1	1	1
828		L	1		L	1		L	1		L	1		L	1		828	1	1	1	1	1
829		A	1		A	1		A	1		A	1		A	1		829	1	1	1	1	1
830		D	1		D	1		D	1		D	1		D	1		830	1	1	1	1	1
831		A	1		A	1		A	1		A	1		A	1		831	1	1	1	1	1
832		G	1		G	1		G	1		G	1		G	1		832	1	1	1	1	1
833		F	1		F	1		F	1		F	1		F	1		833	1	1	1	1	1
834		I	1		I	1		I	1		I	1		I	1		834	1	1	1	1	1
835		K	1		K	1		K	1		K	1		K	1		835	1	1	1	1	1
836		Q	1		Q	1		Q	1		Q	1		Q	1		836	1	1	1	1	1
837		Y	1		Y	1		Y	1		Y	1		Y	1		837	1	1	1	1	1
838		G	1		G	1		G	1		G	1		G	1		838	1	1	1	1	1
839		D	1		D	1		D	1		D	1		D	1		839	1	1	1	1	1
840		C	1		C	1		C	1		C	1		C	1		840	1	1	1	1	1
841		L	1		L	1		L	1		L	1		L	1		841	1	1	1	1	1
842		G	1		G	1		G	1		G	1		G	1		842	1	1	1	1	1
843		D	1		D	1		D	1		D	1		D	1		843	1	1	1	1	1
844		I	1		I	1		I	1		I	1		I	1		844	1	1	1	1	1
845		A	1		A	1		A	1		A	1		A	1		845	1	1	1	1	1
846		A	1		A	1		A	1		A	1		A	1		846	1	1	1	1	1
847		R	1		R	1		R	1		R	1		R	1		847	1	1	1	1	1
848		D	1		D	1		D	1		D	1		D	1		848	1	1	1	1	1
849		L	1		L	1		L	1		L	1		L	1		849	1	1	1	1	1
850		I	1		I	1		I	1		I	1		I	1		850	1	1	1	1	1
851		C	1		C	1		C	1		C	1		C	1		851	1	1	1	1	1
852		A	1		A	1		A	1		A	1		A	1		852	1	1	1	1	1
853		Q	1		Q	1		Q	1		Q	1		Q	1		853	1	1	1	1	1
854		K	1		K	1		K	1		K	1		K	1		854	1	1	1	1	1
855		F	1		F	1		F	1		F	1		F	1		855	1	1	1	1	1
856		N	1		N	1		N	1		N	1		K	0.295121		856	1	1	1	1	0.295121
857		G	1		G	1		G	1		G	1		G	0.630957		857	1	1	1	1	0.630957
858		L	1		L	1		L	1		L	1		L	1		858	1	1	1	1	1
859		T	1		T	1		T	1		T	1		T	1		859	1	1	1	1	1
860		V	1		V	1		V	1		V	1		V	1		860	1	1	1	1	1
861		L	1		L	1		L	1		L	1		L	1		861	1	1	1	1	1
862		P			P			P			P			P			862
863		P			P			P			P			P			863
864		L	1		L	1		L	1		L	1		L	1		864	1	1	1	1	1
865		L	1		L	1		L	1		L	1		L	1		865	1	1	1	1	1
866		T	1		T	1		T	1		T	1		T	1		866	1	1	1	1	1
867		D	1		D	1		D	1		D	1		D	1		867	1	1	1	1	1
868		E	1		E	1		E	1		E	1		E	1		868	1	1	1	1	1
869		M	1		M	1		M	1		M	1		M	1		869	1	1	1	1	1
870		I	1		I	1		I	1		I	1		I	1		870	1	1	1	1	1
871		A	1		A	1		A	1		A	1		A	1		871	1	1	1	1	1
872		Q	1		Q	1		Q	1		Q	1		Q	1		872	1	1	1	1	1
873		Y	1		Y	1		Y	1		Y	1		Y	1		873	1	1	1	1	1
874		T	1		T	1		T	1		T	1		T	1		874	1	1	1	1	1
875		S	1		S	1		S	1		S	1		S	1		875	1	1	1	1	1
876		A	1		A	1		A	1		A	1		A	1		876	1	1	1	1	1
877		L	1		L	1		L	1		L	1		L	1		877	1	1	1	1	1
878		L	1		L	1		L	1		L	1		L	1		878	1	1	1	1	1
879		A	1		A	1		A	1		A	1		A	1		879	1	1	1	1	1
880		G	1		G	1		G	1		G	1		G	1		880	1	1	1	1	1
881		T	1		T	1		T	1		T	1		T	1		881	1	1	1	1	1
882		I	1		I	1		I	1		I	1		I	1		882	1	1	1	1	1
883		T	1		T	1		T	1		T	1		T	1		883	1	1	1	1	1
884		S	1		S	1		S	1		S	1		S	1		884	1	1	1	1	1
885		G	1		G	1		G	1		G	1		G	1		885	1	1	1	1	1
886		W	1		W	1		W	1		W	1		W	1		886	1	1	1	1	1
887		T	1		T	1		T	1		T	1		T	1		887	1	1	1	1	1
888		F	1		F	1		F	1		F	1		F	1		888	1	1	1	1	1
889		G	1		G	1		G	1		G	1		G	1		889	1	1	1	1	1
890		A	1		A	1		A	1		A	1		A	1		890	1	1	1	1	1
891		G	1		G	1		G	1		G	1		G	1		891	1	1	1	1	1
892		A	1		A	1		A	1		A	1		A	1		892	1	1	1	1	1
893		A	1		A	1		A	1		A	1		A	1		893	1	1	1	1	1
894		L	1		L	1		L	1		L	1		L	1		894	1	1	1	1	1
895		Q	1		Q	1		Q	1		Q	1		Q	1		895	1	1	1	1	1
896		I	1		I	1		I	1		I	1		I	1		896	1	1	1	1	1
897		P			P			P			P			P			897
898		F	1		F	1		F	1		F	1		F	1		898	1	1	1	1	1
899		A	1		A	1		A	1		A	1		A	1		899	1	1	1	1	1
900		M	1		M	1		M	1		M	1		M	1		900	1	1	1	1	1
901		Q	1		Q	1		Q	1		Q	1		Q	1		901	1	1	1	1	1
902		M	1		M	1		M	1		M	1		M	1		902	1	1	1	1	1
903		A	1		A	1		A	1		A	1		A	1		903	1	1	1	1	1
904		Y	1		Y	1		Y	1		Y	1		Y	1		904	1	1	1	1	1
905		R	1		R	1		R	1		R	1		R	1		905	1	1	1	1	1
906		F	1		F	1		F	1		F	1		F	1		906	1	1	1	1	1
907		N	1		N	1		N	1		N	1		N	1		907	1	1	1	1	1
908		G	1		G	1		G	1		G	1		G	1		908	1	1	1	1	1
909		I	1		I	1		I	1		I	1		I	1		909	1	1	1	1	1
910		G	1		G	1		G	1		G	1		G	1		910	1	1	1	1	1
911		V	1		V	1		V	1		V	1		V	1		911	1	1	1	1	1
912		T	1		T	1		T	1		T	1		T	1		912	1	1	1	1	1
913		Q	1		Q	1		Q	1		Q	1		Q	1		913	1	1	1	1	1
914		N	1		N	1		N	1		N	1		N	1		914	1	1	1	1	1
915		V	1		V	1		V	1		V	1		V	1		915	1	1	1	1	1
916		L	1		L	1		L	1		L	1		L	1		916	1	1	1	1	1
917		Y	1		Y	1		Y	1		Y	1		Y	1		917	1	1	1	1	1
918		E	1		E	1		E	1		E	1		E	1		918	1	1	1	1	1
919		N	1		N	1		N	1		N	1		N	1		919	1	1	1	1	1
920		Q	1		Q	1		Q	1		Q	1		Q	1		920	1	1	1	1	1
921		K	1		K	1		K	1		K	1		K	1		921	1	1	1	1	1
922		L	1		L	1		L	1		L	1		L	1		922	1	1	1	1	1
923		I	1		I	1		I	1		I	1		I	1		923	1	1	1	1	1
924		A	1		A	1		A	1		A	1		A	1		924	1	1	1	1	1
925		N	1		N	1		N	1		N	1		N	1		925	1	1	1	1	1
926		Q	1		Q	1		Q	1		Q	1		Q	1		926	1	1	1	1	1
927		F	1		F	1		F	1		F	1		F	1		927	1	1	1	1	1
928		N	1		N	1		N	1		N	1		N	1		928	1	1	1	1	1
929		S	1		S	1		S	1		S	1		S	1		929	1	1	1	1	1
930		A	1		A	1		A	1		A	1		A	1		930	1	1	1	1	1
931		I	1		I	1		I	1		I	1		I	1		931	1	1	1	1	1
932		G	1		G	1		G	1		G	1		G	1		932	1	1	1	1	1
933		K	1		K	1		K	1		K	1		K	1		933	1	1	1	1	1
934		I	1		I	1		I	1		I	1		I	1		934	1	1	1	1	1
935		Q	1		Q	1		Q	1		Q	1		Q	1		935	1	1	1	1	1
936		D	1		D	1		D	1		D	1		D	1		936	1	1	1	1	1
937		S	1		S	1		S	1		S	1		S	1		937	1	1	1	1	1
938		L	1		L	1		L	1		L	1		L	1		938	1	1	1	1	1
939		S	1		S	1		S	1		S	1		S	1		939	1	1	1	1	1
940		S	1		S	1		S	1		S	1		S	1		940	1	1	1	1	1
941		T	1		T	1		T	1		T	1		T	1		941	1	1	1	1	1
942		A	1		A	1		A	1		A	1		A	1		942	1	1	1	1	1
943		S	1		S	1		S	1		S	1		S	1		943	1	1	1	1	1
944		A	1		A	1		A	1		A	1		A	1		944	1	1	1	1	1
945		L	1		L	1		L	1		L	1		L	1		945	1	1	1	1	1
946		G	1		G	1		G	1		G	1		G	1		946	1	1	1	1	1
947		K	1		K	1		K	1		K	1		K	1		947	1	1	1	1	1
948		L	1		L	1		L	1		L	1		L	1		948	1	1	1	1	1
949		Q	1		Q	1		Q	1		Q	1		Q	1		949	1	1	1	1	1
950		D	1		D	1		D	1		N	2.45089		D	1		950	1	1	1	2.45089	1
951		V	1		V	1		V	1		V	3.15373		V	1		951	1	1	1	3.15373	1
952		V	1		V	1		V	1		V	1		V	1		952	1	1	1	1	1
953		N	1		N	1		N	1		N	1		N	1		953	1	1	1	1	1
954		Q	1		Q	1		Q	1		Q	1		H	1.58484		954	1	1	1	1	1.58484
955		N	1		N	1		N	1		N	1		N	1.50208		955	1	1	1	1	1.50208
956		A	1		A	1		A	1		A	1		A	1		956	1	1	1	1	1
957		Q	1		Q	1		Q	1		Q	1		Q	1		957	1	1	1	1	1
958		A	1		A	1		A	1		A	1		A	1		958	1	1	1	1	1
959		L	1		L	1		L	1		L	1		L	1		959	1	1	1	1	1
960		N	1		N	1		N	1		N	1		N	1		960	1	1	1	1	1
961		T	1		T	1		T	1		T	1		T	1		961	1	1	1	1	1
962		L	1		L	1		L	1		L	1		L	1		962	1	1	1	1	1
963		V	1		V	1		V	1		V	1		V	1		963	1	1	1	1	1
964		K	1		K	1		K	1		K	1		K	1		964	1	1	1	1	1
965		Q	1		Q	1		Q	1		Q	1		Q	1		965	1	1	1	1	1
966		L	1		L	1		L	1		L	1		L	1		966	1	1	1	1	1
967		S	1		S	1		S	1		S	1		S	1		967	1	1	1	1	1
968		S	1		S	1		S	1		S	1		S	1		968	1	1	1	1	1
969		N	1		N	1		N	1		N	1		K	0.295121		969	1	1	1	1	0.295121
970		F	1		F	1		F	1		F	1		F	0.630957		970	1	1	1	1	0.630957
971		G	1		G	1		G	1		G	1		G	1		971	1	1	1	1	1
972		A	1		A	1		A	1		A	1		A	1		972	1	1	1	1	1
973		I	1		I	1		I	1		I	1		I	1		973	1	1	1	1	1
974		S	1		S	1		S	1		S	1		S	1		974	1	1	1	1	1
975		S	1		S	1		S	1		S	1		S	1		975	1	1	1	1	1
976		V	1		V	1		V	1		V	1		V	1		976	1	1	1	1	1
977		L	1		L	1		L	1		L	1		L	1		977	1	1	1	1	1
978		N	1		N	1		N	1		N	1		N	1		978	1	1	1	1	1
979		D	1		D	1		D	1		D	1		D	1		979	1	1	1	1	1
980		I	1		I	1		I	1		I	1		I	1		980	1	1	1	1	1
981		L	1		L	1		L	1		L	1		F	2.18974		981	1	1	1	1	2.18974
982		S	1		A	0.42658		S	1		S	1		S	1.87556		982	1	0.42658	1	1	1.87556
983		R	1		R	0.501706		R	1		R	1		R	1		983	1	0.501706	1	1	1
984		L	1		L	1		L	1		L	1		L	1		984	1	1	1	1	1
985		D	1		D	1		D	1		D	1		D	1		985	1	1	1	1	1
986		P			P			P			P			P			986
987		P			P			P			P			P			987
988		E	1		E	1		E	1		E	1		E	1		988	1	1	1	1	1
989		A	1		A	1		A	1		A	1		A	1		989	1	1	1	1	1
990		E	1		E	1		E	1		E	1		E	1		990	1	1	1	1	1
991		V	1		V	1		V	1		V	1		V	1		991	1	1	1	1	1
992		Q	1		Q	1		Q	1		Q	1		Q	1		992	1	1	1	1	1
993		I	1		I	1		I	1		I	1		I	1		993	1	1	1	1	1
994		D	1		D	1		D	1		D	1		D	1		994	1	1	1	1	1
995		R	1		R	1		R	1		R	1		R	1		995	1	1	1	1	1
996		L	1		L	1		L	1		L	1		L	1		996	1	1	1	1	1
997		I	1		I	1		I	1		I	1		I	1		997	1	1	1	1	1
998		T	1		T	1		T	1		T	1		T	1		998	1	1	1	1	1
999		G	1		G	1		G	1		G	1		G	1		999	1	1	1	1	1
1000		R	1		R	1		R	1		R	1		R	1		1000	1	1	1	1	1
1001		L	1		L	1		L	1		L	1		L	1		1001	1	1	1	1	1
1002		Q	1		Q	1		Q	1		Q	1		Q	1		1002	1	1	1	1	1
1003		S	1		S	1		S	1		S	1		S	1		1003	1	1	1	1	1
1004		L	1		L	1		L	1		L	1		L	1		1004	1	1	1	1	1
1005		Q	1		Q	1		Q	1		Q	1		Q	1		1005	1	1	1	1	1
1006		T	1		T	1		T	1		T	1		T	1		1006	1	1	1	1	1
1007		Y	1		Y	1		Y	1		Y	1		Y	1		1007	1	1	1	1	1
1008		V	1		V	1		V	1		V	1		V	1		1008	1	1	1	1	1
1009		T	1		T	1		T	1		T	1		T	1		1009	1	1	1	1	1
1010		Q	1		Q	1		Q	1		Q	1		Q	1		1010	1	1	1	1	1
1011		Q	1		Q	1		Q	1		Q	1		Q	1		1011	1	1	1	1	1
1012		L	1		L	1		L	1		L	1		L	1		1012	1	1	1	1	1
1013		I	1		I	1		I	1		I	1		I	1		1013	1	1	1	1	1
1014		R	1		R	1		R	1		R	1		R	1		1014	1	1	1	1	1
1015		A	1		A	1		A	1		A	1		A	1		1015	1	1	1	1	1
1016		A	1		A	1		A	1		A	1		A	1		1016	1	1	1	1	1
1017		E	1		E	1		E	1		E	1		E	1		1017	1	1	1	1	1
1018		I	1		I	1		I	1		I	1		I	1		1018	1	1	1	1	1
1019		R	1		R	1		R	1		R	1		R	1		1019	1	1	1	1	1
1020		A	1		A	1		A	1		A	1		A	1		1020	1	1	1	1	1
1021		S	1		S	1		S	1		S	1		S	1		1021	1	1	1	1	1
1022		A	1		A	1		A	1		A	1		A	1		1022	1	1	1	1	1
1023		N	1		N	1		N	1		N	1		N	1		1023	1	1	1	1	1
1024		L	1		L	1		L	1		L	1		L	1		1024	1	1	1	1	1
1025		A	1		A	1		A	1		A	1		A	1		1025	1	1	1	1	1
1026		A	1		A	1		A	1		A	1		A	1		1026	1	1	1	1	1
1027		T	1		T	1		T	1		T	1		T	1		1027	1	1	1	1	1
1028		K	1		K	1		K	1		K	1		K	1		1028	1	1	1	1	1
1029		M	1		M	1		M	1		M	1		M	1		1029	1	1	1	1	1
1030		S	1		S	1		S	1		S	1		S	1		1030	1	1	1	1	1
1031		E	1		E	1		E	1		E	1		E	1		1031	1	1	1	1	1
1032		C	1		C	1		C	1		C	1		C	1		1032	1	1	1	1	1
1033		V	1		V	1		V	1		V	1		V	1		1033	1	1	1	1	1
1034		L	1		L	1		L	1		L	1		L	1		1034	1	1	1	1	1
1035		G	1		G	1		G	1		G	1		G	1		1035	1	1	1	1	1
1036		Q	1		Q	1		Q	1		Q	1		Q	1		1036	1	1	1	1	1
1037		S	1		S	1		S	1		S	1		S	1		1037	1	1	1	1	1
1038		K	1		K	1		K	1		K	1		K	1		1038	1	1	1	1	1
1039		R	1		R	1		R	1		R	1		R	1		1039	1	1	1	1	1
1040		V	1		V	1		V	1		V	1		V	1		1040	1	1	1	1	1
1041		D	1		D	1		D	1		D	1		D	1		1041	1	1	1	1	1
1042		F	1		F	1		F	1		F	1		F	1		1042	1	1	1	1	1
1043		C	1		C	1		C	1		C	1		C	1		1043	1	1	1	1	1
1044		G	1		G	1		G	1		G	1		G	1		1044	1	1	1	1	1
1045		K	1		K	1		K	1		K	1		K	1		1045	1	1	1	1	1
1046		G	1		G	1		G	1		G	1		G	1		1046	1	1	1	1	1
1047		Y	1		Y	1		Y	1		Y	1		Y	1		1047	1	1	1	1	1
1048		H	1		H	1		H	1		H	1		H	1		1048	1	1	1	1	1
1049		L	1		L	1		L	1		L	1		L	1		1049	1	1	1	1	1
1050		M	1		M	1		M	1		M	1		M	1		1050	1	1	1	1	1
1051		S	1		S	1		S	1		S	1		S	1		1051	1	1	1	1	1
1052		F	1		F	1		F	1		F	1		F	1		1052	1	1	1	1	1
1053		P			P			P			P			P			1053
1054		Q	1		Q	1		Q	1		Q	1		Q	1		1054	1	1	1	1	1
1055		S	1		S	1		S	1		S	1		S	1		1055	1	1	1	1	1
1056		A	1		A	1		A	1		A	1		A	1		1056	1	1	1	1	1
1057		P			P			P			P			P			1057
1058		H	1		H	1		H	1		H	1		H	1		1058	1	1	1	1	1
1059		G	1		G	1		G	1		G	1		G	1		1059	1	1	1	1	1
1060		V	1		V	1		V	1		V	1		V	1		1060	1	1	1	1	1
1061		V	1		V	1		V	1		V	1		V	1		1061	1	1	1	1	1
1062		F	1		F	1		F	1		F	1		F	1		1062	1	1	1	1	1
1063		L	1		L	1		L	1		L	1		L	1		1063	1	1	1	1	1
1064		H	1		H	1		H	1		H	1		H	1		1064	1	1	1	1	1
1065		V	1		V	1		V	1		V	1		V	1		1065	1	1	1	1	1
1066		T	1		T	1		T	1		T	1		T	1		1066	1	1	1	1	1
1067		Y	1		Y	1		Y	1		Y	1		Y	1		1067	1	1	1	1	1
1068		V	1		V	1		V	1		V	1		V	1		1068	1	1	1	1	1
1069		P			P			P			P			P			1069
1070		A	1		A	1		A	1		A	1		A	1		1070	1	1	1	1	1
1071		Q	1		Q	1		Q	1		Q	1		Q	1		1071	1	1	1	1	1
1072		E	1		E	1		E	1		E	1		E	1		1072	1	1	1	1	1
1073		K	1		K	1		K	1		K	1		K	1		1073	1	1	1	1	1
1074		N	1		N	1		N	1		N	1		N	1		1074	1	1	1	1	1
1075		F	1		F	1		F	1		F	1		F	1		1075	1	1	1	1	1
1076		T	1		T	1		T	1		T	1		T	1		1076	1	1	1	1	1
1077		T	1		T	1		T	1		T	1		T	1		1077	1	1	1	1	1
1078		A	1		A	1		A	1		A	1		A	1		1078	1	1	1	1	1
1079		P			P			P			P			P			1079
1080		A	1		A	1		A	1		A	1		A	1		1080	1	1	1	1	1
1081		I	1		I	1		I	1		I	1		I	1		1081	1	1	1	1	1
1082		C	1		C	1		C	1		C	1		C	1		1082	1	1	1	1	1
1083		H	1		H	1		H	1		H	1		H	1		1083	1	1	1	1	1
1084		D	1		D	1		D	1		D	1		D	1		1084	1	1	1	1	1
1085		G	1		G	1		G	1		G	1		G	1		1085	1	1	1	1	1
1086		K	1		K	1		K	1		K	1		K	1		1086	1	1	1	1	1
1087		A	1		A	1		A	1		A	1		A	1		1087	1	1	1	1	1
1088		H	1		H	1		H	1		H	1		H	1		1088	1	1	1	1	1
1089		F	1		F	1		F	1		F	1		F	1		1089	1	1	1	1	1
1090		P			P			P			P			P			1090
1091		R	1		R	1		R	1		R	1		R	1		1091	1	1	1	1	1
1092		E	1		E	1		E	1		E	1		E	1		1092	1	1	1	1	1
1093		G	1		G	1		G	1		G	1		G	1		1093	1	1	1	1	1
1094		V	1		V	1		V	1		V	1		V	1		1094	1	1	1	1	1
1095		F	1		F	1		F	1		F	1		F	1		1095	1	1	1	1	1
1096		V	1		V	1		V	1		V	1		V	1		1096	1	1	1	1	1
1097		S	1		S	1		S	1		S	1		S	1		1097	1	1	1	1	1
1098		N	1		N	1		N	1		N	1		N	1		1098	1	1	1	1	1
1099		G	1		G	1		G	1		G	1		G	1		1099	1	1	1	1	1
1100		T	1		T	1		T	1		T	1		T	1		1100	1	1	1	1	1
1101		H	1		H	1		H	1		H	1		H	1		1101	1	1	1	1	1
1102		W	1		W	1		W	1		W	1		W	1		1102	1	1	1	1	1
1103		F	1		F	1		F	1		F	1		F	1		1103	1	1	1	1	1
1104		V	1		V	1		V	1		V	1		V	1		1104	1	1	1	1	1
1105		T	1		T	1		T	1		T	1		T	1		1105	1	1	1	1	1
1106		Q	1		Q	1		Q	1		Q	1		Q	1		1106	1	1	1	1	1
1107		R	1		R	1		R	1		R	1		R	1		1107	1	1	1	1	1
1108		N	1		N	1		N	1		N	1		N	1		1108	1	1	1	1	1
1109		F	1		F	1		F	1		F	1		F	1		1109	1	1	1	1	1
1110		Y	1		Y	1		Y	1		Y	1		Y	1		1110	1	1	1	1	1
1111		E	1		E	1		E	1		E	1		E	1		1111	1	1	1	1	1
1112		P			P			P			P			P			1112
1113		Q	1		Q	1		Q	1		Q	1		Q	1		1113	1	1	1	1	1
1114		I	1		I	1		I	1		I	1		I	1		1114	1	1	1	1	1
1115		I	1		I	1		I	1		I	1		I	1		1115	1	1	1	1	1
1116		T	1		T	1		T	1		T	1		T	1		1116	1	1	1	1	1
1117		T	1		T	1		T	1		T	1		T	1		1117	1	1	1	1	1
1118		D	1		H	1.44314		D	1		D	1		D	1		1118	1	1.44314	1	1	1
1119		N	1		N	3.59351		N	1		N	1		N	1		1119	1	3.59351	1	1	1
1120		T	1		T	1		T	1		T	1		T	1		1120	1	1	1	1	1
1121		F	1		F	1		F	1		F	1		F	1		1121	1	1	1	1	1
1122		V	1		V	1		V	1		V	1		V	1		1122	1	1	1	1	1
1123		S	1		S	1		S	1		S	1		S	1		1123	1	1	1	1	1
1124		G	1		G	1		G	1		G	1		G	1		1124	1	1	1	1	1
1125		N	1		N	1		N	1		N	1		N	1		1125	1	1	1	1	1
1126		C	1		C	1		C	1		C	1		C	1		1126	1	1	1	1	1
1127		D	1		D	1		D	1		D	1		D	1		1127	1	1	1	1	1
1128		V	1		V	1		V	1		V	1		V	1		1128	1	1	1	1	1
1129		V	1		V	1		V	1		V	1		V	1		1129	1	1	1	1	1
1130		I	1		I	1		I	1		I	1		I	1		1130	1	1	1	1	1
1131		G	1		G	1		G	1		G	1		G	1		1131	1	1	1	1	1
1132		I	1		I	1		I	1		I	1		I	1		1132	1	1	1	1	1
1133		V	1		V	1		V	1		V	1		V	1		1133	1	1	1	1	1
1134		N	1		N	1		N	1		N	1		N	1		1134	1	1	1	1	1
1135		N	1		N	1		N	1		N	1		N	1		1135	1	1	1	1	1
1136		T	1		T	1		T	1		T	1		T	1		1136	1	1	1	1	1
1137		V	1		V	1		V	1		V	1		V	1		1137	1	1	1	1	1
1138		Y	1		Y	1		Y	1		Y	1		Y	1		1138	1	1	1	1	1
1139		D	1		D	1		D	1		D	1		D	1		1139	1	1	1	1	1
1140		P			P			P			P			P			1140
1141		L	1		L	1		L	1		L	1		L	1		1141	1	1	1	1	1
1142		Q	1		Q	1		Q	1		Q	1		Q	1		1142	1	1	1	1	1
1143		P			P			P			P			P			1143
1144		E	1		E	1		E	1		E	1		E	1		1144	1	1	1	1	1
1145		L	1		L	1		L	1		L	1		L	1		1145	1	1	1	1	1
1146		D	1		D	1		D	1		D	1		D	1		1146	1	1	1	1	1
1147		S	1		S	1		S	1		S	1		S	1		1147	1	1	1	1	1
1148		F	1		F	1		F	1		F	1		F	1		1148	1	1	1	1	1
1149		K	1		K	1		K	1		K	1		K	1		1149	1	1	1	1	1
1150		E	1		E	1		E	1		E	1		E	1		1150	1	1	1	1	1
1151		E	1		E	1		E	1		E	1		E	1		1151	1	1	1	1	1
1152		L	1		L	1		L	1		L	1		L	1		1152	1	1	1	1	1
1153		D	1		D	1		D	1		D	1		D	1		1153	1	1	1	1	1
1154		K	1		K	1		K	1		K	1		K	1		1154	1	1	1	1	1
1155		Y	1		Y	1		Y	1		Y	1		Y	1		1155	1	1	1	1	1
1156		F	1		F	1		F	1		F	1		F	1		1156	1	1	1	1	1
1157		K	1		K	1		K	1		K	1		K	1		1157	1	1	1	1	1
1158		N	1		N	1		N	1		N	1		N	1		1158	1	1	1	1	1
1159		H	1		H	1		H	1		H	1		H	1		1159	1	1	1	1	1
1160		T	1		T	1		T	1		T	1		T	1		1160	1	1	1	1	1
1161		S	1		S	1		S	1		S	1		S	1		1161	1	1	1	1	1
1162		P			P			P			P			P			1162
1163		D	1		D	1		D	1		D	1		D	1		1163	1	1	1	1	1
1164		V	1		V	1		V	1		V	1		V	1		1164	1	1	1	1	1
1165		D	1		D	1		D	1		D	1		D	1		1165	1	1	1	1	1
1166		L	1		L	1		L	1		L	1		L	1		1166	1	1	1	1	1
1167		G	1		G	1		G	1		G	1		G	1		1167	1	1	1	1	1
1168		D	1		D	1		D	1		D	1		D	1		1168	1	1	1	1	1
1169		I	1		I	1		I	1		I	1		I	1		1169	1	1	1	1	1
1170		S	1		S	1		S	1		S	1		S	1		1170	1	1	1	1	1
1171		G	1		G	1		G	1		G	1		G	1		1171	1	1	1	1	1
1172		I	1		I	1		I	1		I	1		I	1		1172	1	1	1	1	1
1173		N	1		N	1		N	1		N	1		N	1		1173	1	1	1	1	1
1174		A	1		A	1		A	1		A	1		A	1		1174	1	1	1	1	1
1175		S	1		S	1		S	1		S	1		S	1		1175	1	1	1	1	1
1176		V	1		V	1		V	1		V	1		V	1		1176	1	1	1	1	1
1177		V	1		V	1		V	1		V	1		V	1		1177	1	1	1	1	1
1178		N	1		N	1		N	1		N	1		N	1		1178	1	1	1	1	1
1179		I	1		I	1		I	1		I	1		I	1		1179	1	1	1	1	1
1180		Q	1		Q	1		Q	1		Q	1		Q	1		1180	1	1	1	1	1
1181		K	1		K	1		K	1		K	1		K	1		1181	1	1	1	1	1
1182		E	1		E	1		E	1		E	1		E	1		1182	1	1	1	1	1
1183		I	1		I	1		I	1		I	1		I	1		1183	1	1	1	1	1
1184		D	1		D	1		D	1		D	1		D	1		1184	1	1	1	1	1
1185		R	1		R	1		R	1		R	1		R	1		1185	1	1	1	1	1
1186		L	1		L	1		L	1		L	1		L	1		1186	1	1	1	1	1
1187		N	1		N	1		N	1		N	1		N	1		1187	1	1	1	1	1
1188		E	1		E	1		E	1		E	1		E	1		1188	1	1	1	1	1
1189		V	1		V	1		V	1		V	1		V	1		1189	1	1	1	1	1
1190		A	1		A	1		A	1		A	1		A	1		1190	1	1	1	1	1
1191		K	1		K	1		K	1		K	1		K	1		1191	1	1	1	1	1
1192		N	1		N	1		N	1		N	1		N	1		1192	1	1	1	1	1
1193		L	1		L	1		L	1		L	1		L	1		1193	1	1	1	1	1
1194		N	1		N	1		N	1		N	1		N	1		1194	1	1	1	1	1
1195		E	1		E	1		E	1		E	1		E	1		1195	1	1	1	1	1
1196		S	1		S	1		S	1		S	1		S	1		1196	1	1	1	1	1
1197		L	1		L	1		L	1		L	1		L	1		1197	1	1	1	1	1
1198		I	1		I	1		I	1		I	1		I	1		1198	1	1	1	1	1
1199		D	1		D	1		D	1		D	1		D	1		1199	1	1	1	1	1
1200		L	1		L	1		L	1		L	1		L	1		1200	1	1	1	1	1
1201		Q	1		Q	1		Q	1		Q	1		Q	1		1201	1	1	1	1	1
1202		E	1		E	1		E	1		E	1		E	1		1202	1	1	1	1	1
1203		L	1		L	1		L	1		L	1		L	1		1203	1	1	1	1	1
1204		G	1		G	1		G	1		G	1		G	1		1204	1	1	1	1	1
1205		K	1		K	1		K	1		K	1		K	1		1205	1	1	1	1	1
1206		Y	1		Y	1		Y	1		Y	1		Y	1		1206	1	1	1	1	1
1207		E	1		E	1		E	1		E	1		E	1		1207	1	1	1	1	1
1208		Q	1		Q	1		Q	1		Q	1		Q	1		1208	1	1	1	1	1
1209		S	1		S	1		S	1		S	1		S	1		1209	1	1	1	1	1
1210		G	1		G	1		G	1		G	1		G	1		1210	1	1	1	1	1
1211		R	1		R	1		R	1		R	1		R	1		1211	1	1	1	1	1
1212		E	1		E	1		E	1		E	1		E	1		1212	1	1	1	1	1
1213		N	1		N	1		N	1		N	1		N	1		1213	1	1	1	1	1
1214		L	1		L	1		L	1		L	1		L	1		1214	1	1	1	1	1
1215		Y	1		Y	1		Y	1		Y	1		Y	1		1215	1	1	1	1	1
1216		F	1		F	1		F	1		F	1		F	1		1216	1	1	1	1	1
1217		Q	1		Q	1		Q	1		Q	1		Q	1		1217	1	1	1	1	1
1218		G	1		G	1		G	1		G	1		G	1		1218	1	1	1	1	1
1219		G	1		G	1		G	1		G	1		G	1		1219	1	1	1	1	1
1220		G	1		G	1		G	1		G	1		G	1		1220	1	1	1	1	1
1221		G	1		G	1		G	1		G	1		G	1		1221	1	1	1	1	1
1222		S	1		S	1		S	1		S	1		S	1		1222	1	1	1	1	1
1223		G	1		G	1		G	1		G	1		G	1		1223	1	1	1	1	1
1224		Y	1		Y	1		Y	1		Y	1		Y	1		1224	1	1	1	1	1
1225		I	1		I	1		I	1		I	1		I	1		1225	1	1	1	1	1
1226		P			P			P			P			P			1226
1227		E	1		E	1		E	1		E	1		E	1		1227	1	1	1	1	1
1228		A	1		A	1		A	1		A	1		A	1		1228	1	1	1	1	1
1229		P			P			P			P			P			1229
1230		R	1		R	1		R	1		R	1		R	1		1230	1	1	1	1	1
1231		D	1		D	1		D	1		D	1		D	1		1231	1	1	1	1	1
1232		G	1		G	1		G	1		G	1		G	1		1232	1	1	1	1	1
1233		Q	1		Q	1		Q	1		Q	1		Q	1		1233	1	1	1	1	1
1234		A	1		A	1		A	1		A	1		A	1		1234	1	1	1	1	1
1235		Y	1		Y	1		Y	1		Y	1		Y	1		1235	1	1	1	1	1
1236		V	1		V	1		V	1		V	1		V	1		1236	1	1	1	1	1
1237		R	1		R	1		R	1		R	1		R	1		1237	1	1	1	1	1
1238		K	1		K	1		K	1		K	1		K	1		1238	1	1	1	1	1
1239		D	1		D	1		D	1		D	1		D	1		1239	1	1	1	1	1
1240		G	1		G	1		G	1		G	1		G	1		1240	1	1	1	1	1
1241		E	1		E	1		E	1		E	1		E	1		1241	1	1	1	1	1
1242		W	1		W	1		W	1		W	1		W	1		1242	1	1	1	1	1
1243		V	1		V	1		V	1		V	1		V	1		1243	1	1	1	1	1
1244		L	1		L	1		L	1		L	1		L	1		1244	1	1	1	1	1
1245		L	1		L	1		L	1		L	1		L	1		1245	1	1	1	1	1
1246		S	1		S	1		S	1		S	1		S	1		1246	1	1	1	1	1
1247		T	1		T	1		T	1		T	1		T	1		1247	1	1	1	1	1
1248		F	1		F	1		F	1		F	1		F	1		1248	1	1	1	1	1
1249		L	1		L	1		L	1		L	1		L	1		1249	1	1	1	1	1
1250		G	1		G	1		G	1		G	1		G	1		1250	1	1	1	1	1
1251		H	1		H	1		H	1		H	1		H	1		1251	1	1	1	1	1
1252		H	1		H	1		H	1		H	1		H	1		1252	1	1	1	1	1
1253		H	1		H	1		H	1		H	1		H	1		1253	1	1	1	1	1
1254		H	1		H	1		H	1		H	1		H	1		1254	1	1	1	1	1
1255		H	1		H	1		H	1		H	1		H	1		1255	1	1	1	1	1
1256		H	1		H	1		H	1		H	1		H	1		1256	1	1	1	1	1
