# Supplementary material for: Structural dynamics in the evolution of SARS-CoV-2 spike glycoprotein
Source: Nat Commun. 2023 Mar 14;14:1421. doi: 10.1038/s41467-023-36745-0 (PMC10013288; doi:10.1038/s41467-023-36745-0)
Supplement: Supplementary file 6 — Source data [file 41467_2023_36745_MOESM6_ESM.xlsx]

## Sheet: Supplementary Fig. 3
Protein sequence	Start	End	Sequence	MHP (Da)	State	Exposure	Uptake (Da)	Uptake SD	RT (min)
G614 spike	19	31	TTRTQLPPAYTNS	1449.73	Maximally labelled control	Max	6.65592	0	4.15234
G614 spike	19	31	TTRTQLPPAYTNS	1449.73	G614 spike alone	4 s (ice)	2.12274	0	4.10904
G614 spike	19	31	TTRTQLPPAYTNS	1449.73	G614 spike alone	20 s (ice)	2.55983	0.199896	4.11767
G614 spike	19	31	TTRTQLPPAYTNS	1449.73	G614 spike alone	15 s (23)	4.23379	0	4.13585
G614 spike	19	31	TTRTQLPPAYTNS	1449.73	G614 spike alone	1 min (23)	4.85826	0	4.13034
G614 spike	19	31	TTRTQLPPAYTNS	1449.73	G614 spike alone	10 min (23)	5.72152	0.085314	4.12965
G614 spike	19	31	TTRTQLPPAYTNS	1449.73	G614 spike alone	100 min (23)	6.32676	0	4.1026
G614 spike	19	31	TTRTQLPPAYTNS	1449.73	G614 spike alone	6 h (28)	6.40595	0	4.16141
G614 spike	19	31	TTRTQLPPAYTNS	1449.73	Wuhan spike alone	4 s (ice)	2.03743	0.067317	4.10334
G614 spike	19	31	TTRTQLPPAYTNS	1449.73	Wuhan spike alone	20 s (ice)	2.4957	0.100232	4.1166
G614 spike	19	31	TTRTQLPPAYTNS	1449.73	Wuhan spike alone	15 s (23)	4.3178	0	4.123
G614 spike	19	31	TTRTQLPPAYTNS	1449.73	Wuhan spike alone	1 min (23)	4.86031	0	4.12899
G614 spike	19	31	TTRTQLPPAYTNS	1449.73	Wuhan spike alone	10 min (23)	5.68498	0.025154	4.13274
G614 spike	19	31	TTRTQLPPAYTNS	1449.73	Wuhan spike alone	100 min (23)	6.21017	0.027233	4.11095
G614 spike	19	31	TTRTQLPPAYTNS	1449.73	Wuhan spike alone	6 h (28)	6.39673	0	4.12563
G614 spike	21	31	RTQLPPAYTNS	1247.64	Maximally labelled control	Max	6.23046	0	4.28419
G614 spike	21	31	RTQLPPAYTNS	1247.64	G614 spike alone	4 s (ice)	0.586028	0	4.24963
G614 spike	21	31	RTQLPPAYTNS	1247.64	G614 spike alone	20 s (ice)	1.17801	0.21934	4.2498
G614 spike	21	31	RTQLPPAYTNS	1247.64	G614 spike alone	15 s (23)	2.28785	0	4.27066
G614 spike	21	31	RTQLPPAYTNS	1247.64	G614 spike alone	1 min (23)	2.65494	0	4.25584
G614 spike	21	31	RTQLPPAYTNS	1247.64	G614 spike alone	10 min (23)	2.69003	0.00512	4.26533
G614 spike	21	31	RTQLPPAYTNS	1247.64	G614 spike alone	100 min (23)	3.4492	0	4.23067
G614 spike	21	31	RTQLPPAYTNS	1247.64	G614 spike alone	6 h (28)	3.86275	0	4.29914
G614 spike	21	31	RTQLPPAYTNS	1247.64	Wuhan spike alone	4 s (ice)	0.541197	0.025508	4.23544
G614 spike	21	31	RTQLPPAYTNS	1247.64	Wuhan spike alone	20 s (ice)	1.076	0.005522	4.24263
G614 spike	21	31	RTQLPPAYTNS	1247.64	Wuhan spike alone	15 s (23)	2.30019	0	4.25437
G614 spike	21	31	RTQLPPAYTNS	1247.64	Wuhan spike alone	1 min (23)	2.55032	0	4.25879
G614 spike	21	31	RTQLPPAYTNS	1247.64	Wuhan spike alone	10 min (23)	2.72184	0.014267	4.26495
G614 spike	21	31	RTQLPPAYTNS	1247.64	Wuhan spike alone	100 min (23)	3.35204	0.258242	4.25279
G614 spike	21	31	RTQLPPAYTNS	1247.64	Wuhan spike alone	6 h (28)	3.69979	0	4.28043
G614 spike	32	41	FTRGVYYPDK	1245.63	Maximally labelled control	Max	4.78258	0	4.21664
G614 spike	32	41	FTRGVYYPDK	1245.63	G614 spike alone	4 s (ice)	0.740911	0	4.17714
G614 spike	32	41	FTRGVYYPDK	1245.63	G614 spike alone	20 s (ice)	0.810141	0.073081	4.1903
G614 spike	32	41	FTRGVYYPDK	1245.63	G614 spike alone	15 s (23)	0.798738	0	4.20176
G614 spike	32	41	FTRGVYYPDK	1245.63	G614 spike alone	1 min (23)	0.910305	0	4.19531
G614 spike	32	41	FTRGVYYPDK	1245.63	G614 spike alone	10 min (23)	1.26232	0.020973	4.20239
G614 spike	32	41	FTRGVYYPDK	1245.63	G614 spike alone	100 min (23)	1.66766	0	4.16964
G614 spike	32	41	FTRGVYYPDK	1245.63	G614 spike alone	6 h (28)	2.34923	0	4.24084
G614 spike	32	41	FTRGVYYPDK	1245.63	Wuhan spike alone	4 s (ice)	0.733147	0.018563	4.17201
G614 spike	32	41	FTRGVYYPDK	1245.63	Wuhan spike alone	20 s (ice)	0.829847	0.023595	4.1891
G614 spike	32	41	FTRGVYYPDK	1245.63	Wuhan spike alone	15 s (23)	0.960045	0	4.19306
G614 spike	32	41	FTRGVYYPDK	1245.63	Wuhan spike alone	1 min (23)	0.866201	0	4.19246
G614 spike	32	41	FTRGVYYPDK	1245.63	Wuhan spike alone	10 min (23)	1.28153	0.061745	4.2103
G614 spike	32	41	FTRGVYYPDK	1245.63	Wuhan spike alone	100 min (23)	1.49599	0.032456	4.19026
G614 spike	32	41	FTRGVYYPDK	1245.63	Wuhan spike alone	6 h (28)	2.31399	0	4.21999
G614 spike	32	42	FTRGVYYPDKV	1344.69	Maximally labelled control	Max	5.69971	0	4.779
G614 spike	32	42	FTRGVYYPDKV	1344.69	G614 spike alone	4 s (ice)	0.996361	0	4.73237
G614 spike	32	42	FTRGVYYPDKV	1344.69	G614 spike alone	20 s (ice)	0.98662	0.051324	4.75378
G614 spike	32	42	FTRGVYYPDKV	1344.69	G614 spike alone	15 s (23)	0.981776	0	4.76253
G614 spike	32	42	FTRGVYYPDKV	1344.69	G614 spike alone	1 min (23)	1.11427	0	4.77245
G614 spike	32	42	FTRGVYYPDKV	1344.69	G614 spike alone	10 min (23)	1.4576	0.055096	4.76325
G614 spike	32	42	FTRGVYYPDKV	1344.69	G614 spike alone	100 min (23)	2.10169	0	4.72946
G614 spike	32	42	FTRGVYYPDKV	1344.69	G614 spike alone	6 h (28)	3.31465	0	4.78648
G614 spike	32	42	FTRGVYYPDKV	1344.69	Wuhan spike alone	4 s (ice)	0.952563	0.058618	4.72699
G614 spike	32	42	FTRGVYYPDKV	1344.69	Wuhan spike alone	20 s (ice)	1.01519	0.059303	4.75152
G614 spike	32	42	FTRGVYYPDKV	1344.69	Wuhan spike alone	15 s (23)	1.12091	0	4.75658
G614 spike	32	42	FTRGVYYPDKV	1344.69	Wuhan spike alone	1 min (23)	1.0866	0	4.76258
G614 spike	32	42	FTRGVYYPDKV	1344.69	Wuhan spike alone	10 min (23)	1.50542	0.023955	4.76925
G614 spike	32	42	FTRGVYYPDKV	1344.69	Wuhan spike alone	100 min (23)	2.03461	0.054754	4.75719
G614 spike	32	42	FTRGVYYPDKV	1344.69	Wuhan spike alone	6 h (28)	3.33927	0	4.78229
G614 spike	32	48	FTRGVYYPDKVFRSSVL	2034.08	Maximally labelled control	Max	10.2797	0	5.5728
G614 spike	32	48	FTRGVYYPDKVFRSSVL	2034.08	G614 spike alone	4 s (ice)	1.06418	0	5.55243
G614 spike	32	48	FTRGVYYPDKVFRSSVL	2034.08	G614 spike alone	20 s (ice)	1.21119	0.01243	5.58366
G614 spike	32	48	FTRGVYYPDKVFRSSVL	2034.08	G614 spike alone	15 s (23)	1.47458	0	5.57688
G614 spike	32	48	FTRGVYYPDKVFRSSVL	2034.08	G614 spike alone	1 min (23)	1.97512	0	5.60228
G614 spike	32	48	FTRGVYYPDKVFRSSVL	2034.08	G614 spike alone	10 min (23)	3.88188	0.041634	5.58646
G614 spike	32	48	FTRGVYYPDKVFRSSVL	2034.08	G614 spike alone	100 min (23)	5.72499	0	5.56288
G614 spike	32	48	FTRGVYYPDKVFRSSVL	2034.08	G614 spike alone	6 h (28)	7.22578	0	5.58039
G614 spike	32	48	FTRGVYYPDKVFRSSVL	2034.08	Wuhan spike alone	4 s (ice)	1.11034	0.023253	5.55234
G614 spike	32	48	FTRGVYYPDKVFRSSVL	2034.08	Wuhan spike alone	20 s (ice)	1.20146	0.086509	5.58129
G614 spike	32	48	FTRGVYYPDKVFRSSVL	2034.08	Wuhan spike alone	15 s (23)	1.58264	0	5.58292
G614 spike	32	48	FTRGVYYPDKVFRSSVL	2034.08	Wuhan spike alone	1 min (23)	2.06663	0	5.60019
G614 spike	32	48	FTRGVYYPDKVFRSSVL	2034.08	Wuhan spike alone	10 min (23)	4.05609	0.022884	5.59044
G614 spike	32	48	FTRGVYYPDKVFRSSVL	2034.08	Wuhan spike alone	100 min (23)	5.76893	0.030773	5.59362
G614 spike	32	48	FTRGVYYPDKVFRSSVL	2034.08	Wuhan spike alone	6 h (28)	7.71994	0	5.59664
G614 spike	39	43	PDKVF	605.329	Maximally labelled control	Max	1.98348	0	5.61617
G614 spike	39	43	PDKVF	605.329	G614 spike alone	4 s (ice)	0.395421	0	5.59356
G614 spike	39	43	PDKVF	605.329	G614 spike alone	20 s (ice)	0.414258	0.023698	5.62517
G614 spike	39	43	PDKVF	605.329	G614 spike alone	15 s (23)	0.466613	0	5.62756
G614 spike	39	43	PDKVF	605.329	G614 spike alone	1 min (23)	0.444539	0	5.63516
G614 spike	39	43	PDKVF	605.329	G614 spike alone	10 min (23)	0.727771	0.042343	5.62768
G614 spike	39	43	PDKVF	605.329	G614 spike alone	100 min (23)	0.946561	0	5.60808
G614 spike	39	43	PDKVF	605.329	G614 spike alone	6 h (28)	1.33098	0	5.6077
G614 spike	39	43	PDKVF	605.329	Wuhan spike alone	4 s (ice)	0.463834	0.020777	5.59155
G614 spike	39	43	PDKVF	605.329	Wuhan spike alone	20 s (ice)	0.486888	0.058853	5.62918
G614 spike	39	43	PDKVF	605.329	Wuhan spike alone	15 s (23)	0.64541	0	5.62353
G614 spike	39	43	PDKVF	605.329	Wuhan spike alone	1 min (23)	0.500163	0	5.63432
G614 spike	39	43	PDKVF	605.329	Wuhan spike alone	10 min (23)	0.837288	0.055241	5.63629
G614 spike	39	43	PDKVF	605.329	Wuhan spike alone	100 min (23)	1.08298	0.106534	5.63093
G614 spike	39	43	PDKVF	605.329	Wuhan spike alone	6 h (28)	1.65709	0	5.63852
G614 spike	43	54	FRSSVLHSTQDL	1389.71	Maximally labelled control	Max	5.79764	0	4.75841
G614 spike	43	54	FRSSVLHSTQDL	1389.71	G614 spike alone	4 s (ice)	0.914421	0	4.70339
G614 spike	43	54	FRSSVLHSTQDL	1389.71	G614 spike alone	20 s (ice)	1.15558	0.20443	4.72318
G614 spike	43	54	FRSSVLHSTQDL	1389.71	G614 spike alone	15 s (23)	1.66335	0	4.73586
G614 spike	43	54	FRSSVLHSTQDL	1389.71	G614 spike alone	1 min (23)	1.83563	0	4.731
G614 spike	43	54	FRSSVLHSTQDL	1389.71	G614 spike alone	10 min (23)	3.38854	0.079488	4.73179
G614 spike	43	54	FRSSVLHSTQDL	1389.71	G614 spike alone	100 min (23)	4.90032	0	4.69935
G614 spike	43	54	FRSSVLHSTQDL	1389.71	G614 spike alone	6 h (28)	5.57744	0	4.75547
G614 spike	43	54	FRSSVLHSTQDL	1389.71	Wuhan spike alone	4 s (ice)	0.802442	0.062304	4.70346
G614 spike	43	54	FRSSVLHSTQDL	1389.71	Wuhan spike alone	20 s (ice)	1.08119	0.007304	4.72582
G614 spike	43	54	FRSSVLHSTQDL	1389.71	Wuhan spike alone	15 s (23)	1.58642	0	4.73053
G614 spike	43	54	FRSSVLHSTQDL	1389.71	Wuhan spike alone	1 min (23)	1.91679	0	4.72917
G614 spike	43	54	FRSSVLHSTQDL	1389.71	Wuhan spike alone	10 min (23)	3.31484	0.046837	4.73356
G614 spike	43	54	FRSSVLHSTQDL	1389.71	Wuhan spike alone	100 min (23)	4.72142	0	4.71499
G614 spike	43	54	FRSSVLHSTQDL	1389.71	Wuhan spike alone	6 h (28)	5.42876	0	4.75352
G614 spike	47	56	VLHSTQDLFL	1172.63	Maximally labelled control	Max	4.25824	0	6.38908
G614 spike	47	56	VLHSTQDLFL	1172.63	G614 spike alone	4 s (ice)	0.608229	0	6.37042
G614 spike	47	56	VLHSTQDLFL	1172.63	G614 spike alone	20 s (ice)	0.83689	0.115883	6.4016
G614 spike	47	56	VLHSTQDLFL	1172.63	G614 spike alone	15 s (23)	1.16631	0	6.40036
G614 spike	47	56	VLHSTQDLFL	1172.63	G614 spike alone	1 min (23)	1.09997	0	6.41804
G614 spike	47	56	VLHSTQDLFL	1172.63	G614 spike alone	10 min (23)	1.40526	0.096206	6.40076
G614 spike	47	56	VLHSTQDLFL	1172.63	G614 spike alone	100 min (23)	2.2086	0	6.38802
G614 spike	47	56	VLHSTQDLFL	1172.63	G614 spike alone	6 h (28)	2.49862	0	6.38224
G614 spike	47	56	VLHSTQDLFL	1172.63	Wuhan spike alone	4 s (ice)	0.622086	0.110899	6.36872
G614 spike	47	56	VLHSTQDLFL	1172.63	Wuhan spike alone	20 s (ice)	0.843048	0.020167	6.40105
G614 spike	47	56	VLHSTQDLFL	1172.63	Wuhan spike alone	15 s (23)	1.16035	0	6.39876
G614 spike	47	56	VLHSTQDLFL	1172.63	Wuhan spike alone	1 min (23)	1.03686	0	6.41849
G614 spike	47	56	VLHSTQDLFL	1172.63	Wuhan spike alone	10 min (23)	1.36149	0.028377	6.4107
G614 spike	47	56	VLHSTQDLFL	1172.63	Wuhan spike alone	100 min (23)	2.07241	0.014202	6.41604
G614 spike	47	56	VLHSTQDLFL	1172.63	Wuhan spike alone	6 h (28)	2.45962	0	6.41535
G614 spike	49	54	HSTQDL	700.326	Maximally labelled control	Max	2.4911	0	2.92927
G614 spike	49	54	HSTQDL	700.326	G614 spike alone	4 s (ice)	0.361517	0	2.80713
G614 spike	49	54	HSTQDL	700.326	G614 spike alone	20 s (ice)	0.576349	0.119195	2.77557
G614 spike	49	54	HSTQDL	700.326	G614 spike alone	15 s (23)	0.828147	0	2.81276
G614 spike	49	54	HSTQDL	700.326	G614 spike alone	1 min (23)	0.894327	0	2.76913
G614 spike	49	54	HSTQDL	700.326	G614 spike alone	10 min (23)	1.05263	0.037984	2.8007
G614 spike	49	54	HSTQDL	700.326	G614 spike alone	100 min (23)	1.69372	0	2.75227
G614 spike	49	54	HSTQDL	700.326	G614 spike alone	6 h (28)	2.13787	0	2.93047
G614 spike	49	54	HSTQDL	700.326	Wuhan spike alone	4 s (ice)	0.332975	0.034346	2.80439
G614 spike	49	54	HSTQDL	700.326	Wuhan spike alone	20 s (ice)	0.582933	0.028456	2.76775
G614 spike	49	54	HSTQDL	700.326	Wuhan spike alone	15 s (23)	0.839199	0	2.80606
G614 spike	49	54	HSTQDL	700.326	Wuhan spike alone	1 min (23)	0.85905	0	2.75444
G614 spike	49	54	HSTQDL	700.326	Wuhan spike alone	10 min (23)	0.998976	0.018697	2.80496
G614 spike	49	54	HSTQDL	700.326	Wuhan spike alone	100 min (23)	1.64555	0.017849	2.75129
G614 spike	49	54	HSTQDL	700.326	Wuhan spike alone	6 h (28)	2.10649	0	2.85165
G614 spike	49	55	HSTQDLF	847.394	Maximally labelled control	Max	2.92448	0	5.55
G614 spike	49	55	HSTQDLF	847.394	G614 spike alone	4 s (ice)	0.351697	0	5.50428
G614 spike	49	55	HSTQDLF	847.394	G614 spike alone	20 s (ice)	0.569137	0.101759	5.52074
G614 spike	49	55	HSTQDLF	847.394	G614 spike alone	15 s (23)	0.780247	0	5.5297
G614 spike	49	55	HSTQDLF	847.394	G614 spike alone	1 min (23)	0.845162	0	5.53066
G614 spike	49	55	HSTQDLF	847.394	G614 spike alone	10 min (23)	0.994351	0.040835	5.5329
G614 spike	49	55	HSTQDLF	847.394	G614 spike alone	100 min (23)	1.6303	0	5.50549
G614 spike	49	55	HSTQDLF	847.394	G614 spike alone	6 h (28)	1.95148	0	5.55668
G614 spike	49	55	HSTQDLF	847.394	Wuhan spike alone	4 s (ice)	0.337619	0.036851	5.50128
G614 spike	49	55	HSTQDLF	847.394	Wuhan spike alone	20 s (ice)	0.583341	0.004457	5.52055
G614 spike	49	55	HSTQDLF	847.394	Wuhan spike alone	15 s (23)	0.850744	0	5.52608
G614 spike	49	55	HSTQDLF	847.394	Wuhan spike alone	1 min (23)	0.843858	0	5.53339
G614 spike	49	55	HSTQDLF	847.394	Wuhan spike alone	10 min (23)	0.974182	0.013763	5.5401
G614 spike	49	55	HSTQDLF	847.394	Wuhan spike alone	100 min (23)	1.5576	0.005641	5.52617
G614 spike	49	55	HSTQDLF	847.394	Wuhan spike alone	6 h (28)	1.93959	0	5.5569
G614 spike	49	58	HSTQDLFLPF	1204.6	Maximally labelled control	Max	4.17338	0	7.21222
G614 spike	49	58	HSTQDLFLPF	1204.6	G614 spike alone	4 s (ice)	0.207232	0	7.20696
G614 spike	49	58	HSTQDLFLPF	1204.6	G614 spike alone	20 s (ice)	0.452693	0.110215	7.26096
G614 spike	49	58	HSTQDLFLPF	1204.6	G614 spike alone	15 s (23)	0.635713	0	7.20555
G614 spike	49	58	HSTQDLFLPF	1204.6	G614 spike alone	1 min (23)	0.640556	0	7.30201
G614 spike	49	58	HSTQDLFLPF	1204.6	G614 spike alone	10 min (23)	0.887888	0.002285	7.26768
G614 spike	49	58	HSTQDLFLPF	1204.6	G614 spike alone	100 min (23)	1.32202	0	7.26567
G614 spike	49	58	HSTQDLFLPF	1204.6	G614 spike alone	6 h (28)	1.74071	0	7.20496
G614 spike	49	58	HSTQDLFLPF	1204.6	Wuhan spike alone	4 s (ice)	0.206841	0.076271	7.20882
G614 spike	49	58	HSTQDLFLPF	1204.6	Wuhan spike alone	20 s (ice)	0.460727	0.033162	7.26373
G614 spike	49	58	HSTQDLFLPF	1204.6	Wuhan spike alone	15 s (23)	0.604256	0	7.27032
G614 spike	49	58	HSTQDLFLPF	1204.6	Wuhan spike alone	1 min (23)	0.786418	0	7.30525
G614 spike	49	58	HSTQDLFLPF	1204.6	Wuhan spike alone	10 min (23)	0.902788	0.08166	7.27559
G614 spike	49	58	HSTQDLFLPF	1204.6	Wuhan spike alone	100 min (23)	1.27605	0.050667	7.29446
G614 spike	49	58	HSTQDLFLPF	1204.6	Wuhan spike alone	6 h (28)	1.7805	0	7.2729
G614 spike	81	91	NPVLPFNDGVY	1234.61	Maximally labelled control	Max	5.55228	0	6.63434
G614 spike	81	91	NPVLPFNDGVY	1234.61	G614 spike alone	4 s (ice)	0.24041	0	6.62467
G614 spike	81	91	NPVLPFNDGVY	1234.61	G614 spike alone	20 s (ice)	0.297656	0.034286	6.66521
G614 spike	81	91	NPVLPFNDGVY	1234.61	G614 spike alone	15 s (23)	0.570508	0	6.65827
G614 spike	81	91	NPVLPFNDGVY	1234.61	G614 spike alone	1 min (23)	1.28116	0	6.68544
G614 spike	81	91	NPVLPFNDGVY	1234.61	G614 spike alone	10 min (23)	1.9455	0.028494	6.66498
G614 spike	81	91	NPVLPFNDGVY	1234.61	G614 spike alone	100 min (23)	2.39147	0	6.66349
G614 spike	81	91	NPVLPFNDGVY	1234.61	G614 spike alone	6 h (28)	3.42287	0	6.62716
G614 spike	81	91	NPVLPFNDGVY	1234.61	Wuhan spike alone	4 s (ice)	0.262221	0.000608	6.62599
G614 spike	81	91	NPVLPFNDGVY	1234.61	Wuhan spike alone	20 s (ice)	0.290418	0.032751	6.67028
G614 spike	81	91	NPVLPFNDGVY	1234.61	Wuhan spike alone	15 s (23)	0.52184	0	6.65881
G614 spike	81	91	NPVLPFNDGVY	1234.61	Wuhan spike alone	1 min (23)	1.1857	0	6.6876
G614 spike	81	91	NPVLPFNDGVY	1234.61	Wuhan spike alone	10 min (23)	1.95096	0.089566	6.67056
G614 spike	81	91	NPVLPFNDGVY	1234.61	Wuhan spike alone	100 min (23)	2.3192	0.063051	6.68703
G614 spike	81	91	NPVLPFNDGVY	1234.61	Wuhan spike alone	6 h (28)	3.34271	0	6.68326
G614 spike	85	91	PFNDGVY	811.362	Maximally labelled control	Max	3.19636	0	5.64121
G614 spike	85	91	PFNDGVY	811.362	G614 spike alone	4 s (ice)	0.152668	0	5.58293
G614 spike	85	91	PFNDGVY	811.362	G614 spike alone	20 s (ice)	0.187093	0.016563	5.60917
G614 spike	85	91	PFNDGVY	811.362	G614 spike alone	15 s (23)	0.509732	0	5.60846
G614 spike	85	91	PFNDGVY	811.362	G614 spike alone	1 min (23)	0.906828	0	5.61644
G614 spike	85	91	PFNDGVY	811.362	G614 spike alone	10 min (23)	1.09752	0.030063	5.61689
G614 spike	85	91	PFNDGVY	811.362	G614 spike alone	100 min (23)	1.40655	0	5.58821
G614 spike	85	91	PFNDGVY	811.362	G614 spike alone	6 h (28)	1.75104	0	5.63272
G614 spike	85	91	PFNDGVY	811.362	Wuhan spike alone	4 s (ice)	0.159467	0.014967	5.57991
G614 spike	85	91	PFNDGVY	811.362	Wuhan spike alone	20 s (ice)	0.209914	0.021627	5.60447
G614 spike	85	91	PFNDGVY	811.362	Wuhan spike alone	15 s (23)	0.548035	0	5.6087
G614 spike	85	91	PFNDGVY	811.362	Wuhan spike alone	1 min (23)	0.985867	0	5.61617
G614 spike	85	91	PFNDGVY	811.362	Wuhan spike alone	10 min (23)	1.18155	0.028287	5.62434
G614 spike	85	91	PFNDGVY	811.362	Wuhan spike alone	100 min (23)	1.26147	0.027086	5.61439
G614 spike	85	91	PFNDGVY	811.362	Wuhan spike alone	6 h (28)	1.70249	0	5.63957
G614 spike	91	106	YFASTEKSNIIRGWIF	1932	Maximally labelled control	Max	9.66589	0	6.96925
G614 spike	91	106	YFASTEKSNIIRGWIF	1932	G614 spike alone	4 s (ice)	1.28025	0	6.96366
G614 spike	91	106	YFASTEKSNIIRGWIF	1932	G614 spike alone	20 s (ice)	1.48773	0.104921	7.01094
G614 spike	91	106	YFASTEKSNIIRGWIF	1932	G614 spike alone	15 s (23)	2.75102	0	7.03663
G614 spike	91	106	YFASTEKSNIIRGWIF	1932	G614 spike alone	1 min (23)	3.39621	0	7.03407
G614 spike	91	106	YFASTEKSNIIRGWIF	1932	G614 spike alone	10 min (23)	4.11367	0.007891	7.0075
G614 spike	91	106	YFASTEKSNIIRGWIF	1932	G614 spike alone	100 min (23)	4.65081	0	7.00111
G614 spike	91	106	YFASTEKSNIIRGWIF	1932	G614 spike alone	6 h (28)	5.39766	0	6.95845
G614 spike	91	106	YFASTEKSNIIRGWIF	1932	Wuhan spike alone	4 s (ice)	1.17435	0.045799	6.968
G614 spike	91	106	YFASTEKSNIIRGWIF	1932	Wuhan spike alone	20 s (ice)	1.42136	0.028876	7.00866
G614 spike	91	106	YFASTEKSNIIRGWIF	1932	Wuhan spike alone	15 s (23)	2.92426	0	7.00487
G614 spike	91	106	YFASTEKSNIIRGWIF	1932	Wuhan spike alone	1 min (23)	3.33219	0	7.03471
G614 spike	91	106	YFASTEKSNIIRGWIF	1932	Wuhan spike alone	10 min (23)	4.18336	0.021258	7.0175
G614 spike	91	106	YFASTEKSNIIRGWIF	1932	Wuhan spike alone	100 min (23)	4.51187	0.074566	7.03086
G614 spike	91	106	YFASTEKSNIIRGWIF	1932	Wuhan spike alone	6 h (28)	5.32195	0	7.01212
G614 spike	92	103	FASTEKSNIIRG	1322.71	Maximally labelled control	Max	7.96514	0	4.03186
G614 spike	92	103	FASTEKSNIIRG	1322.71	G614 spike alone	4 s (ice)	1.24727	0	3.94284
G614 spike	92	103	FASTEKSNIIRG	1322.71	G614 spike alone	20 s (ice)	1.71643	0.067447	3.90532
G614 spike	92	103	FASTEKSNIIRG	1322.71	G614 spike alone	15 s (23)	2.91437	0	3.93678
G614 spike	92	103	FASTEKSNIIRG	1322.71	G614 spike alone	1 min (23)	3.46374	0	3.95276
G614 spike	92	103	FASTEKSNIIRG	1322.71	G614 spike alone	10 min (23)	4.29936	0.126255	3.93371
G614 spike	92	103	FASTEKSNIIRG	1322.71	G614 spike alone	100 min (23)	4.89999	0	3.92467
G614 spike	92	103	FASTEKSNIIRG	1322.71	G614 spike alone	6 h (28)	5.34285	0	3.96095
G614 spike	92	103	FASTEKSNIIRG	1322.71	Wuhan spike alone	4 s (ice)	1.13015	0.00126	3.90436
G614 spike	92	103	FASTEKSNIIRG	1322.71	Wuhan spike alone	20 s (ice)	1.59117	0.08059	3.92872
G614 spike	92	103	FASTEKSNIIRG	1322.71	Wuhan spike alone	15 s (23)	2.95076	0	3.8997
G614 spike	92	103	FASTEKSNIIRG	1322.71	Wuhan spike alone	1 min (23)	3.36914	0	3.95275
G614 spike	92	103	FASTEKSNIIRG	1322.71	Wuhan spike alone	10 min (23)	4.2801	0.10661	3.93357
G614 spike	92	103	FASTEKSNIIRG	1322.71	Wuhan spike alone	100 min (23)	4.87186	0.028496	3.94065
G614 spike	92	103	FASTEKSNIIRG	1322.71	Wuhan spike alone	6 h (28)	5.32145	0	4.01535
G614 spike	92	106	FASTEKSNIIRGWIF	1768.94	Maximally labelled control	Max	9.06096	0	6.82614
G614 spike	92	106	FASTEKSNIIRGWIF	1768.94	G614 spike alone	4 s (ice)	1.37103	0	6.82297
G614 spike	92	106	FASTEKSNIIRGWIF	1768.94	G614 spike alone	20 s (ice)	1.62077	0.142883	6.86606
G614 spike	92	106	FASTEKSNIIRGWIF	1768.94	G614 spike alone	15 s (23)	2.95562	0	6.85861
G614 spike	92	106	FASTEKSNIIRGWIF	1768.94	G614 spike alone	1 min (23)	3.45879	0	6.88741
G614 spike	92	106	FASTEKSNIIRGWIF	1768.94	G614 spike alone	10 min (23)	4.2358	0.050446	6.85638
G614 spike	92	106	FASTEKSNIIRGWIF	1768.94	G614 spike alone	100 min (23)	4.87971	0	6.85398
G614 spike	92	106	FASTEKSNIIRGWIF	1768.94	G614 spike alone	6 h (28)	5.54799	0	6.82564
G614 spike	92	106	FASTEKSNIIRGWIF	1768.94	Wuhan spike alone	4 s (ice)	1.25873	0.036253	6.82233
G614 spike	92	106	FASTEKSNIIRGWIF	1768.94	Wuhan spike alone	20 s (ice)	1.50865	0.088787	6.85766
G614 spike	92	106	FASTEKSNIIRGWIF	1768.94	Wuhan spike alone	15 s (23)	3.03398	0	6.86157
G614 spike	92	106	FASTEKSNIIRGWIF	1768.94	Wuhan spike alone	1 min (23)	3.43555	0	6.89573
G614 spike	92	106	FASTEKSNIIRGWIF	1768.94	Wuhan spike alone	10 min (23)	4.32806	0.049928	6.86949
G614 spike	92	106	FASTEKSNIIRGWIF	1768.94	Wuhan spike alone	100 min (23)	4.78804	0.007949	6.89043
G614 spike	92	106	FASTEKSNIIRGWIF	1768.94	Wuhan spike alone	6 h (28)	5.41288	0	6.86987
G614 spike	93	103	ASTEKSNIIRG	1175.64	Maximally labelled control	Max	5.98996	0	4.0264
G614 spike	93	103	ASTEKSNIIRG	1175.64	G614 spike alone	4 s (ice)	1.36772	0	3.93218
G614 spike	93	103	ASTEKSNIIRG	1175.64	G614 spike alone	20 s (ice)	1.39214	0.095399	3.92147
G614 spike	93	103	ASTEKSNIIRG	1175.64	G614 spike alone	15 s (23)	2.78477	0	3.94113
G614 spike	93	103	ASTEKSNIIRG	1175.64	G614 spike alone	1 min (23)	3.18958	0	3.94776
G614 spike	93	103	ASTEKSNIIRG	1175.64	G614 spike alone	10 min (23)	3.88481	0.125122	3.93128
G614 spike	93	103	ASTEKSNIIRG	1175.64	G614 spike alone	100 min (23)	4.33291	0	3.92087
G614 spike	93	103	ASTEKSNIIRG	1175.64	G614 spike alone	6 h (28)	4.6362	0	3.95059
G614 spike	93	103	ASTEKSNIIRG	1175.64	Wuhan spike alone	4 s (ice)	1.26593	0.012807	3.91247
G614 spike	93	103	ASTEKSNIIRG	1175.64	Wuhan spike alone	20 s (ice)	1.55448	0.159924	3.93206
G614 spike	93	103	ASTEKSNIIRG	1175.64	Wuhan spike alone	15 s (23)	2.58135	0	3.90861
G614 spike	93	103	ASTEKSNIIRG	1175.64	Wuhan spike alone	1 min (23)	3.03119	0	3.94475
G614 spike	93	103	ASTEKSNIIRG	1175.64	Wuhan spike alone	10 min (23)	3.86491	0.022081	3.93966
G614 spike	93	103	ASTEKSNIIRG	1175.64	Wuhan spike alone	100 min (23)	4.19395	0	3.95399
G614 spike	93	103	ASTEKSNIIRG	1175.64	Wuhan spike alone	6 h (28)	4.5922	0	4.01382
G614 spike	93	106	ASTEKSNIIRGWIF	1621.87	Maximally labelled control	Max	8.18473	0	6.7082
G614 spike	93	106	ASTEKSNIIRGWIF	1621.87	G614 spike alone	4 s (ice)	1.21626	0	6.70456
G614 spike	93	106	ASTEKSNIIRGWIF	1621.87	G614 spike alone	20 s (ice)	1.38688	0.177779	6.74938
G614 spike	93	106	ASTEKSNIIRGWIF	1621.87	G614 spike alone	15 s (23)	2.49621	0	6.74237
G614 spike	93	106	ASTEKSNIIRGWIF	1621.87	G614 spike alone	1 min (23)	3.12882	0	6.77671
G614 spike	93	106	ASTEKSNIIRGWIF	1621.87	G614 spike alone	10 min (23)	3.91973	0.028768	6.74625
G614 spike	93	106	ASTEKSNIIRGWIF	1621.87	G614 spike alone	100 min (23)	4.36849	0	6.74083
G614 spike	93	106	ASTEKSNIIRGWIF	1621.87	G614 spike alone	6 h (28)	5.01959	0	6.70178
G614 spike	93	106	ASTEKSNIIRGWIF	1621.87	Wuhan spike alone	4 s (ice)	1.17922	0.031877	6.70874
G614 spike	93	106	ASTEKSNIIRGWIF	1621.87	Wuhan spike alone	20 s (ice)	1.30825	0.091148	6.74904
G614 spike	93	106	ASTEKSNIIRGWIF	1621.87	Wuhan spike alone	15 s (23)	2.46564	0	6.74802
G614 spike	93	106	ASTEKSNIIRGWIF	1621.87	Wuhan spike alone	1 min (23)	3.09754	0	6.77847
G614 spike	93	106	ASTEKSNIIRGWIF	1621.87	Wuhan spike alone	10 min (23)	3.94419	0.014811	6.75966
G614 spike	93	106	ASTEKSNIIRGWIF	1621.87	Wuhan spike alone	100 min (23)	4.18336	0.157276	6.77132
G614 spike	93	106	ASTEKSNIIRGWIF	1621.87	Wuhan spike alone	6 h (28)	4.91228	0	6.75239
G614 spike	93	110	ASTEKSNIIRGWIFGTTL	1994.07	Maximally labelled control	Max	11.161	0	6.87315
G614 spike	93	110	ASTEKSNIIRGWIFGTTL	1994.07	G614 spike alone	4 s (ice)	1.21115	0	6.89898
G614 spike	93	110	ASTEKSNIIRGWIFGTTL	1994.07	G614 spike alone	20 s (ice)	1.39187	0.113303	6.94772
G614 spike	93	110	ASTEKSNIIRGWIFGTTL	1994.07	G614 spike alone	15 s (23)	2.45337	0	6.89933
G614 spike	93	110	ASTEKSNIIRGWIFGTTL	1994.07	G614 spike alone	1 min (23)	3.16392	0	6.97233
G614 spike	93	110	ASTEKSNIIRGWIFGTTL	1994.07	G614 spike alone	10 min (23)	4.30669	0.042805	6.94491
G614 spike	93	110	ASTEKSNIIRGWIFGTTL	1994.07	G614 spike alone	100 min (23)	6.02309	0	6.93279
G614 spike	93	110	ASTEKSNIIRGWIFGTTL	1994.07	G614 spike alone	6 h (28)	6.93662	0	6.87481
G614 spike	93	110	ASTEKSNIIRGWIFGTTL	1994.07	Wuhan spike alone	4 s (ice)	1.20917	0.036052	6.90151
G614 spike	93	110	ASTEKSNIIRGWIFGTTL	1994.07	Wuhan spike alone	20 s (ice)	1.37172	0.030067	6.94584
G614 spike	93	110	ASTEKSNIIRGWIFGTTL	1994.07	Wuhan spike alone	15 s (23)	2.48243	0	6.94026
G614 spike	93	110	ASTEKSNIIRGWIFGTTL	1994.07	Wuhan spike alone	1 min (23)	3.32985	0	6.97827
G614 spike	93	110	ASTEKSNIIRGWIFGTTL	1994.07	Wuhan spike alone	10 min (23)	4.4764	0.059418	6.94994
G614 spike	93	110	ASTEKSNIIRGWIFGTTL	1994.07	Wuhan spike alone	100 min (23)	5.8577	0.047482	6.97288
G614 spike	93	110	ASTEKSNIIRGWIFGTTL	1994.07	Wuhan spike alone	6 h (28)	6.97332	0	6.92964
G614 spike	94	103	STEKSNIIRG	1104.6	Maximally labelled control	Max	5.90108	0	2.93205
G614 spike	94	103	STEKSNIIRG	1104.6	G614 spike alone	4 s (ice)	1.32482	0	2.79762
G614 spike	94	103	STEKSNIIRG	1104.6	G614 spike alone	20 s (ice)	1.36507	0.010687	2.77219
G614 spike	94	103	STEKSNIIRG	1104.6	G614 spike alone	15 s (23)	2.56939	0	2.81054
G614 spike	94	103	STEKSNIIRG	1104.6	G614 spike alone	1 min (23)	2.70542	0	2.75527
G614 spike	94	103	STEKSNIIRG	1104.6	G614 spike alone	10 min (23)	3.48437	0.091923	2.81415
G614 spike	94	103	STEKSNIIRG	1104.6	G614 spike alone	100 min (23)	4.28565	0	2.744
G614 spike	94	103	STEKSNIIRG	1104.6	G614 spike alone	6 h (28)	4.66223	0	2.93402
G614 spike	94	103	STEKSNIIRG	1104.6	Wuhan spike alone	4 s (ice)	0.892138	0.101345	2.81566
G614 spike	94	103	STEKSNIIRG	1104.6	Wuhan spike alone	20 s (ice)	1.53753	0.082879	2.76342
G614 spike	94	103	STEKSNIIRG	1104.6	Wuhan spike alone	15 s (23)	2.41201	0	2.82009
G614 spike	94	103	STEKSNIIRG	1104.6	Wuhan spike alone	1 min (23)	2.61143	0	2.74585
G614 spike	94	103	STEKSNIIRG	1104.6	Wuhan spike alone	10 min (23)	3.54119	0	2.79805
G614 spike	94	103	STEKSNIIRG	1104.6	Wuhan spike alone	100 min (23)	3.84604	0	2.75436
G614 spike	94	103	STEKSNIIRG	1104.6	Wuhan spike alone	6 h (28)	4.88644	0	2.85378
G614 spike	94	106	STEKSNIIRGWIF	1550.83	Maximally labelled control	Max	7.92187	0	6.83189
G614 spike	94	106	STEKSNIIRGWIF	1550.83	G614 spike alone	4 s (ice)	1.12231	0	6.83481
G614 spike	94	106	STEKSNIIRGWIF	1550.83	G614 spike alone	20 s (ice)	1.253	0.096425	6.87709
G614 spike	94	106	STEKSNIIRGWIF	1550.83	G614 spike alone	15 s (23)	2.42614	0	6.87007
G614 spike	94	106	STEKSNIIRGWIF	1550.83	G614 spike alone	1 min (23)	2.88292	0	6.9017
G614 spike	94	106	STEKSNIIRGWIF	1550.83	G614 spike alone	10 min (23)	3.47064	0.051577	6.86197
G614 spike	94	106	STEKSNIIRGWIF	1550.83	G614 spike alone	100 min (23)	3.9333	0	6.87193
G614 spike	94	106	STEKSNIIRGWIF	1550.83	G614 spike alone	6 h (28)	4.69773	0	6.82771
G614 spike	94	106	STEKSNIIRGWIF	1550.83	Wuhan spike alone	4 s (ice)	0.93601	0.141037	6.83455
G614 spike	94	106	STEKSNIIRGWIF	1550.83	Wuhan spike alone	20 s (ice)	1.15476	0.06961	6.8816
G614 spike	94	106	STEKSNIIRGWIF	1550.83	Wuhan spike alone	15 s (23)	2.42438	0	6.87955
G614 spike	94	106	STEKSNIIRGWIF	1550.83	Wuhan spike alone	1 min (23)	2.75048	0	6.89983
G614 spike	94	106	STEKSNIIRGWIF	1550.83	Wuhan spike alone	10 min (23)	3.49315	0.018618	6.87942
G614 spike	94	106	STEKSNIIRGWIF	1550.83	Wuhan spike alone	100 min (23)	3.84247	0.038167	6.89905
G614 spike	94	106	STEKSNIIRGWIF	1550.83	Wuhan spike alone	6 h (28)	4.65246	0	6.88374
G614 spike	95	106	TEKSNIIRGWIF	1463.8	Maximally labelled control	Max	6.94647	0	6.71617
G614 spike	95	106	TEKSNIIRGWIF	1463.8	G614 spike alone	4 s (ice)	0.954625	0	6.71297
G614 spike	95	106	TEKSNIIRGWIF	1463.8	G614 spike alone	20 s (ice)	1.09586	0.057758	6.76034
G614 spike	95	106	TEKSNIIRGWIF	1463.8	G614 spike alone	15 s (23)	1.662	0	6.74967
G614 spike	95	106	TEKSNIIRGWIF	1463.8	G614 spike alone	1 min (23)	2.05492	0	6.78101
G614 spike	95	106	TEKSNIIRGWIF	1463.8	G614 spike alone	10 min (23)	2.60771	0.031703	6.75635
G614 spike	95	106	TEKSNIIRGWIF	1463.8	G614 spike alone	100 min (23)	3.15163	0	6.74809
G614 spike	95	106	TEKSNIIRGWIF	1463.8	G614 spike alone	6 h (28)	3.64915	0	6.71106
G614 spike	95	106	TEKSNIIRGWIF	1463.8	Wuhan spike alone	4 s (ice)	0.846619	0.007598	6.71267
G614 spike	95	106	TEKSNIIRGWIF	1463.8	Wuhan spike alone	20 s (ice)	1.1172	0.051511	6.76652
G614 spike	95	106	TEKSNIIRGWIF	1463.8	Wuhan spike alone	15 s (23)	1.71353	0	6.75343
G614 spike	95	106	TEKSNIIRGWIF	1463.8	Wuhan spike alone	1 min (23)	2.05898	0	6.77925
G614 spike	95	106	TEKSNIIRGWIF	1463.8	Wuhan spike alone	10 min (23)	2.61726	0.035648	6.76477
G614 spike	95	106	TEKSNIIRGWIF	1463.8	Wuhan spike alone	100 min (23)	3.13229	0.054618	6.77863
G614 spike	95	106	TEKSNIIRGWIF	1463.8	Wuhan spike alone	6 h (28)	3.6686	0	6.76156
G614 spike	97	106	KSNIIRGWIF	1233.71	Maximally labelled control	Max	5.68487	0	6.66991
G614 spike	97	106	KSNIIRGWIF	1233.71	G614 spike alone	4 s (ice)	0.06014	0	6.65726
G614 spike	97	106	KSNIIRGWIF	1233.71	G614 spike alone	20 s (ice)	0.207992	0.045368	6.70532
G614 spike	97	106	KSNIIRGWIF	1233.71	G614 spike alone	15 s (23)	0.454835	0	6.70426
G614 spike	97	106	KSNIIRGWIF	1233.71	G614 spike alone	1 min (23)	0.810916	0	6.72649
G614 spike	97	106	KSNIIRGWIF	1233.71	G614 spike alone	10 min (23)	1.33799	0.060366	6.69952
G614 spike	97	106	KSNIIRGWIF	1233.71	G614 spike alone	100 min (23)	1.96738	0	6.68878
G614 spike	97	106	KSNIIRGWIF	1233.71	G614 spike alone	6 h (28)	2.34936	0	6.66415
G614 spike	97	106	KSNIIRGWIF	1233.71	Wuhan spike alone	4 s (ice)	0.125333	0.06874	6.65982
G614 spike	97	106	KSNIIRGWIF	1233.71	Wuhan spike alone	20 s (ice)	0.163304	0.02372	6.70405
G614 spike	97	106	KSNIIRGWIF	1233.71	Wuhan spike alone	15 s (23)	0.541951	0	6.69879
G614 spike	97	106	KSNIIRGWIF	1233.71	Wuhan spike alone	1 min (23)	0.829274	0	6.72542
G614 spike	97	106	KSNIIRGWIF	1233.71	Wuhan spike alone	10 min (23)	1.41646	0.018637	6.71134
G614 spike	97	106	KSNIIRGWIF	1233.71	Wuhan spike alone	100 min (23)	1.85672	0.031688	6.72017
G614 spike	97	106	KSNIIRGWIF	1233.71	Wuhan spike alone	6 h (28)	2.27258	0	6.71197
G614 spike	100	110	IIRGWIFGTTL	1276.74	Maximally labelled control	Max	6.77691	0	7.32416
G614 spike	100	110	IIRGWIFGTTL	1276.74	G614 spike alone	4 s (ice)	-0.044297	0	7.33365
G614 spike	100	110	IIRGWIFGTTL	1276.74	G614 spike alone	20 s (ice)	0.067908	0.062891	7.38286
G614 spike	100	110	IIRGWIFGTTL	1276.74	G614 spike alone	1 min (23)	0.342864	0	7.40425
G614 spike	100	110	IIRGWIFGTTL	1276.74	G614 spike alone	10 min (23)	0.598148	0.000952	7.37114
G614 spike	100	110	IIRGWIFGTTL	1276.74	G614 spike alone	100 min (23)	1.77947	0	7.37554
G614 spike	100	110	IIRGWIFGTTL	1276.74	G614 spike alone	6 h (28)	2.79207	0	7.30701
G614 spike	100	110	IIRGWIFGTTL	1276.74	Wuhan spike alone	4 s (ice)	-0.005152	0.051612	7.32718
G614 spike	100	110	IIRGWIFGTTL	1276.74	Wuhan spike alone	20 s (ice)	0.064713	0.046136	7.37469
G614 spike	100	110	IIRGWIFGTTL	1276.74	Wuhan spike alone	15 s (23)	0.26961	0	7.3737
G614 spike	100	110	IIRGWIFGTTL	1276.74	Wuhan spike alone	1 min (23)	0.349656	0	7.40623
G614 spike	100	110	IIRGWIFGTTL	1276.74	Wuhan spike alone	10 min (23)	0.594917	0.054618	7.38178
G614 spike	100	110	IIRGWIFGTTL	1276.74	Wuhan spike alone	100 min (23)	1.83675	0.097804	7.39911
G614 spike	100	110	IIRGWIFGTTL	1276.74	Wuhan spike alone	6 h (28)	2.75849	0	7.3707
G614 spike	104	110	WIFGTTL	837.451	Maximally labelled control	Max	3.7885	0	7.74793
G614 spike	104	110	WIFGTTL	837.451	G614 spike alone	4 s (ice)	0.072469	0	7.7425
G614 spike	104	110	WIFGTTL	837.451	G614 spike alone	20 s (ice)	0.090479	0.01093	7.80366
G614 spike	104	110	WIFGTTL	837.451	G614 spike alone	15 s (23)	0.072391	0	7.78243
G614 spike	104	110	WIFGTTL	837.451	G614 spike alone	1 min (23)	0.170385	0	7.82127
G614 spike	104	110	WIFGTTL	837.451	G614 spike alone	10 min (23)	0.581989	0.036083	7.79367
G614 spike	104	110	WIFGTTL	837.451	G614 spike alone	100 min (23)	2.01045	0	7.79079
G614 spike	104	110	WIFGTTL	837.451	G614 spike alone	6 h (28)	2.35936	0	7.72208
G614 spike	104	110	WIFGTTL	837.451	Wuhan spike alone	4 s (ice)	0.067825	0.020208	7.74722
G614 spike	104	110	WIFGTTL	837.451	Wuhan spike alone	20 s (ice)	0.077541	0.031831	7.80349
G614 spike	104	110	WIFGTTL	837.451	Wuhan spike alone	15 s (23)	0.088783	0	7.7927
G614 spike	104	110	WIFGTTL	837.451	Wuhan spike alone	1 min (23)	0.152655	0	7.8219
G614 spike	104	110	WIFGTTL	837.451	Wuhan spike alone	10 min (23)	0.604381	0.037247	7.80107
G614 spike	104	110	WIFGTTL	837.451	Wuhan spike alone	100 min (23)	1.83587	0.006153	7.82289
G614 spike	104	110	WIFGTTL	837.451	Wuhan spike alone	6 h (28)	2.38331	0	7.79322
G614 spike	107	117	GTTLDSKTQSL	1150.6	Maximally labelled control	Max	6.39558	0	4.37685
G614 spike	107	117	GTTLDSKTQSL	1150.6	G614 spike alone	4 s (ice)	0.28485	0	4.32186
G614 spike	107	117	GTTLDSKTQSL	1150.6	G614 spike alone	20 s (ice)	0.303645	0.025383	4.3288
G614 spike	107	117	GTTLDSKTQSL	1150.6	G614 spike alone	15 s (23)	0.687011	0	4.3445
G614 spike	107	117	GTTLDSKTQSL	1150.6	G614 spike alone	1 min (23)	1.23048	0	4.34432
G614 spike	107	117	GTTLDSKTQSL	1150.6	G614 spike alone	10 min (23)	2.06517	0.016101	4.34657
G614 spike	107	117	GTTLDSKTQSL	1150.6	G614 spike alone	100 min (23)	3.27097	0	4.32129
G614 spike	107	117	GTTLDSKTQSL	1150.6	G614 spike alone	6 h (28)	4.14988	0	4.38677
G614 spike	107	117	GTTLDSKTQSL	1150.6	Wuhan spike alone	4 s (ice)	0.380935	0.040804	4.324
G614 spike	107	117	GTTLDSKTQSL	1150.6	Wuhan spike alone	20 s (ice)	0.276602	0.021051	4.33545
G614 spike	107	117	GTTLDSKTQSL	1150.6	Wuhan spike alone	15 s (23)	0.789918	0	4.33899
G614 spike	107	117	GTTLDSKTQSL	1150.6	Wuhan spike alone	1 min (23)	1.36262	0	4.34415
G614 spike	107	117	GTTLDSKTQSL	1150.6	Wuhan spike alone	10 min (23)	2.10753	0.073558	4.35443
G614 spike	107	117	GTTLDSKTQSL	1150.6	Wuhan spike alone	100 min (23)	3.09789	0.019294	4.33636
G614 spike	107	117	GTTLDSKTQSL	1150.6	Wuhan spike alone	6 h (28)	4.12136	0	4.36932
G614 spike	107	118	GTTLDSKTQSLL	1263.68	Maximally labelled control	Max	5.83064	0	5.40167
G614 spike	107	118	GTTLDSKTQSLL	1263.68	G614 spike alone	4 s (ice)	0.173256	0	5.32858
G614 spike	107	118	GTTLDSKTQSLL	1263.68	G614 spike alone	20 s (ice)	0.228623	0.032211	5.36279
G614 spike	107	118	GTTLDSKTQSLL	1263.68	G614 spike alone	15 s (23)	0.553651	0	5.36167
G614 spike	107	118	GTTLDSKTQSLL	1263.68	G614 spike alone	1 min (23)	1.14802	0	5.36377
G614 spike	107	118	GTTLDSKTQSLL	1263.68	G614 spike alone	10 min (23)	1.82876	0.038421	5.35919
G614 spike	107	118	GTTLDSKTQSLL	1263.68	G614 spike alone	100 min (23)	3.16002	0	5.3351
G614 spike	107	118	GTTLDSKTQSLL	1263.68	G614 spike alone	6 h (28)	3.95398	0	5.37256
G614 spike	107	118	GTTLDSKTQSLL	1263.68	Wuhan spike alone	4 s (ice)	0.237503	0.00162	5.32366
G614 spike	107	118	GTTLDSKTQSLL	1263.68	Wuhan spike alone	20 s (ice)	0.196494	0.037426	5.34862
G614 spike	107	118	GTTLDSKTQSLL	1263.68	Wuhan spike alone	15 s (23)	0.635367	0	5.3554
G614 spike	107	118	GTTLDSKTQSLL	1263.68	Wuhan spike alone	1 min (23)	1.18199	0	5.36549
G614 spike	107	118	GTTLDSKTQSLL	1263.68	Wuhan spike alone	10 min (23)	1.8861	0.109104	5.36507
G614 spike	107	118	GTTLDSKTQSLL	1263.68	Wuhan spike alone	100 min (23)	3.08246	0.028404	5.35764
G614 spike	107	118	GTTLDSKTQSLL	1263.68	Wuhan spike alone	6 h (28)	3.78297	0	5.38209
G614 spike	111	118	DSKTQSLL	891.478	Maximally labelled control	Max	4.09374	0	5.06832
G614 spike	111	118	DSKTQSLL	891.478	G614 spike alone	4 s (ice)	0.223833	0	5.02296
G614 spike	111	118	DSKTQSLL	891.478	G614 spike alone	20 s (ice)	0.125795	0.093842	5.03277
G614 spike	111	118	DSKTQSLL	891.478	G614 spike alone	15 s (23)	0.448011	0	5.04319
G614 spike	111	118	DSKTQSLL	891.478	G614 spike alone	1 min (23)	0.891823	0	5.037
G614 spike	111	118	DSKTQSLL	891.478	G614 spike alone	10 min (23)	1.00559	0.036367	5.03351
G614 spike	111	118	DSKTQSLL	891.478	G614 spike alone	100 min (23)	1.34759	0	5.00692
G614 spike	111	118	DSKTQSLL	891.478	G614 spike alone	6 h (28)	1.67868	0	5.07073
G614 spike	111	118	DSKTQSLL	891.478	Wuhan spike alone	4 s (ice)	0.272756	0.120439	5.0194
G614 spike	111	118	DSKTQSLL	891.478	Wuhan spike alone	20 s (ice)	0.122875	0.133204	5.0207
G614 spike	111	118	DSKTQSLL	891.478	Wuhan spike alone	15 s (23)	0.398114	0	5.03823
G614 spike	111	118	DSKTQSLL	891.478	Wuhan spike alone	1 min (23)	0.849349	0	5.03477
G614 spike	111	118	DSKTQSLL	891.478	Wuhan spike alone	10 min (23)	1.01102	0.024311	5.04515
G614 spike	111	118	DSKTQSLL	891.478	Wuhan spike alone	100 min (23)	1.34153	0.028847	5.03134
G614 spike	111	118	DSKTQSLL	891.478	Wuhan spike alone	6 h (28)	1.68771	0	5.06697
G614 spike	126	132	VVIKVCE	789.454	Maximally labelled control	Max	4.07613	0	4.7088
G614 spike	126	132	VVIKVCE	789.454	G614 spike alone	4 s (ice)	0.060645	0	4.65646
G614 spike	126	132	VVIKVCE	789.454	G614 spike alone	20 s (ice)	0.044423	0.034563	4.67012
G614 spike	126	132	VVIKVCE	789.454	G614 spike alone	15 s (23)	0.105584	0	4.68418
G614 spike	126	132	VVIKVCE	789.454	G614 spike alone	1 min (23)	0.037383	0	4.6765
G614 spike	126	132	VVIKVCE	789.454	G614 spike alone	10 min (23)	0.023196	0.067805	4.68155
G614 spike	126	132	VVIKVCE	789.454	G614 spike alone	100 min (23)	0.14047	0	4.65281
G614 spike	126	132	VVIKVCE	789.454	G614 spike alone	6 h (28)	0.55219	0	4.71661
G614 spike	126	132	VVIKVCE	789.454	Wuhan spike alone	20 s (ice)	0.069179	0.002756	4.6673
G614 spike	126	132	VVIKVCE	789.454	Wuhan spike alone	15 s (23)	-0.007959	0	4.676
G614 spike	126	132	VVIKVCE	789.454	Wuhan spike alone	1 min (23)	-0.12146	0	4.67565
G614 spike	126	132	VVIKVCE	789.454	Wuhan spike alone	10 min (23)	0.047791	0.00832	4.69151
G614 spike	126	132	VVIKVCE	789.454	Wuhan spike alone	100 min (23)	0.097866	0.03654	4.6721
G614 spike	126	132	VVIKVCE	789.454	Wuhan spike alone	6 h (28)	0.433576	0	4.70329
G614 spike	133	143	FQFCNDPFLGV	1286.59	Maximally labelled control	Max	4.80208	0	7.82056
G614 spike	133	143	FQFCNDPFLGV	1286.59	G614 spike alone	20 s (ice)	0.148493	0.041788	7.88378
G614 spike	133	143	FQFCNDPFLGV	1286.59	G614 spike alone	15 s (23)	0.630594	0	7.86685
G614 spike	133	143	FQFCNDPFLGV	1286.59	G614 spike alone	1 min (23)	1.61851	0	7.9111
G614 spike	133	143	FQFCNDPFLGV	1286.59	G614 spike alone	10 min (23)	3.60893	0	7.87452
G614 spike	133	143	FQFCNDPFLGV	1286.59	G614 spike alone	100 min (23)	4.5899	0	7.88415
G614 spike	133	143	FQFCNDPFLGV	1286.59	G614 spike alone	6 h (28)	4.60721	0	7.80805
G614 spike	133	143	FQFCNDPFLGV	1286.59	Wuhan spike alone	4 s (ice)	0.015593	0	7.84026
G614 spike	133	143	FQFCNDPFLGV	1286.59	Wuhan spike alone	20 s (ice)	0.105681	0.11565	7.88078
G614 spike	133	143	FQFCNDPFLGV	1286.59	Wuhan spike alone	15 s (23)	0.644804	0	7.87777
G614 spike	133	143	FQFCNDPFLGV	1286.59	Wuhan spike alone	1 min (23)	1.53921	0	7.91468
G614 spike	133	143	FQFCNDPFLGV	1286.59	Wuhan spike alone	10 min (23)	3.66018	0	7.88491
G614 spike	133	143	FQFCNDPFLGV	1286.59	Wuhan spike alone	100 min (23)	4.47525	0.11922	7.91025
G614 spike	133	143	FQFCNDPFLGV	1286.59	Wuhan spike alone	6 h (28)	4.48774	0	7.86953
G614 spike	136	143	CNDPFLGV	864.392	Maximally labelled control	Max	3.14025	0	6.76371
G614 spike	136	143	CNDPFLGV	864.392	G614 spike alone	4 s (ice)	0.113185	0	6.74646
G614 spike	136	143	CNDPFLGV	864.392	G614 spike alone	20 s (ice)	0.170325	0.021483	6.78851
G614 spike	136	143	CNDPFLGV	864.392	G614 spike alone	15 s (23)	0.629021	0	6.78127
G614 spike	136	143	CNDPFLGV	864.392	G614 spike alone	1 min (23)	1.03633	0	6.80544
G614 spike	136	143	CNDPFLGV	864.392	G614 spike alone	10 min (23)	2.38856	0.079804	6.78555
G614 spike	136	143	CNDPFLGV	864.392	G614 spike alone	100 min (23)	3.09694	0	6.77453
G614 spike	136	143	CNDPFLGV	864.392	G614 spike alone	6 h (28)	3.09853	0	6.75622
G614 spike	136	143	CNDPFLGV	864.392	Wuhan spike alone	4 s (ice)	0.118075	0.025716	6.75005
G614 spike	136	143	CNDPFLGV	864.392	Wuhan spike alone	20 s (ice)	0.161094	0.039231	6.78939
G614 spike	136	143	CNDPFLGV	864.392	Wuhan spike alone	15 s (23)	0.675275	0	6.78118
G614 spike	136	143	CNDPFLGV	864.392	Wuhan spike alone	1 min (23)	1.04639	0	6.81153
G614 spike	136	143	CNDPFLGV	864.392	Wuhan spike alone	10 min (23)	2.30954	0.053562	6.7923
G614 spike	136	143	CNDPFLGV	864.392	Wuhan spike alone	100 min (23)	2.9769	0.03675	6.80129
G614 spike	136	143	CNDPFLGV	864.392	Wuhan spike alone	6 h (28)	3.03961	0	6.79819
G614 spike	139	143	PFLGV	532.313	Maximally labelled control	Max	2.55629	0	6.60492
G614 spike	139	143	PFLGV	532.313	G614 spike alone	4 s (ice)	0.233565	0	6.58416
G614 spike	139	143	PFLGV	532.313	G614 spike alone	20 s (ice)	0.289591	0.03365	6.61978
G614 spike	139	143	PFLGV	532.313	G614 spike alone	15 s (23)	0.572645	0	6.62339
G614 spike	139	143	PFLGV	532.313	G614 spike alone	1 min (23)	1.0492	0	6.63805
G614 spike	139	143	PFLGV	532.313	G614 spike alone	10 min (23)	1.8951	0.025244	6.62181
G614 spike	139	143	PFLGV	532.313	G614 spike alone	100 min (23)	2.31371	0	6.60951
G614 spike	139	143	PFLGV	532.313	G614 spike alone	6 h (28)	2.36286	0	6.60831
G614 spike	139	143	PFLGV	532.313	Wuhan spike alone	4 s (ice)	0.195222	0.008345	6.58732
G614 spike	139	143	PFLGV	532.313	Wuhan spike alone	20 s (ice)	0.230924	0.03232	6.61964
G614 spike	139	143	PFLGV	532.313	Wuhan spike alone	15 s (23)	0.610144	0	6.62175
G614 spike	139	143	PFLGV	532.313	Wuhan spike alone	1 min (23)	0.974084	0	6.63996
G614 spike	139	143	PFLGV	532.313	Wuhan spike alone	10 min (23)	1.82554	0.014522	6.63072
G614 spike	139	143	PFLGV	532.313	Wuhan spike alone	100 min (23)	2.20988	0.011937	6.63504
G614 spike	139	143	PFLGV	532.313	Wuhan spike alone	6 h (28)	2.35289	0	6.6449
G614 spike	144	156	YYHKNNKSWMESE	1715.75	Maximally labelled control	Max	5.69581	0	4.3907
G614 spike	144	156	YYHKNNKSWMESE	1715.75	G614 spike alone	4 s (ice)	2.43087	0	4.32365
G614 spike	144	156	YYHKNNKSWMESE	1715.75	G614 spike alone	20 s (ice)	3.08565	0.428831	4.33892
G614 spike	144	156	YYHKNNKSWMESE	1715.75	G614 spike alone	15 s (23)	5.98513	0	4.35586
G614 spike	144	156	YYHKNNKSWMESE	1715.75	G614 spike alone	1 min (23)	5.49332	0	4.34217
G614 spike	144	156	YYHKNNKSWMESE	1715.75	G614 spike alone	10 min (23)	5.79494	0.073933	4.35794
G614 spike	144	156	YYHKNNKSWMESE	1715.75	G614 spike alone	100 min (23)	5.74592	0	4.32591
G614 spike	144	156	YYHKNNKSWMESE	1715.75	G614 spike alone	6 h (28)	5.87868	0	4.3941
G614 spike	144	156	YYHKNNKSWMESE	1715.75	Wuhan spike alone	4 s (ice)	2.33203	0.031587	4.32816
G614 spike	144	156	YYHKNNKSWMESE	1715.75	Wuhan spike alone	20 s (ice)	3.09733	0.029082	4.33551
G614 spike	144	156	YYHKNNKSWMESE	1715.75	Wuhan spike alone	15 s (23)	5.93586	0	4.3511
G614 spike	144	156	YYHKNNKSWMESE	1715.75	Wuhan spike alone	1 min (23)	5.65329	0	4.34949
G614 spike	144	156	YYHKNNKSWMESE	1715.75	Wuhan spike alone	10 min (23)	5.85147	0.041343	4.36631
G614 spike	144	156	YYHKNNKSWMESE	1715.75	Wuhan spike alone	100 min (23)	5.67883	0.03518	4.34446
G614 spike	144	156	YYHKNNKSWMESE	1715.75	Wuhan spike alone	6 h (28)	6.06496	0	4.37892
G614 spike	170	176	YVSQPFL	853.445	Maximally labelled control	Max	3.29081	0	6.53684
G614 spike	170	176	YVSQPFL	853.445	G614 spike alone	4 s (ice)	0.847865	0	6.52045
G614 spike	170	176	YVSQPFL	853.445	G614 spike alone	20 s (ice)	1.21409	0.04145	6.55305
G614 spike	170	176	YVSQPFL	853.445	G614 spike alone	15 s (23)	2.03098	0	6.54624
G614 spike	170	176	YVSQPFL	853.445	G614 spike alone	1 min (23)	2.34087	0	6.56614
G614 spike	170	176	YVSQPFL	853.445	G614 spike alone	10 min (23)	3.01008	0.010929	6.54884
G614 spike	170	176	YVSQPFL	853.445	G614 spike alone	100 min (23)	3.1612	0	6.53683
G614 spike	170	176	YVSQPFL	853.445	G614 spike alone	6 h (28)	3.17945	0	6.53264
G614 spike	170	176	YVSQPFL	853.445	Wuhan spike alone	4 s (ice)	0.788069	0.025869	6.51921
G614 spike	170	176	YVSQPFL	853.445	Wuhan spike alone	20 s (ice)	1.2151	0.023087	6.55231
G614 spike	170	176	YVSQPFL	853.445	Wuhan spike alone	15 s (23)	2.0176	0	6.55121
G614 spike	170	176	YVSQPFL	853.445	Wuhan spike alone	1 min (23)	2.39259	0	6.56684
G614 spike	170	176	YVSQPFL	853.445	Wuhan spike alone	10 min (23)	3.03759	0.021161	6.55861
G614 spike	170	176	YVSQPFL	853.445	Wuhan spike alone	100 min (23)	3.1184	0.009799	6.56301
G614 spike	170	176	YVSQPFL	853.445	Wuhan spike alone	6 h (28)	3.13003	0	6.56831
G614 spike	177	186	MDLEGKQGNF	1138.52	Maximally labelled control	Max	5.22301	0	5.14489
G614 spike	177	186	MDLEGKQGNF	1138.52	G614 spike alone	4 s (ice)	2.85273	0	5.08665
G614 spike	177	186	MDLEGKQGNF	1138.52	G614 spike alone	20 s (ice)	3.00448	0.266523	5.10526
G614 spike	177	186	MDLEGKQGNF	1138.52	G614 spike alone	15 s (23)	4.55158	0	5.11467
G614 spike	177	186	MDLEGKQGNF	1138.52	G614 spike alone	1 min (23)	4.90433	0	5.11593
G614 spike	177	186	MDLEGKQGNF	1138.52	G614 spike alone	10 min (23)	5.02113	0.129058	5.11676
G614 spike	177	186	MDLEGKQGNF	1138.52	G614 spike alone	100 min (23)	5.07538	0	5.08934
G614 spike	177	186	MDLEGKQGNF	1138.52	G614 spike alone	6 h (28)	5.14633	0	5.14196
G614 spike	177	186	MDLEGKQGNF	1138.52	Wuhan spike alone	4 s (ice)	2.74451	0.094236	5.08567
G614 spike	177	186	MDLEGKQGNF	1138.52	Wuhan spike alone	20 s (ice)	2.9309	0.132552	5.10874
G614 spike	177	186	MDLEGKQGNF	1138.52	Wuhan spike alone	15 s (23)	4.6082	0	5.11416
G614 spike	177	186	MDLEGKQGNF	1138.52	Wuhan spike alone	1 min (23)	4.8883	0	5.11491
G614 spike	177	186	MDLEGKQGNF	1138.52	Wuhan spike alone	10 min (23)	5.11587	0.030673	5.1234
G614 spike	177	186	MDLEGKQGNF	1138.52	Wuhan spike alone	100 min (23)	4.94013	0.033065	5.11105
G614 spike	177	186	MDLEGKQGNF	1138.52	Wuhan spike alone	6 h (28)	5.24986	0	5.14801
G614 spike	177	191	MDLEGKQGNFKNLRE	1778.89	Maximally labelled control	Max	8.67813	0	4.51936
G614 spike	177	191	MDLEGKQGNFKNLRE	1778.89	G614 spike alone	4 s (ice)	3.04112	0	4.45438
G614 spike	177	191	MDLEGKQGNFKNLRE	1778.89	G614 spike alone	20 s (ice)	3.15595	0.393096	4.48085
G614 spike	177	191	MDLEGKQGNFKNLRE	1778.89	G614 spike alone	15 s (23)	5.38802	0	4.48992
G614 spike	177	191	MDLEGKQGNFKNLRE	1778.89	G614 spike alone	1 min (23)	5.90786	0	4.48894
G614 spike	177	191	MDLEGKQGNFKNLRE	1778.89	G614 spike alone	10 min (23)	6.89196	0.083129	4.49123
G614 spike	177	191	MDLEGKQGNFKNLRE	1778.89	G614 spike alone	100 min (23)	7.7911	0	4.45333
G614 spike	177	191	MDLEGKQGNFKNLRE	1778.89	G614 spike alone	6 h (28)	8.39509	0	4.53406
G614 spike	177	191	MDLEGKQGNFKNLRE	1778.89	Wuhan spike alone	4 s (ice)	2.74964	0.132068	4.45795
G614 spike	177	191	MDLEGKQGNFKNLRE	1778.89	Wuhan spike alone	20 s (ice)	3.11393	0.237746	4.47016
G614 spike	177	191	MDLEGKQGNFKNLRE	1778.89	Wuhan spike alone	15 s (23)	5.39728	0	4.48386
G614 spike	177	191	MDLEGKQGNFKNLRE	1778.89	Wuhan spike alone	1 min (23)	5.94353	0	4.49585
G614 spike	177	191	MDLEGKQGNFKNLRE	1778.89	Wuhan spike alone	10 min (23)	6.87972	0.066149	4.49797
G614 spike	177	191	MDLEGKQGNFKNLRE	1778.89	Wuhan spike alone	100 min (23)	7.70256	0.045265	4.48246
G614 spike	177	191	MDLEGKQGNFKNLRE	1778.89	Wuhan spike alone	6 h (28)	8.25739	0	4.52119
G614 spike	180	191	EGKQGNFKNLRE	1419.73	Maximally labelled control	Max	6.67154	0	3.64187
G614 spike	180	191	EGKQGNFKNLRE	1419.73	G614 spike alone	4 s (ice)	2.41925	0	3.56677
G614 spike	180	191	EGKQGNFKNLRE	1419.73	G614 spike alone	20 s (ice)	2.51193	0.160467	3.57222
G614 spike	180	191	EGKQGNFKNLRE	1419.73	G614 spike alone	15 s (23)	3.96049	0	3.58431
G614 spike	180	191	EGKQGNFKNLRE	1419.73	G614 spike alone	1 min (23)	4.14246	0	3.56246
G614 spike	180	191	EGKQGNFKNLRE	1419.73	G614 spike alone	10 min (23)	5.07664	0.052532	3.58424
G614 spike	180	191	EGKQGNFKNLRE	1419.73	G614 spike alone	100 min (23)	5.96417	0	3.54807
G614 spike	180	191	EGKQGNFKNLRE	1419.73	G614 spike alone	6 h (28)	6.58576	0	3.6443
G614 spike	180	191	EGKQGNFKNLRE	1419.73	Wuhan spike alone	4 s (ice)	2.31561	0.015991	3.56236
G614 spike	180	191	EGKQGNFKNLRE	1419.73	Wuhan spike alone	20 s (ice)	2.54926	0.160826	3.56213
G614 spike	180	191	EGKQGNFKNLRE	1419.73	Wuhan spike alone	15 s (23)	3.90215	0	3.58458
G614 spike	180	191	EGKQGNFKNLRE	1419.73	Wuhan spike alone	1 min (23)	4.01543	0	3.56588
G614 spike	180	191	EGKQGNFKNLRE	1419.73	Wuhan spike alone	10 min (23)	5.08319	0.043935	3.59124
G614 spike	180	191	EGKQGNFKNLRE	1419.73	Wuhan spike alone	100 min (23)	5.74249	0.039028	3.56153
G614 spike	180	191	EGKQGNFKNLRE	1419.73	Wuhan spike alone	6 h (28)	6.588	0	3.62199
G614 spike	192	199	FVFKNIDG	939.493	Maximally labelled control	Max	4.28258	0	5.49951
G614 spike	192	199	FVFKNIDG	939.493	G614 spike alone	4 s (ice)	0.642812	0	5.44781
G614 spike	192	199	FVFKNIDG	939.493	G614 spike alone	20 s (ice)	0.95416	0.037414	5.482
G614 spike	192	199	FVFKNIDG	939.493	G614 spike alone	15 s (23)	1.26156	0	5.48159
G614 spike	192	199	FVFKNIDG	939.493	G614 spike alone	1 min (23)	1.37976	0	5.48938
G614 spike	192	199	FVFKNIDG	939.493	G614 spike alone	10 min (23)	2.40393	0.028438	5.4832
G614 spike	192	199	FVFKNIDG	939.493	G614 spike alone	100 min (23)	2.57815	0	5.46448
G614 spike	192	199	FVFKNIDG	939.493	G614 spike alone	6 h (28)	2.74165	0	5.49892
G614 spike	192	199	FVFKNIDG	939.493	Wuhan spike alone	4 s (ice)	0.63927	0.046111	5.45273
G614 spike	192	199	FVFKNIDG	939.493	Wuhan spike alone	20 s (ice)	0.897046	0.045118	5.47318
G614 spike	192	199	FVFKNIDG	939.493	Wuhan spike alone	15 s (23)	1.36234	0	5.47945
G614 spike	192	199	FVFKNIDG	939.493	Wuhan spike alone	1 min (23)	1.44591	0	5.49794
G614 spike	192	199	FVFKNIDG	939.493	Wuhan spike alone	10 min (23)	2.29162	0.061814	5.4979
G614 spike	192	199	FVFKNIDG	939.493	Wuhan spike alone	100 min (23)	2.69532	0.05723	5.49075
G614 spike	192	199	FVFKNIDG	939.493	Wuhan spike alone	6 h (28)	2.6654	0	5.50978
G614 spike	192	200	FVFKNIDGY	1102.56	Maximally labelled control	Max	5.09681	0	6.03296
G614 spike	192	200	FVFKNIDGY	1102.56	G614 spike alone	4 s (ice)	0.724418	0	6.01449
G614 spike	192	200	FVFKNIDGY	1102.56	G614 spike alone	20 s (ice)	0.962356	0.154295	6.05072
G614 spike	192	200	FVFKNIDGY	1102.56	G614 spike alone	15 s (23)	1.48586	0	6.03865
G614 spike	192	200	FVFKNIDGY	1102.56	G614 spike alone	1 min (23)	1.50559	0	6.05833
G614 spike	192	200	FVFKNIDGY	1102.56	G614 spike alone	10 min (23)	2.43374	0.016335	6.06103
G614 spike	192	200	FVFKNIDGY	1102.56	G614 spike alone	100 min (23)	2.93549	0	6.02776
G614 spike	192	200	FVFKNIDGY	1102.56	G614 spike alone	6 h (28)	3.5113	0	6.01683
G614 spike	192	200	FVFKNIDGY	1102.56	Wuhan spike alone	4 s (ice)	0.615277	0.072292	6.0201
G614 spike	192	200	FVFKNIDGY	1102.56	Wuhan spike alone	20 s (ice)	0.897113	0.036493	6.04044
G614 spike	192	200	FVFKNIDGY	1102.56	Wuhan spike alone	15 s (23)	1.48083	0	6.04621
G614 spike	192	200	FVFKNIDGY	1102.56	Wuhan spike alone	1 min (23)	1.48671	0	6.04692
G614 spike	192	200	FVFKNIDGY	1102.56	Wuhan spike alone	10 min (23)	2.42972	0.072961	6.05175
G614 spike	192	200	FVFKNIDGY	1102.56	Wuhan spike alone	100 min (23)	2.88284	0.013133	6.0646
G614 spike	192	200	FVFKNIDGY	1102.56	Wuhan spike alone	6 h (28)	3.48303	0	6.06326
G614 spike	194	199	FKNIDG	693.357	Maximally labelled control	Max	3.37552	0	5.50506
G614 spike	194	199	FKNIDG	693.357	G614 spike alone	4 s (ice)	0.421568	0	5.45157
G614 spike	194	199	FKNIDG	693.357	G614 spike alone	20 s (ice)	0.619535	0.107309	5.48142
G614 spike	194	199	FKNIDG	693.357	G614 spike alone	15 s (23)	0.955028	0	5.4888
G614 spike	194	199	FKNIDG	693.357	G614 spike alone	1 min (23)	1.08849	0	5.50105
G614 spike	194	199	FKNIDG	693.357	G614 spike alone	10 min (23)	1.91083	0.051889	5.48818
G614 spike	194	199	FKNIDG	693.357	G614 spike alone	100 min (23)	2.12282	0	5.46634
G614 spike	194	199	FKNIDG	693.357	G614 spike alone	6 h (28)	2.18461	0	5.50234
G614 spike	194	199	FKNIDG	693.357	Wuhan spike alone	4 s (ice)	0.476372	0.045596	5.45096
G614 spike	194	199	FKNIDG	693.357	Wuhan spike alone	20 s (ice)	0.606568	0.040725	5.47961
G614 spike	194	199	FKNIDG	693.357	Wuhan spike alone	15 s (23)	1.04657	0	5.48236
G614 spike	194	199	FKNIDG	693.357	Wuhan spike alone	1 min (23)	1.13854	0	5.50217
G614 spike	194	199	FKNIDG	693.357	Wuhan spike alone	10 min (23)	1.88825	0.014684	5.49532
G614 spike	194	199	FKNIDG	693.357	Wuhan spike alone	100 min (23)	2.11009	0.023236	5.49559
G614 spike	194	199	FKNIDG	693.357	Wuhan spike alone	6 h (28)	2.22164	0	5.51276
G614 spike	194	201	FKNIDGYF	1003.49	Maximally labelled control	Max	4.82916	0	6.90261
G614 spike	194	201	FKNIDGYF	1003.49	G614 spike alone	4 s (ice)	0.577239	0	6.89746
G614 spike	194	201	FKNIDGYF	1003.49	G614 spike alone	20 s (ice)	0.727344	0.127031	6.94751
G614 spike	194	201	FKNIDGYF	1003.49	G614 spike alone	15 s (23)	1.11423	0	7.02875
G614 spike	194	201	FKNIDGYF	1003.49	G614 spike alone	1 min (23)	1.41588	0	6.97422
G614 spike	194	201	FKNIDGYF	1003.49	G614 spike alone	10 min (23)	2.07686	0.022877	6.94441
G614 spike	194	201	FKNIDGYF	1003.49	G614 spike alone	100 min (23)	2.54455	0	6.93586
G614 spike	194	201	FKNIDGYF	1003.49	G614 spike alone	6 h (28)	2.99037	0	6.88876
G614 spike	194	201	FKNIDGYF	1003.49	Wuhan spike alone	4 s (ice)	0.520017	0.06175	6.90155
G614 spike	194	201	FKNIDGYF	1003.49	Wuhan spike alone	20 s (ice)	0.742816	0.023864	6.95113
G614 spike	194	201	FKNIDGYF	1003.49	Wuhan spike alone	15 s (23)	1.25304	0	6.93799
G614 spike	194	201	FKNIDGYF	1003.49	Wuhan spike alone	1 min (23)	1.394	0	6.9778
G614 spike	194	201	FKNIDGYF	1003.49	Wuhan spike alone	10 min (23)	2.08885	0.016904	6.95192
G614 spike	194	201	FKNIDGYF	1003.49	Wuhan spike alone	100 min (23)	2.47595	0.012991	6.9649
G614 spike	194	201	FKNIDGYF	1003.49	Wuhan spike alone	6 h (28)	2.90929	0	6.94874
G614 spike	195	201	KNIDGYF	856.42	Maximally labelled control	Max	4.12767	0	6.03596
G614 spike	195	201	KNIDGYF	856.42	G614 spike alone	4 s (ice)	0.485523	0	6.01015
G614 spike	195	201	KNIDGYF	856.42	G614 spike alone	20 s (ice)	0.768604	0.003532	6.04418
G614 spike	195	201	KNIDGYF	856.42	G614 spike alone	15 s (23)	1.1871	0	6.04059
G614 spike	195	201	KNIDGYF	856.42	G614 spike alone	1 min (23)	1.3364	0	6.05644
G614 spike	195	201	KNIDGYF	856.42	G614 spike alone	10 min (23)	2.00756	0.02074	6.04325
G614 spike	195	201	KNIDGYF	856.42	G614 spike alone	100 min (23)	2.35438	0	6.03329
G614 spike	195	201	KNIDGYF	856.42	G614 spike alone	6 h (28)	2.84816	0	6.0254
G614 spike	195	201	KNIDGYF	856.42	Wuhan spike alone	4 s (ice)	0.494965	0.009068	6.00816
G614 spike	195	201	KNIDGYF	856.42	Wuhan spike alone	20 s (ice)	0.778261	0.042284	5.99795
G614 spike	195	201	KNIDGYF	856.42	Wuhan spike alone	15 s (23)	1.25806	0	6.04126
G614 spike	195	201	KNIDGYF	856.42	Wuhan spike alone	1 min (23)	1.29619	0	6.06146
G614 spike	195	201	KNIDGYF	856.42	Wuhan spike alone	10 min (23)	1.99374	0.015606	6.05357
G614 spike	195	201	KNIDGYF	856.42	Wuhan spike alone	100 min (23)	2.35878	0.005689	6.0592
G614 spike	195	201	KNIDGYF	856.42	Wuhan spike alone	6 h (28)	2.8338	0	6.06057
G614 spike	200	212	YFKIYSKHTPINL	1623.89	Maximally labelled control	Max	6.27873	0	5.27657
G614 spike	200	212	YFKIYSKHTPINL	1623.89	G614 spike alone	4 s (ice)	1.04815	0	5.26044
G614 spike	200	212	YFKIYSKHTPINL	1623.89	G614 spike alone	20 s (ice)	1.22444	0.103264	5.25271
G614 spike	200	212	YFKIYSKHTPINL	1623.89	G614 spike alone	15 s (23)	1.87397	0	5.28608
G614 spike	200	212	YFKIYSKHTPINL	1623.89	G614 spike alone	1 min (23)	2.02694	0	5.28853
G614 spike	200	212	YFKIYSKHTPINL	1623.89	G614 spike alone	10 min (23)	2.84422	0.061108	5.25512
G614 spike	200	212	YFKIYSKHTPINL	1623.89	G614 spike alone	100 min (23)	3.23501	0	5.23008
G614 spike	200	212	YFKIYSKHTPINL	1623.89	G614 spike alone	6 h (28)	3.36316	0	5.27517
G614 spike	200	212	YFKIYSKHTPINL	1623.89	Wuhan spike alone	4 s (ice)	1.02113	0.052076	5.23756
G614 spike	200	212	YFKIYSKHTPINL	1623.89	Wuhan spike alone	20 s (ice)	1.23931	0.048879	5.26675
G614 spike	200	212	YFKIYSKHTPINL	1623.89	Wuhan spike alone	15 s (23)	1.8303	0	5.25842
G614 spike	200	212	YFKIYSKHTPINL	1623.89	Wuhan spike alone	1 min (23)	1.91434	0	5.27959
G614 spike	200	212	YFKIYSKHTPINL	1623.89	Wuhan spike alone	10 min (23)	3.02284	0.070552	5.27815
G614 spike	200	212	YFKIYSKHTPINL	1623.89	Wuhan spike alone	100 min (23)	3.07105	0.090736	5.29091
G614 spike	200	212	YFKIYSKHTPINL	1623.89	Wuhan spike alone	6 h (28)	3.52992	0	5.29091
G614 spike	202	212	KIYSKHTPINL	1313.76	Maximally labelled control	Max	4.47524	0	4.38353
G614 spike	202	212	KIYSKHTPINL	1313.76	G614 spike alone	4 s (ice)	0.986081	0	4.31702
G614 spike	202	212	KIYSKHTPINL	1313.76	G614 spike alone	20 s (ice)	1.2116	0.166355	4.33882
G614 spike	202	212	KIYSKHTPINL	1313.76	G614 spike alone	15 s (23)	1.60919	0	4.35623
G614 spike	202	212	KIYSKHTPINL	1313.76	G614 spike alone	1 min (23)	1.87639	0	4.32277
G614 spike	202	212	KIYSKHTPINL	1313.76	G614 spike alone	10 min (23)	2.71925	0.031611	4.33958
G614 spike	202	212	KIYSKHTPINL	1313.76	G614 spike alone	100 min (23)	3.13365	0	4.30054
G614 spike	202	212	KIYSKHTPINL	1313.76	G614 spike alone	6 h (28)	3.17194	0	4.38528
G614 spike	202	212	KIYSKHTPINL	1313.76	Wuhan spike alone	4 s (ice)	0.977076	0.015367	4.31267
G614 spike	202	212	KIYSKHTPINL	1313.76	Wuhan spike alone	20 s (ice)	1.17117	0.043519	4.32614
G614 spike	202	212	KIYSKHTPINL	1313.76	Wuhan spike alone	15 s (23)	1.80508	0	4.3412
G614 spike	202	212	KIYSKHTPINL	1313.76	Wuhan spike alone	1 min (23)	1.93796	0	4.35224
G614 spike	202	212	KIYSKHTPINL	1313.76	Wuhan spike alone	10 min (23)	2.61553	0.054575	4.35426
G614 spike	202	212	KIYSKHTPINL	1313.76	Wuhan spike alone	100 min (23)	3.03213	0.013037	4.33143
G614 spike	202	212	KIYSKHTPINL	1313.76	Wuhan spike alone	6 h (28)	3.33309	0	4.36278
G614 spike	208	212	TPINL	557.329	Maximally labelled control	Max	2.06038	0	5.4726
G614 spike	208	212	TPINL	557.329	G614 spike alone	4 s (ice)	0.739885	0	5.41747
G614 spike	208	212	TPINL	557.329	G614 spike alone	20 s (ice)	0.857062	0.079657	5.437
G614 spike	208	212	TPINL	557.329	G614 spike alone	15 s (23)	1.44088	0	5.44478
G614 spike	208	212	TPINL	557.329	G614 spike alone	1 min (23)	1.52024	0	5.44667
G614 spike	208	212	TPINL	557.329	G614 spike alone	10 min (23)	1.8508	0.036861	5.44236
G614 spike	208	212	TPINL	557.329	G614 spike alone	100 min (23)	1.97559	0	5.4182
G614 spike	208	212	TPINL	557.329	G614 spike alone	6 h (28)	2.03626	0	5.47416
G614 spike	208	212	TPINL	557.329	Wuhan spike alone	4 s (ice)	0.672413	0.021772	5.41701
G614 spike	208	212	TPINL	557.329	Wuhan spike alone	20 s (ice)	0.896057	0.018451	5.43663
G614 spike	208	212	TPINL	557.329	Wuhan spike alone	15 s (23)	1.46422	0	5.4398
G614 spike	208	212	TPINL	557.329	Wuhan spike alone	1 min (23)	1.53224	0	5.44662
G614 spike	208	212	TPINL	557.329	Wuhan spike alone	10 min (23)	1.80008	0.029873	5.44698
G614 spike	208	212	TPINL	557.329	Wuhan spike alone	100 min (23)	2.00294	0.030969	5.44226
G614 spike	208	212	TPINL	557.329	Wuhan spike alone	6 h (28)	2.03303	0	5.4797
G614 spike	213	220	VRDLPQGF	931.5	Maximally labelled control	Max	3.33749	0.017246	5.41311
G614 spike	213	220	VRDLPQGF	931.5	G614 spike alone	4 s (ice)	1.53204	0	5.35169
G614 spike	213	220	VRDLPQGF	931.5	G614 spike alone	20 s (ice)	2.17669	0.014477	5.39005
G614 spike	213	220	VRDLPQGF	931.5	G614 spike alone	15 s (23)	2.55726	0	5.38311
G614 spike	213	220	VRDLPQGF	931.5	G614 spike alone	1 min (23)	2.96585	0	5.37825
G614 spike	213	220	VRDLPQGF	931.5	G614 spike alone	10 min (23)	3.25666	0.060193	5.39106
G614 spike	213	220	VRDLPQGF	931.5	G614 spike alone	100 min (23)	3.13553	0	5.35472
G614 spike	213	220	VRDLPQGF	931.5	G614 spike alone	6 h (28)	3.29514	0	5.40842
G614 spike	213	220	VRDLPQGF	931.5	Wuhan spike alone	4 s (ice)	1.66498	0.042844	5.34988
G614 spike	213	220	VRDLPQGF	931.5	Wuhan spike alone	20 s (ice)	2.19133	0.132721	5.37033
G614 spike	213	220	VRDLPQGF	931.5	Wuhan spike alone	15 s (23)	2.71442	0	5.37844
G614 spike	213	220	VRDLPQGF	931.5	Wuhan spike alone	1 min (23)	2.87272	0	5.39669
G614 spike	213	220	VRDLPQGF	931.5	Wuhan spike alone	10 min (23)	3.24962	0.111282	5.38654
G614 spike	213	220	VRDLPQGF	931.5	Wuhan spike alone	100 min (23)	3.25415	0.078193	5.37807
G614 spike	213	220	VRDLPQGF	931.5	Wuhan spike alone	6 h (28)	3.29075	0	5.40741
G614 spike	213	228	VRDLPQGFSALEPLVD	1755.93	Maximally labelled control	Max	8.40218	0	6.57548
G614 spike	213	228	VRDLPQGFSALEPLVD	1755.93	G614 spike alone	4 s (ice)	2.33333	0	6.58225
G614 spike	213	228	VRDLPQGFSALEPLVD	1755.93	G614 spike alone	20 s (ice)	2.8688	0.189805	6.6301
G614 spike	213	228	VRDLPQGFSALEPLVD	1755.93	G614 spike alone	15 s (23)	4.03344	0	6.61611
G614 spike	213	228	VRDLPQGFSALEPLVD	1755.93	G614 spike alone	1 min (23)	4.47979	0	6.65644
G614 spike	213	228	VRDLPQGFSALEPLVD	1755.93	G614 spike alone	10 min (23)	5.25671	0.052266	6.61571
G614 spike	213	228	VRDLPQGFSALEPLVD	1755.93	G614 spike alone	100 min (23)	5.81317	0	6.62108
G614 spike	213	228	VRDLPQGFSALEPLVD	1755.93	G614 spike alone	6 h (28)	6.89855	0	6.57023
G614 spike	213	228	VRDLPQGFSALEPLVD	1755.93	Wuhan spike alone	4 s (ice)	2.23149	0.063957	6.59223
G614 spike	213	228	VRDLPQGFSALEPLVD	1755.93	Wuhan spike alone	20 s (ice)	2.84522	0.106547	6.62674
G614 spike	213	228	VRDLPQGFSALEPLVD	1755.93	Wuhan spike alone	15 s (23)	4.05744	0	6.62747
G614 spike	213	228	VRDLPQGFSALEPLVD	1755.93	Wuhan spike alone	1 min (23)	4.41454	0	6.65688
G614 spike	213	228	VRDLPQGFSALEPLVD	1755.93	Wuhan spike alone	10 min (23)	5.2812	0.025833	6.6321
G614 spike	213	228	VRDLPQGFSALEPLVD	1755.93	Wuhan spike alone	100 min (23)	5.67536	0.000274	6.64738
G614 spike	213	228	VRDLPQGFSALEPLVD	1755.93	Wuhan spike alone	6 h (28)	6.77787	0	6.62744
G614 spike	213	229	VRDLPQGFSALEPLVDL	1869.01	Maximally labelled control	Max	8.71023	0	7.3013
G614 spike	213	229	VRDLPQGFSALEPLVDL	1869.01	G614 spike alone	4 s (ice)	1.90974	0	7.326
G614 spike	213	229	VRDLPQGFSALEPLVDL	1869.01	G614 spike alone	20 s (ice)	2.46486	0.156976	7.38214
G614 spike	213	229	VRDLPQGFSALEPLVDL	1869.01	G614 spike alone	1 min (23)	4.09457	0	7.40568
G614 spike	213	229	VRDLPQGFSALEPLVDL	1869.01	G614 spike alone	10 min (23)	4.84163	0.042581	7.36764
G614 spike	213	229	VRDLPQGFSALEPLVDL	1869.01	G614 spike alone	100 min (23)	5.51035	0	7.38015
G614 spike	213	229	VRDLPQGFSALEPLVDL	1869.01	G614 spike alone	6 h (28)	6.92333	0	7.29752
G614 spike	213	229	VRDLPQGFSALEPLVDL	1869.01	Wuhan spike alone	4 s (ice)	1.78846	0.076819	7.3298
G614 spike	213	229	VRDLPQGFSALEPLVDL	1869.01	Wuhan spike alone	20 s (ice)	2.43467	0.050841	7.37897
G614 spike	213	229	VRDLPQGFSALEPLVDL	1869.01	Wuhan spike alone	15 s (23)	3.67138	0	7.3695
G614 spike	213	229	VRDLPQGFSALEPLVDL	1869.01	Wuhan spike alone	1 min (23)	4.0552	0	7.40779
G614 spike	213	229	VRDLPQGFSALEPLVDL	1869.01	Wuhan spike alone	10 min (23)	4.89061	0.033083	7.37529
G614 spike	213	229	VRDLPQGFSALEPLVDL	1869.01	Wuhan spike alone	100 min (23)	5.48145	0.0043	7.40151
G614 spike	213	229	VRDLPQGFSALEPLVDL	1869.01	Wuhan spike alone	6 h (28)	6.82906	0	7.36171
G614 spike	221	228	SALEPLVD	843.446	Maximally labelled control	Max	3.5747	0	5.72381
G614 spike	221	228	SALEPLVD	843.446	G614 spike alone	4 s (ice)	0.15326	0	5.69507
G614 spike	221	228	SALEPLVD	843.446	G614 spike alone	20 s (ice)	0.363664	0.03253	5.72019
G614 spike	221	228	SALEPLVD	843.446	G614 spike alone	15 s (23)	0.670682	0	5.72345
G614 spike	221	228	SALEPLVD	843.446	G614 spike alone	1 min (23)	0.700416	0	5.73123
G614 spike	221	228	SALEPLVD	843.446	G614 spike alone	10 min (23)	0.739509	0.029121	5.72265
G614 spike	221	228	SALEPLVD	843.446	G614 spike alone	100 min (23)	1.2714	0	5.69981
G614 spike	221	228	SALEPLVD	843.446	G614 spike alone	6 h (28)	2.18709	0	5.72891
G614 spike	221	228	SALEPLVD	843.446	Wuhan spike alone	4 s (ice)	0.177387	0.000987	5.69326
G614 spike	221	228	SALEPLVD	843.446	Wuhan spike alone	20 s (ice)	0.342317	0.037895	5.72348
G614 spike	221	228	SALEPLVD	843.446	Wuhan spike alone	15 s (23)	0.748101	0	5.72175
G614 spike	221	228	SALEPLVD	843.446	Wuhan spike alone	1 min (23)	0.649493	0	5.73199
G614 spike	221	228	SALEPLVD	843.446	Wuhan spike alone	10 min (23)	0.742162	0.025423	5.7313
G614 spike	221	228	SALEPLVD	843.446	Wuhan spike alone	100 min (23)	1.21734	0.003263	5.72719
G614 spike	221	228	SALEPLVD	843.446	Wuhan spike alone	6 h (28)	2.10791	0	5.74019
G614 spike	221	229	SALEPLVDL	956.53	Maximally labelled control	Max	4.27882	0	6.95614
G614 spike	221	229	SALEPLVDL	956.53	G614 spike alone	4 s (ice)	0.291999	0	6.95771
G614 spike	221	229	SALEPLVDL	956.53	G614 spike alone	20 s (ice)	0.364448	0.048717	7.00087
G614 spike	221	229	SALEPLVDL	956.53	G614 spike alone	15 s (23)	0.580563	0	7.02533
G614 spike	221	229	SALEPLVDL	956.53	G614 spike alone	1 min (23)	0.649858	0	7.0186
G614 spike	221	229	SALEPLVDL	956.53	G614 spike alone	10 min (23)	0.718731	0.038791	6.99411
G614 spike	221	229	SALEPLVDL	956.53	G614 spike alone	100 min (23)	1.41219	0	6.99366
G614 spike	221	229	SALEPLVDL	956.53	G614 spike alone	6 h (28)	2.68098	0	6.94902
G614 spike	221	229	SALEPLVDL	956.53	Wuhan spike alone	4 s (ice)	0.272442	0.033234	6.95886
G614 spike	221	229	SALEPLVDL	956.53	Wuhan spike alone	20 s (ice)	0.392652	0.017605	7.0049
G614 spike	221	229	SALEPLVDL	956.53	Wuhan spike alone	15 s (23)	0.655756	0	6.99217
G614 spike	221	229	SALEPLVDL	956.53	Wuhan spike alone	1 min (23)	0.669576	0	7.02187
G614 spike	221	229	SALEPLVDL	956.53	Wuhan spike alone	10 min (23)	0.764364	0.01268	7.00255
G614 spike	221	229	SALEPLVDL	956.53	Wuhan spike alone	100 min (23)	1.32021	0.001607	7.0158
G614 spike	221	229	SALEPLVDL	956.53	Wuhan spike alone	6 h (28)	2.46447	0	6.9981
G614 spike	224	229	EPLVDL	685.377	Maximally labelled control	Max	2.81323	0	6.24697
G614 spike	224	229	EPLVDL	685.377	G614 spike alone	4 s (ice)	0.227697	0	6.22651
G614 spike	224	229	EPLVDL	685.377	G614 spike alone	20 s (ice)	0.343587	0.05952	6.25401
G614 spike	224	229	EPLVDL	685.377	G614 spike alone	15 s (23)	0.522406	0	6.2541
G614 spike	224	229	EPLVDL	685.377	G614 spike alone	1 min (23)	0.673083	0	6.26627
G614 spike	224	229	EPLVDL	685.377	G614 spike alone	10 min (23)	0.681507	0.013741	6.25308
G614 spike	224	229	EPLVDL	685.377	G614 spike alone	100 min (23)	1.38431	0	6.23555
G614 spike	224	229	EPLVDL	685.377	G614 spike alone	6 h (28)	2.5905	0	6.24323
G614 spike	224	229	EPLVDL	685.377	Wuhan spike alone	4 s (ice)	0.21288	0.025161	6.22051
G614 spike	224	229	EPLVDL	685.377	Wuhan spike alone	20 s (ice)	0.3452	0.034276	6.25439
G614 spike	224	229	EPLVDL	685.377	Wuhan spike alone	15 s (23)	0.576664	0	6.25493
G614 spike	224	229	EPLVDL	685.377	Wuhan spike alone	1 min (23)	0.578836	0	6.27006
G614 spike	224	229	EPLVDL	685.377	Wuhan spike alone	10 min (23)	0.682798	0.029091	6.26246
G614 spike	224	229	EPLVDL	685.377	Wuhan spike alone	100 min (23)	1.29317	0	6.27937
G614 spike	224	229	EPLVDL	685.377	Wuhan spike alone	6 h (28)	2.42859	0	6.26816
G614 spike	242	264	LALHRSYLTPGDSSSGWTAGAAA	2289.13	Maximally labelled control	Max	13.1898	0	5.22058
G614 spike	242	264	LALHRSYLTPGDSSSGWTAGAAA	2289.13	G614 spike alone	4 s (ice)	4.41869	0	5.18823
G614 spike	242	264	LALHRSYLTPGDSSSGWTAGAAA	2289.13	G614 spike alone	20 s (ice)	4.84149	0.469633	5.21486
G614 spike	242	264	LALHRSYLTPGDSSSGWTAGAAA	2289.13	G614 spike alone	15 s (23)	10.1609	0	5.2158
G614 spike	242	264	LALHRSYLTPGDSSSGWTAGAAA	2289.13	G614 spike alone	1 min (23)	10.995	0	5.22752
G614 spike	242	264	LALHRSYLTPGDSSSGWTAGAAA	2289.13	G614 spike alone	10 min (23)	12.2686	0.106349	5.21313
G614 spike	242	264	LALHRSYLTPGDSSSGWTAGAAA	2289.13	G614 spike alone	100 min (23)	12.5983	0	5.19018
G614 spike	242	264	LALHRSYLTPGDSSSGWTAGAAA	2289.13	G614 spike alone	6 h (28)	13.0399	0	5.21892
G614 spike	242	264	LALHRSYLTPGDSSSGWTAGAAA	2289.13	Wuhan spike alone	4 s (ice)	4.15453	0.195298	5.18748
G614 spike	242	264	LALHRSYLTPGDSSSGWTAGAAA	2289.13	Wuhan spike alone	20 s (ice)	4.87336	0.274739	5.2078
G614 spike	242	264	LALHRSYLTPGDSSSGWTAGAAA	2289.13	Wuhan spike alone	15 s (23)	10.0833	0	5.21095
G614 spike	242	264	LALHRSYLTPGDSSSGWTAGAAA	2289.13	Wuhan spike alone	1 min (23)	10.8192	0	5.22174
G614 spike	242	264	LALHRSYLTPGDSSSGWTAGAAA	2289.13	Wuhan spike alone	10 min (23)	12.2686	0.059336	5.21963
G614 spike	242	264	LALHRSYLTPGDSSSGWTAGAAA	2289.13	Wuhan spike alone	100 min (23)	12.4999	0.059177	5.21885
G614 spike	242	264	LALHRSYLTPGDSSSGWTAGAAA	2289.13	Wuhan spike alone	6 h (28)	13.1215	0	5.23554
G614 spike	242	265	LALHRSYLTPGDSSSGWTAGAAAY	2452.19	Maximally labelled control	Max	14.2732	0	5.54283
G614 spike	242	265	LALHRSYLTPGDSSSGWTAGAAAY	2452.19	G614 spike alone	4 s (ice)	4.42768	0	5.51161
G614 spike	242	265	LALHRSYLTPGDSSSGWTAGAAAY	2452.19	G614 spike alone	20 s (ice)	4.62049	0.557771	5.54672
G614 spike	242	265	LALHRSYLTPGDSSSGWTAGAAAY	2452.19	G614 spike alone	15 s (23)	10.287	0	5.53909
G614 spike	242	265	LALHRSYLTPGDSSSGWTAGAAAY	2452.19	G614 spike alone	1 min (23)	10.8919	0	5.56338
G614 spike	242	265	LALHRSYLTPGDSSSGWTAGAAAY	2452.19	G614 spike alone	10 min (23)	12.459	0.038265	5.55062
G614 spike	242	265	LALHRSYLTPGDSSSGWTAGAAAY	2452.19	G614 spike alone	100 min (23)	12.8137	0	5.53217
G614 spike	242	265	LALHRSYLTPGDSSSGWTAGAAAY	2452.19	G614 spike alone	6 h (28)	13.4042	0	5.532
G614 spike	242	265	LALHRSYLTPGDSSSGWTAGAAAY	2452.19	Wuhan spike alone	4 s (ice)	4.08976	0.169447	5.51485
G614 spike	242	265	LALHRSYLTPGDSSSGWTAGAAAY	2452.19	Wuhan spike alone	20 s (ice)	4.7975	0.317511	5.53965
G614 spike	242	265	LALHRSYLTPGDSSSGWTAGAAAY	2452.19	Wuhan spike alone	15 s (23)	10.6066	0	5.53862
G614 spike	242	265	LALHRSYLTPGDSSSGWTAGAAAY	2452.19	Wuhan spike alone	1 min (23)	10.9481	0	5.56474
G614 spike	242	265	LALHRSYLTPGDSSSGWTAGAAAY	2452.19	Wuhan spike alone	10 min (23)	12.4969	0.104548	5.55104
G614 spike	242	265	LALHRSYLTPGDSSSGWTAGAAAY	2452.19	Wuhan spike alone	100 min (23)	12.7104	0.002642	5.56239
G614 spike	242	265	LALHRSYLTPGDSSSGWTAGAAAY	2452.19	Wuhan spike alone	6 h (28)	13.4097	0	5.56408
G614 spike	243	265	ALHRSYLTPGDSSSGWTAGAAAY	2339.11	Maximally labelled control	Max	12.4322	0	5.39759
G614 spike	243	265	ALHRSYLTPGDSSSGWTAGAAAY	2339.11	G614 spike alone	4 s (ice)	4.31791	0	5.36191
G614 spike	243	265	ALHRSYLTPGDSSSGWTAGAAAY	2339.11	G614 spike alone	20 s (ice)	4.59434	0.519985	5.40256
G614 spike	243	265	ALHRSYLTPGDSSSGWTAGAAAY	2339.11	G614 spike alone	15 s (23)	9.73336	0	5.39448
G614 spike	243	265	ALHRSYLTPGDSSSGWTAGAAAY	2339.11	G614 spike alone	1 min (23)	10.3331	0	5.40573
G614 spike	243	265	ALHRSYLTPGDSSSGWTAGAAAY	2339.11	G614 spike alone	10 min (23)	11.4486	0.1108	5.3951
G614 spike	243	265	ALHRSYLTPGDSSSGWTAGAAAY	2339.11	G614 spike alone	100 min (23)	11.4652	0	5.37278
G614 spike	243	265	ALHRSYLTPGDSSSGWTAGAAAY	2339.11	G614 spike alone	6 h (28)	11.692	0	5.39307
G614 spike	243	265	ALHRSYLTPGDSSSGWTAGAAAY	2339.11	Wuhan spike alone	4 s (ice)	3.92958	0.161422	5.36121
G614 spike	243	265	ALHRSYLTPGDSSSGWTAGAAAY	2339.11	Wuhan spike alone	20 s (ice)	4.70379	0.324328	5.38951
G614 spike	243	265	ALHRSYLTPGDSSSGWTAGAAAY	2339.11	Wuhan spike alone	15 s (23)	9.73992	0	5.38759
G614 spike	243	265	ALHRSYLTPGDSSSGWTAGAAAY	2339.11	Wuhan spike alone	1 min (23)	10.2034	0	5.41084
G614 spike	243	265	ALHRSYLTPGDSSSGWTAGAAAY	2339.11	Wuhan spike alone	10 min (23)	11.4666	0.0991	5.39764
G614 spike	243	265	ALHRSYLTPGDSSSGWTAGAAAY	2339.11	Wuhan spike alone	100 min (23)	11.2711	0.023788	5.39994
G614 spike	243	265	ALHRSYLTPGDSSSGWTAGAAAY	2339.11	Wuhan spike alone	6 h (28)	11.7564	0	5.41369
G614 spike	245	264	HRSYLTPGDSSSGWTAGAAA	1991.92	Maximally labelled control	Max	11.0788	0	4.93408
G614 spike	245	264	HRSYLTPGDSSSGWTAGAAA	1991.92	G614 spike alone	4 s (ice)	4.44079	0	4.88856
G614 spike	245	264	HRSYLTPGDSSSGWTAGAAA	1991.92	G614 spike alone	20 s (ice)	4.75249	0.527398	4.91647
G614 spike	245	264	HRSYLTPGDSSSGWTAGAAA	1991.92	G614 spike alone	15 s (23)	9.25646	0	4.91731
G614 spike	245	264	HRSYLTPGDSSSGWTAGAAA	1991.92	G614 spike alone	1 min (23)	9.93971	0	4.91383
G614 spike	245	264	HRSYLTPGDSSSGWTAGAAA	1991.92	G614 spike alone	10 min (23)	10.7245	0.115636	4.91898
G614 spike	245	264	HRSYLTPGDSSSGWTAGAAA	1991.92	G614 spike alone	100 min (23)	10.7504	0	4.88978
G614 spike	245	264	HRSYLTPGDSSSGWTAGAAA	1991.92	G614 spike alone	6 h (28)	10.8254	0	4.93163
G614 spike	245	264	HRSYLTPGDSSSGWTAGAAA	1991.92	Wuhan spike alone	4 s (ice)	4.19872	0.184888	4.89118
G614 spike	245	264	HRSYLTPGDSSSGWTAGAAA	1991.92	Wuhan spike alone	20 s (ice)	4.92439	0.304212	4.91108
G614 spike	245	264	HRSYLTPGDSSSGWTAGAAA	1991.92	Wuhan spike alone	15 s (23)	9.28003	0	4.91739
G614 spike	245	264	HRSYLTPGDSSSGWTAGAAA	1991.92	Wuhan spike alone	1 min (23)	9.87191	0	4.91637
G614 spike	245	264	HRSYLTPGDSSSGWTAGAAA	1991.92	Wuhan spike alone	10 min (23)	10.8027	0.107364	4.92545
G614 spike	245	264	HRSYLTPGDSSSGWTAGAAA	1991.92	Wuhan spike alone	100 min (23)	10.5626	0.00369	4.91472
G614 spike	245	264	HRSYLTPGDSSSGWTAGAAA	1991.92	Wuhan spike alone	6 h (28)	11.0111	0	4.93441
G614 spike	245	265	HRSYLTPGDSSSGWTAGAAAY	2154.98	Maximally labelled control	Max	11.6934	0	5.3231
G614 spike	245	265	HRSYLTPGDSSSGWTAGAAAY	2154.98	G614 spike alone	4 s (ice)	4.18934	0	5.2797
G614 spike	245	265	HRSYLTPGDSSSGWTAGAAAY	2154.98	G614 spike alone	20 s (ice)	4.58682	0.477996	5.29654
G614 spike	245	265	HRSYLTPGDSSSGWTAGAAAY	2154.98	G614 spike alone	15 s (23)	9.02857	0	5.30697
G614 spike	245	265	HRSYLTPGDSSSGWTAGAAAY	2154.98	G614 spike alone	1 min (23)	9.83779	0	5.31334
G614 spike	245	265	HRSYLTPGDSSSGWTAGAAAY	2154.98	G614 spike alone	10 min (23)	10.637	0.100432	5.30485
G614 spike	245	265	HRSYLTPGDSSSGWTAGAAAY	2154.98	G614 spike alone	100 min (23)	10.5841	0	5.28642
G614 spike	245	265	HRSYLTPGDSSSGWTAGAAAY	2154.98	G614 spike alone	6 h (28)	10.8019	0	5.31532
G614 spike	245	265	HRSYLTPGDSSSGWTAGAAAY	2154.98	Wuhan spike alone	4 s (ice)	3.8684	0.206787	5.27607
G614 spike	245	265	HRSYLTPGDSSSGWTAGAAAY	2154.98	Wuhan spike alone	20 s (ice)	4.61282	0.297131	5.30473
G614 spike	245	265	HRSYLTPGDSSSGWTAGAAAY	2154.98	Wuhan spike alone	15 s (23)	9.187	0	5.30182
G614 spike	245	265	HRSYLTPGDSSSGWTAGAAAY	2154.98	Wuhan spike alone	1 min (23)	9.73811	0	5.31818
G614 spike	245	265	HRSYLTPGDSSSGWTAGAAAY	2154.98	Wuhan spike alone	10 min (23)	10.7063	0.070481	5.31693
G614 spike	245	265	HRSYLTPGDSSSGWTAGAAAY	2154.98	Wuhan spike alone	100 min (23)	10.4249	0.057012	5.31047
G614 spike	245	265	HRSYLTPGDSSSGWTAGAAAY	2154.98	Wuhan spike alone	6 h (28)	10.8635	0	5.32875
G614 spike	258	264	WTAGAAA	647.315	Maximally labelled control	Max	3.86971	0	4.43305
G614 spike	258	264	WTAGAAA	647.315	G614 spike alone	4 s (ice)	0.559147	0	4.37971
G614 spike	258	264	WTAGAAA	647.315	G614 spike alone	20 s (ice)	0.772687	0.180188	4.38108
G614 spike	258	264	WTAGAAA	647.315	G614 spike alone	15 s (23)	3.09541	0	4.39763
G614 spike	258	264	WTAGAAA	647.315	G614 spike alone	1 min (23)	3.32592	0	4.39172
G614 spike	258	264	WTAGAAA	647.315	G614 spike alone	10 min (23)	3.63795	0.024281	4.39338
G614 spike	258	264	WTAGAAA	647.315	G614 spike alone	100 min (23)	3.80633	0	4.36424
G614 spike	258	264	WTAGAAA	647.315	G614 spike alone	6 h (28)	3.68678	0	4.43839
G614 spike	258	264	WTAGAAA	647.315	Wuhan spike alone	4 s (ice)	0.659935	0	4.36154
G614 spike	258	264	WTAGAAA	647.315	Wuhan spike alone	20 s (ice)	0.773848	0.126477	4.39465
G614 spike	258	264	WTAGAAA	647.315	Wuhan spike alone	15 s (23)	3.12646	0	4.39262
G614 spike	258	264	WTAGAAA	647.315	Wuhan spike alone	1 min (23)	3.19402	0	4.38328
G614 spike	258	264	WTAGAAA	647.315	Wuhan spike alone	10 min (23)	3.63644	0.115121	4.39995
G614 spike	258	264	WTAGAAA	647.315	Wuhan spike alone	100 min (23)	3.65239	0.030798	4.37652
G614 spike	258	264	WTAGAAA	647.315	Wuhan spike alone	6 h (28)	3.54299	0	4.41844
G614 spike	265	277	YYVGYLQPRTFLL	1632.88	Maximally labelled control	Max	7.89384	0	7.2909
G614 spike	265	277	YYVGYLQPRTFLL	1632.88	G614 spike alone	4 s (ice)	-0.077132	0	7.30272
G614 spike	265	277	YYVGYLQPRTFLL	1632.88	G614 spike alone	20 s (ice)	0.03189	0.045525	7.3529
G614 spike	265	277	YYVGYLQPRTFLL	1632.88	G614 spike alone	1 min (23)	0.680072	0	7.36613
G614 spike	265	277	YYVGYLQPRTFLL	1632.88	G614 spike alone	10 min (23)	0.864433	0.038921	7.33655
G614 spike	265	277	YYVGYLQPRTFLL	1632.88	G614 spike alone	100 min (23)	1.57055	0	7.34601
G614 spike	265	277	YYVGYLQPRTFLL	1632.88	G614 spike alone	6 h (28)	1.38316	0	7.29304
G614 spike	265	277	YYVGYLQPRTFLL	1632.88	Wuhan spike alone	4 s (ice)	0.018294	0.02736	7.29345
G614 spike	265	277	YYVGYLQPRTFLL	1632.88	Wuhan spike alone	20 s (ice)	0.085566	0.012207	7.35376
G614 spike	265	277	YYVGYLQPRTFLL	1632.88	Wuhan spike alone	15 s (23)	0.375695	0	7.34175
G614 spike	265	277	YYVGYLQPRTFLL	1632.88	Wuhan spike alone	1 min (23)	0.705886	0	7.38019
G614 spike	265	277	YYVGYLQPRTFLL	1632.88	Wuhan spike alone	10 min (23)	0.997697	0.09336	7.35049
G614 spike	265	277	YYVGYLQPRTFLL	1632.88	Wuhan spike alone	100 min (23)	1.37432	0.061958	7.37639
G614 spike	265	277	YYVGYLQPRTFLL	1632.88	Wuhan spike alone	6 h (28)	1.51021	0	7.34513
G614 spike	266	274	YVGYLQPRT	1096.58	Maximally labelled control	Max	4.78026	0	4.91111
G614 spike	266	274	YVGYLQPRT	1096.58	G614 spike alone	4 s (ice)	0.152196	0	4.86264
G614 spike	266	274	YVGYLQPRT	1096.58	G614 spike alone	20 s (ice)	0.292866	0.00685	4.88849
G614 spike	266	274	YVGYLQPRT	1096.58	G614 spike alone	15 s (23)	0.552721	0	4.8874
G614 spike	266	274	YVGYLQPRT	1096.58	G614 spike alone	1 min (23)	0.962352	0	4.88411
G614 spike	266	274	YVGYLQPRT	1096.58	G614 spike alone	10 min (23)	1.30099	0.037184	4.88739
G614 spike	266	274	YVGYLQPRT	1096.58	G614 spike alone	100 min (23)	1.54674	0	4.85968
G614 spike	266	274	YVGYLQPRT	1096.58	G614 spike alone	6 h (28)	1.82336	0	4.91817
G614 spike	266	274	YVGYLQPRT	1096.58	Wuhan spike alone	4 s (ice)	0.176926	0.004809	4.86006
G614 spike	266	274	YVGYLQPRT	1096.58	Wuhan spike alone	20 s (ice)	0.298265	0.013169	4.87433
G614 spike	266	274	YVGYLQPRT	1096.58	Wuhan spike alone	15 s (23)	0.591345	0	4.88663
G614 spike	266	274	YVGYLQPRT	1096.58	Wuhan spike alone	1 min (23)	0.935525	0	4.88424
G614 spike	266	274	YVGYLQPRT	1096.58	Wuhan spike alone	10 min (23)	1.32729	0.042714	4.89443
G614 spike	266	274	YVGYLQPRT	1096.58	Wuhan spike alone	100 min (23)	1.66288	0.0152	4.86852
G614 spike	266	274	YVGYLQPRT	1096.58	Wuhan spike alone	6 h (28)	1.7694	0	4.91043
G614 spike	281	298	ENGTITDAVDCALDPLSE	1862.83	Maximally labelled control	Max	6.37307	0	5.5755
G614 spike	281	298	ENGTITDAVDCALDPLSE	1862.83	G614 spike alone	4 s (ice)	3.05698	0	5.5532
G614 spike	281	298	ENGTITDAVDCALDPLSE	1862.83	G614 spike alone	20 s (ice)	3.49215	0.250367	5.58775
G614 spike	281	298	ENGTITDAVDCALDPLSE	1862.83	G614 spike alone	15 s (23)	6.39768	0	5.58226
G614 spike	281	298	ENGTITDAVDCALDPLSE	1862.83	G614 spike alone	1 min (23)	6.20874	0	5.5921
G614 spike	281	298	ENGTITDAVDCALDPLSE	1862.83	G614 spike alone	10 min (23)	6.4247	0.019088	5.5864
G614 spike	281	298	ENGTITDAVDCALDPLSE	1862.83	G614 spike alone	100 min (23)	6.3118	0	5.56094
G614 spike	281	298	ENGTITDAVDCALDPLSE	1862.83	G614 spike alone	6 h (28)	6.46118	0	5.54747
G614 spike	281	298	ENGTITDAVDCALDPLSE	1862.83	Wuhan spike alone	4 s (ice)	2.79451	0.056705	5.54324
G614 spike	281	298	ENGTITDAVDCALDPLSE	1862.83	Wuhan spike alone	20 s (ice)	3.49369	0.092427	5.58111
G614 spike	281	298	ENGTITDAVDCALDPLSE	1862.83	Wuhan spike alone	15 s (23)	6.55326	0	5.57581
G614 spike	281	298	ENGTITDAVDCALDPLSE	1862.83	Wuhan spike alone	1 min (23)	6.22917	0	5.58924
G614 spike	281	298	ENGTITDAVDCALDPLSE	1862.83	Wuhan spike alone	10 min (23)	6.38359	0.108203	5.5882
G614 spike	281	298	ENGTITDAVDCALDPLSE	1862.83	Wuhan spike alone	100 min (23)	6.27475	0.034209	5.59473
G614 spike	281	298	ENGTITDAVDCALDPLSE	1862.83	Wuhan spike alone	6 h (28)	6.661	0	5.58054
G614 spike	291	303	CALDPLSETKCTL	1393.67	Maximally labelled control	Max	6.60706	0	6.07563
G614 spike	291	303	CALDPLSETKCTL	1393.67	G614 spike alone	4 s (ice)	0.086748	0	6.07447
G614 spike	291	303	CALDPLSETKCTL	1393.67	G614 spike alone	20 s (ice)	0.123993	0.070307	6.11012
G614 spike	291	303	CALDPLSETKCTL	1393.67	G614 spike alone	15 s (23)	0.619024	0	6.10898
G614 spike	291	303	CALDPLSETKCTL	1393.67	G614 spike alone	1 min (23)	0.915043	0	6.12392
G614 spike	291	303	CALDPLSETKCTL	1393.67	G614 spike alone	10 min (23)	0.946394	0.025279	6.10519
G614 spike	291	303	CALDPLSETKCTL	1393.67	G614 spike alone	100 min (23)	1.21576	0	6.08664
G614 spike	291	303	CALDPLSETKCTL	1393.67	G614 spike alone	6 h (28)	2.90604	0	6.08249
G614 spike	291	303	CALDPLSETKCTL	1393.67	Wuhan spike alone	4 s (ice)	0.297609	0.023639	6.07211
G614 spike	291	303	CALDPLSETKCTL	1393.67	Wuhan spike alone	20 s (ice)	0.149087	0.058801	6.10786
G614 spike	291	303	CALDPLSETKCTL	1393.67	Wuhan spike alone	15 s (23)	0.379335	0	6.10394
G614 spike	291	303	CALDPLSETKCTL	1393.67	Wuhan spike alone	1 min (23)	0.638004	0	6.12065
G614 spike	291	303	CALDPLSETKCTL	1393.67	Wuhan spike alone	10 min (23)	0.952836	0.055493	6.117
G614 spike	291	303	CALDPLSETKCTL	1393.67	Wuhan spike alone	100 min (23)	1.64399	0.053889	6.12874
G614 spike	291	303	CALDPLSETKCTL	1393.67	Wuhan spike alone	6 h (28)	3.16643	0	6.11813
G614 spike	291	305	CALDPLSETKCTLKS	1608.8	Maximally labelled control	Max	8.46565	0	5.23684
G614 spike	291	305	CALDPLSETKCTLKS	1608.8	G614 spike alone	4 s (ice)	0.475454	0	5.20628
G614 spike	291	305	CALDPLSETKCTLKS	1608.8	G614 spike alone	20 s (ice)	0.590008	0.029784	5.23331
G614 spike	291	305	CALDPLSETKCTLKS	1608.8	G614 spike alone	15 s (23)	0.744594	0	5.24189
G614 spike	291	305	CALDPLSETKCTLKS	1608.8	G614 spike alone	1 min (23)	1.22887	0	5.24059
G614 spike	291	305	CALDPLSETKCTLKS	1608.8	G614 spike alone	10 min (23)	1.44476	0.038211	5.2347
G614 spike	291	305	CALDPLSETKCTLKS	1608.8	G614 spike alone	100 min (23)	2.14212	0	5.21201
G614 spike	291	305	CALDPLSETKCTLKS	1608.8	G614 spike alone	6 h (28)	4.22849	0	5.24387
G614 spike	291	305	CALDPLSETKCTLKS	1608.8	Wuhan spike alone	4 s (ice)	0.581914	0.01066	5.20963
G614 spike	291	305	CALDPLSETKCTLKS	1608.8	Wuhan spike alone	20 s (ice)	0.573837	0.023426	5.22711
G614 spike	291	305	CALDPLSETKCTLKS	1608.8	Wuhan spike alone	15 s (23)	0.876669	0	5.23468
G614 spike	291	305	CALDPLSETKCTLKS	1608.8	Wuhan spike alone	1 min (23)	1.20811	0	5.24557
G614 spike	291	305	CALDPLSETKCTLKS	1608.8	Wuhan spike alone	10 min (23)	1.44801	0.020743	5.24509
G614 spike	291	305	CALDPLSETKCTLKS	1608.8	Wuhan spike alone	100 min (23)	2.1126	0.02093	5.23831
G614 spike	291	305	CALDPLSETKCTLKS	1608.8	Wuhan spike alone	6 h (28)	4.34938	0	5.25586
G614 spike	304	318	KSFTVEKGIYQTSNF	1748.89	Maximally labelled control	Max	9.4315	0	5.28758
G614 spike	304	318	KSFTVEKGIYQTSNF	1748.89	G614 spike alone	4 s (ice)	1.26214	0	5.26742
G614 spike	304	318	KSFTVEKGIYQTSNF	1748.89	G614 spike alone	20 s (ice)	2.282	0.168722	5.28157
G614 spike	304	318	KSFTVEKGIYQTSNF	1748.89	G614 spike alone	15 s (23)	5.38237	0	5.28609
G614 spike	304	318	KSFTVEKGIYQTSNF	1748.89	G614 spike alone	1 min (23)	5.9848	0	5.30175
G614 spike	304	318	KSFTVEKGIYQTSNF	1748.89	G614 spike alone	10 min (23)	7.10004	0.078238	5.28713
G614 spike	304	318	KSFTVEKGIYQTSNF	1748.89	G614 spike alone	100 min (23)	7.50037	0	5.26956
G614 spike	304	318	KSFTVEKGIYQTSNF	1748.89	G614 spike alone	6 h (28)	8.22047	0	5.29582
G614 spike	304	318	KSFTVEKGIYQTSNF	1748.89	Wuhan spike alone	4 s (ice)	1.08813	0.073021	5.2654
G614 spike	304	318	KSFTVEKGIYQTSNF	1748.89	Wuhan spike alone	20 s (ice)	2.05609	0.046437	5.28816
G614 spike	304	318	KSFTVEKGIYQTSNF	1748.89	Wuhan spike alone	15 s (23)	5.25192	0	5.2877
G614 spike	304	318	KSFTVEKGIYQTSNF	1748.89	Wuhan spike alone	1 min (23)	6.13052	0	5.29557
G614 spike	304	318	KSFTVEKGIYQTSNF	1748.89	Wuhan spike alone	10 min (23)	7.08358	0.041765	5.30863
G614 spike	304	318	KSFTVEKGIYQTSNF	1748.89	Wuhan spike alone	100 min (23)	7.52203	0.018533	5.30049
G614 spike	304	318	KSFTVEKGIYQTSNF	1748.89	Wuhan spike alone	6 h (28)	8.40348	0	5.31429
G614 spike	306	313	FTVEKGIY	956.509	Maximally labelled control	Max	4.49049	0	5.3162
G614 spike	306	313	FTVEKGIY	956.509	G614 spike alone	4 s (ice)	0.449001	0.065002	5.28296
G614 spike	306	313	FTVEKGIY	956.509	G614 spike alone	20 s (ice)	0.783239	0.075885	5.28934
G614 spike	306	313	FTVEKGIY	956.509	G614 spike alone	15 s (23)	2.01327	0.040122	5.30854
G614 spike	306	313	FTVEKGIY	956.509	G614 spike alone	1 min (23)	2.23068	0.053323	5.31067
G614 spike	306	313	FTVEKGIY	956.509	G614 spike alone	10 min (23)	2.4359	0.045976	5.30048
G614 spike	306	313	FTVEKGIY	956.509	G614 spike alone	100 min (23)	2.67692	0.043077	5.27992
G614 spike	306	313	FTVEKGIY	956.509	G614 spike alone	6 h (28)	3.09807	0.038139	5.32783
G614 spike	306	313	FTVEKGIY	956.509	Wuhan spike alone	4 s (ice)	0.317264	0.082345	5.26933
G614 spike	306	313	FTVEKGIY	956.509	Wuhan spike alone	20 s (ice)	0.597321	0.089399	5.30147
G614 spike	306	313	FTVEKGIY	956.509	Wuhan spike alone	15 s (23)	1.97817	0.044467	5.30864
G614 spike	306	313	FTVEKGIY	956.509	Wuhan spike alone	1 min (23)	2.18145	0.072789	5.31067
G614 spike	306	313	FTVEKGIY	956.509	Wuhan spike alone	10 min (23)	2.4597	0.048483	5.31712
G614 spike	306	313	FTVEKGIY	956.509	Wuhan spike alone	100 min (23)	2.59018	0.072525	5.30456
G614 spike	306	313	FTVEKGIY	956.509	Wuhan spike alone	6 h (28)	3.26949	0.06999	5.33411
G614 spike	306	317	FTVEKGIYQTSN	1386.69	Maximally labelled control	Max	7.46216	0	5.24565
G614 spike	306	317	FTVEKGIYQTSN	1386.69	G614 spike alone	4 s (ice)	1.20936	0	5.2041
G614 spike	306	317	FTVEKGIYQTSN	1386.69	G614 spike alone	20 s (ice)	1.97369	0.002878	5.22846
G614 spike	306	317	FTVEKGIYQTSN	1386.69	G614 spike alone	15 s (23)	3.52609	0	5.22782
G614 spike	306	317	FTVEKGIYQTSN	1386.69	G614 spike alone	1 min (23)	4.10294	0	5.23017
G614 spike	306	317	FTVEKGIYQTSN	1386.69	G614 spike alone	10 min (23)	5.07348	0.033976	5.22832
G614 spike	306	317	FTVEKGIYQTSN	1386.69	G614 spike alone	100 min (23)	5.45307	0	5.2006
G614 spike	306	317	FTVEKGIYQTSN	1386.69	G614 spike alone	6 h (28)	6.09998	0	5.2438
G614 spike	306	317	FTVEKGIYQTSN	1386.69	Wuhan spike alone	4 s (ice)	0.957704	0.067775	5.19588
G614 spike	306	317	FTVEKGIYQTSN	1386.69	Wuhan spike alone	20 s (ice)	1.56082	0.054508	5.22132
G614 spike	306	317	FTVEKGIYQTSN	1386.69	Wuhan spike alone	15 s (23)	3.43359	0	5.22471
G614 spike	306	317	FTVEKGIYQTSN	1386.69	Wuhan spike alone	1 min (23)	3.94254	0	5.2314
G614 spike	306	317	FTVEKGIYQTSN	1386.69	Wuhan spike alone	10 min (23)	5.03187	0.03993	5.23914
G614 spike	306	317	FTVEKGIYQTSN	1386.69	Wuhan spike alone	100 min (23)	5.50701	0.015282	5.2272
G614 spike	306	317	FTVEKGIYQTSN	1386.69	Wuhan spike alone	6 h (28)	6.39582	0	5.25017
G614 spike	307	318	TVEKGIYQTSNF	1386.69	Maximally labelled control	Max	7.65312	0	4.9275
G614 spike	307	318	TVEKGIYQTSNF	1386.69	G614 spike alone	4 s (ice)	1.15871	0	4.86345
G614 spike	307	318	TVEKGIYQTSNF	1386.69	G614 spike alone	20 s (ice)	1.80309	0.136176	4.90342
G614 spike	307	318	TVEKGIYQTSNF	1386.69	G614 spike alone	15 s (23)	4.29778	0	4.91079
G614 spike	307	318	TVEKGIYQTSNF	1386.69	G614 spike alone	1 min (23)	4.73867	0	4.89471
G614 spike	307	318	TVEKGIYQTSNF	1386.69	G614 spike alone	10 min (23)	5.30472	0.036532	4.89789
G614 spike	307	318	TVEKGIYQTSNF	1386.69	G614 spike alone	100 min (23)	5.60592	0	4.86925
G614 spike	307	318	TVEKGIYQTSNF	1386.69	G614 spike alone	6 h (28)	6.38645	0	4.93019
G614 spike	307	318	TVEKGIYQTSNF	1386.69	Wuhan spike alone	4 s (ice)	1.00925	0.057474	4.87196
G614 spike	307	318	TVEKGIYQTSNF	1386.69	Wuhan spike alone	20 s (ice)	1.72378	0.035969	4.89701
G614 spike	307	318	TVEKGIYQTSNF	1386.69	Wuhan spike alone	15 s (23)	4.24229	0	4.90262
G614 spike	307	318	TVEKGIYQTSNF	1386.69	Wuhan spike alone	1 min (23)	4.66408	0	4.89648
G614 spike	307	318	TVEKGIYQTSNF	1386.69	Wuhan spike alone	10 min (23)	5.33824	0.016365	4.90824
G614 spike	307	318	TVEKGIYQTSNF	1386.69	Wuhan spike alone	100 min (23)	5.71327	0.022139	4.89733
G614 spike	307	318	TVEKGIYQTSNF	1386.69	Wuhan spike alone	6 h (28)	6.58667	0	4.92868
G614 spike	310	318	KGIYQTSNF	1057.53	Maximally labelled control	Max	5.07206	0	5.10604
G614 spike	310	318	KGIYQTSNF	1057.53	G614 spike alone	4 s (ice)	0.801101	0	5.05358
G614 spike	310	318	KGIYQTSNF	1057.53	G614 spike alone	20 s (ice)	1.30892	0.000485	5.0847
G614 spike	310	318	KGIYQTSNF	1057.53	G614 spike alone	15 s (23)	1.96936	0	5.08542
G614 spike	310	318	KGIYQTSNF	1057.53	G614 spike alone	1 min (23)	2.3915	0	5.08406
G614 spike	310	318	KGIYQTSNF	1057.53	G614 spike alone	10 min (23)	3.41961	0.060856	5.09193
G614 spike	310	318	KGIYQTSNF	1057.53	G614 spike alone	100 min (23)	3.72071	0	5.05937
G614 spike	310	318	KGIYQTSNF	1057.53	G614 spike alone	6 h (28)	4.40331	0	5.11656
G614 spike	310	318	KGIYQTSNF	1057.53	Wuhan spike alone	4 s (ice)	0.589145	0.051003	5.05805
G614 spike	310	318	KGIYQTSNF	1057.53	Wuhan spike alone	20 s (ice)	1.0075	0.034806	5.07596
G614 spike	310	318	KGIYQTSNF	1057.53	Wuhan spike alone	15 s (23)	1.937	0	5.08638
G614 spike	310	318	KGIYQTSNF	1057.53	Wuhan spike alone	1 min (23)	2.1339	0	5.08612
G614 spike	310	318	KGIYQTSNF	1057.53	Wuhan spike alone	10 min (23)	3.40706	0.020089	5.0947
G614 spike	310	318	KGIYQTSNF	1057.53	Wuhan spike alone	100 min (23)	3.65291	0.03313	5.0794
G614 spike	310	318	KGIYQTSNF	1057.53	Wuhan spike alone	6 h (28)	4.42734	0	5.11477
G614 spike	314	318	QTSNF	596.268	Maximally labelled control	Max	1.88225	0	4.45115
G614 spike	314	318	QTSNF	596.268	G614 spike alone	4 s (ice)	0.447969	0	4.38039
G614 spike	314	318	QTSNF	596.268	G614 spike alone	20 s (ice)	0.566481	0.113747	4.37985
G614 spike	314	318	QTSNF	596.268	G614 spike alone	15 s (23)	1.22302	0	4.39952
G614 spike	314	318	QTSNF	596.268	G614 spike alone	1 min (23)	1.45716	0	4.39239
G614 spike	314	318	QTSNF	596.268	G614 spike alone	10 min (23)	1.86985	0.044722	4.40018
G614 spike	314	318	QTSNF	596.268	G614 spike alone	100 min (23)	1.78991	0	4.37091
G614 spike	314	318	QTSNF	596.268	G614 spike alone	6 h (28)	1.79842	0	4.45399
G614 spike	314	318	QTSNF	596.268	Wuhan spike alone	4 s (ice)	0.368913	0.05484	4.37348
G614 spike	314	318	QTSNF	596.268	Wuhan spike alone	20 s (ice)	0.559487	0.025272	4.38152
G614 spike	314	318	QTSNF	596.268	Wuhan spike alone	15 s (23)	1.04615	0	4.39381
G614 spike	314	318	QTSNF	596.268	Wuhan spike alone	1 min (23)	1.27981	0	4.38524
G614 spike	314	318	QTSNF	596.268	Wuhan spike alone	10 min (23)	1.83506	0.024363	4.41012
G614 spike	314	318	QTSNF	596.268	Wuhan spike alone	100 min (23)	1.82048	0.002194	4.37969
G614 spike	314	318	QTSNF	596.268	Wuhan spike alone	6 h (28)	1.87785	0	4.42771
G614 spike	318	325	FRVQPTES	963.489	Maximally labelled control	Max	3.6681	0	3.87681
G614 spike	318	325	FRVQPTES	963.489	G614 spike alone	4 s (ice)	1.04918	0	3.91913
G614 spike	318	325	FRVQPTES	963.489	G614 spike alone	20 s (ice)	1.56551	0.108363	3.9034
G614 spike	318	325	FRVQPTES	963.489	G614 spike alone	15 s (23)	2.67921	0	3.92367
G614 spike	318	325	FRVQPTES	963.489	G614 spike alone	1 min (23)	3.02042	0	3.9403
G614 spike	318	325	FRVQPTES	963.489	G614 spike alone	10 min (23)	3.65562	0.028553	3.91595
G614 spike	318	325	FRVQPTES	963.489	G614 spike alone	100 min (23)	3.66322	0	3.91484
G614 spike	318	325	FRVQPTES	963.489	G614 spike alone	6 h (28)	3.7406	0	3.92247
G614 spike	318	325	FRVQPTES	963.489	Wuhan spike alone	4 s (ice)	0.977604	0.084276	3.89622
G614 spike	318	325	FRVQPTES	963.489	Wuhan spike alone	20 s (ice)	1.62914	0.051244	3.91471
G614 spike	318	325	FRVQPTES	963.489	Wuhan spike alone	15 s (23)	2.73351	0	3.8897
G614 spike	318	325	FRVQPTES	963.489	Wuhan spike alone	1 min (23)	2.96742	0	3.92988
G614 spike	318	325	FRVQPTES	963.489	Wuhan spike alone	10 min (23)	3.58583	0.040489	3.91806
G614 spike	318	325	FRVQPTES	963.489	Wuhan spike alone	100 min (23)	3.64992	0.034963	3.91675
G614 spike	319	325	RVQPTES	816.421	Maximally labelled control	Max	2.87482	0	2.83938
G614 spike	319	325	RVQPTES	816.421	G614 spike alone	4 s (ice)	1.0939	0	2.73465
G614 spike	319	325	RVQPTES	816.421	G614 spike alone	20 s (ice)	1.66281	0.060357	2.70349
G614 spike	319	325	RVQPTES	816.421	G614 spike alone	15 s (23)	2.57551	0	2.73747
G614 spike	319	325	RVQPTES	816.421	G614 spike alone	1 min (23)	2.83621	0	2.69959
G614 spike	319	325	RVQPTES	816.421	G614 spike alone	10 min (23)	2.91547	0.030067	2.72887
G614 spike	319	325	RVQPTES	816.421	G614 spike alone	100 min (23)	2.93335	0	2.67958
G614 spike	319	325	RVQPTES	816.421	G614 spike alone	6 h (28)	2.95962	0	2.8511
G614 spike	319	325	RVQPTES	816.421	Wuhan spike alone	4 s (ice)	1.0222	0.074798	2.72828
G614 spike	319	325	RVQPTES	816.421	Wuhan spike alone	20 s (ice)	1.63001	0.026127	2.69671
G614 spike	319	325	RVQPTES	816.421	Wuhan spike alone	15 s (23)	2.70027	0	2.73379
G614 spike	319	325	RVQPTES	816.421	Wuhan spike alone	1 min (23)	2.80751	0	2.68477
G614 spike	319	325	RVQPTES	816.421	Wuhan spike alone	10 min (23)	2.94874	0.029414	2.73241
G614 spike	319	325	RVQPTES	816.421	Wuhan spike alone	100 min (23)	2.87988	0.005122	2.68718
G614 spike	319	325	RVQPTES	816.421	Wuhan spike alone	6 h (28)	2.92346	0	2.78853
G614 spike	348	361	ASVYAWNRKRISNC	1667.84	Maximally labelled control	Max	9.37703	0	4.59318
G614 spike	348	361	ASVYAWNRKRISNC	1667.84	G614 spike alone	4 s (ice)	1.26699	0	4.55907
G614 spike	348	361	ASVYAWNRKRISNC	1667.84	G614 spike alone	20 s (ice)	1.6989	0.014019	4.57812
G614 spike	348	361	ASVYAWNRKRISNC	1667.84	G614 spike alone	15 s (23)	3.09514	0	4.57685
G614 spike	348	361	ASVYAWNRKRISNC	1667.84	G614 spike alone	1 min (23)	3.24345	0	4.58113
G614 spike	348	361	ASVYAWNRKRISNC	1667.84	G614 spike alone	10 min (23)	3.56366	0.037181	4.58103
G614 spike	348	361	ASVYAWNRKRISNC	1667.84	G614 spike alone	100 min (23)	4.25385	0	4.55688
G614 spike	348	361	ASVYAWNRKRISNC	1667.84	G614 spike alone	6 h (28)	5.27433	0	4.60074
G614 spike	348	361	ASVYAWNRKRISNC	1667.84	Wuhan spike alone	4 s (ice)	1.1762	0.090071	4.55209
G614 spike	348	361	ASVYAWNRKRISNC	1667.84	Wuhan spike alone	20 s (ice)	1.61399	0.016237	4.56005
G614 spike	348	361	ASVYAWNRKRISNC	1667.84	Wuhan spike alone	15 s (23)	3.21674	0	4.57557
G614 spike	348	361	ASVYAWNRKRISNC	1667.84	Wuhan spike alone	1 min (23)	3.19017	0	4.58314
G614 spike	348	361	ASVYAWNRKRISNC	1667.84	Wuhan spike alone	10 min (23)	3.51962	0.127913	4.58997
G614 spike	348	361	ASVYAWNRKRISNC	1667.84	Wuhan spike alone	100 min (23)	4.13389	0	4.567
G614 spike	350	367	VYAWNRKRISNCVADYSV	2144.07	G614 spike alone	4 s (ice)	0.999458	0	5.65829
G614 spike	350	367	VYAWNRKRISNCVADYSV	2144.07	G614 spike alone	20 s (ice)	1.35501	0.057318	5.70469
G614 spike	350	367	VYAWNRKRISNCVADYSV	2144.07	G614 spike alone	15 s (23)	2.99847	0	5.6976
G614 spike	350	367	VYAWNRKRISNCVADYSV	2144.07	G614 spike alone	1 min (23)	3.31642	0	5.71059
G614 spike	350	367	VYAWNRKRISNCVADYSV	2144.07	G614 spike alone	10 min (23)	4.06122	0.083413	5.69043
G614 spike	350	367	VYAWNRKRISNCVADYSV	2144.07	G614 spike alone	100 min (23)	4.82319	0	5.68217
G614 spike	350	367	VYAWNRKRISNCVADYSV	2144.07	G614 spike alone	6 h (28)	5.08823	0	5.68235
G614 spike	350	367	VYAWNRKRISNCVADYSV	2144.07	Wuhan spike alone	4 s (ice)	1.26445	0.185849	5.65642
G614 spike	350	367	VYAWNRKRISNCVADYSV	2144.07	Wuhan spike alone	20 s (ice)	1.46776	0.068375	5.70873
G614 spike	350	367	VYAWNRKRISNCVADYSV	2144.07	Wuhan spike alone	15 s (23)	2.75815	0	5.69076
G614 spike	350	367	VYAWNRKRISNCVADYSV	2144.07	Wuhan spike alone	1 min (23)	3.12375	0	5.71267
G614 spike	350	367	VYAWNRKRISNCVADYSV	2144.07	Wuhan spike alone	10 min (23)	4.0498	0.058293	5.70274
G614 spike	350	367	VYAWNRKRISNCVADYSV	2144.07	Wuhan spike alone	100 min (23)	4.57764	0.101988	5.71139
G614 spike	350	367	VYAWNRKRISNCVADYSV	2144.07	Wuhan spike alone	6 h (28)	5.22314	0	5.69801
G614 spike	369	374	YNSASF	688.294	Maximally labelled control	Max	3.01164	0	5.20192
G614 spike	369	374	YNSASF	688.294	G614 spike alone	4 s (ice)	2.05097	0	5.12669
G614 spike	369	374	YNSASF	688.294	G614 spike alone	20 s (ice)	2.48733	0.037546	5.1536
G614 spike	369	374	YNSASF	688.294	G614 spike alone	15 s (23)	2.96413	0	5.15814
G614 spike	369	374	YNSASF	688.294	G614 spike alone	1 min (23)	3.02328	0	5.15249
G614 spike	369	374	YNSASF	688.294	G614 spike alone	10 min (23)	3.03559	0.031944	5.16481
G614 spike	369	374	YNSASF	688.294	G614 spike alone	100 min (23)	3.01956	0	5.12911
G614 spike	369	374	YNSASF	688.294	G614 spike alone	6 h (28)	2.94251	0	5.20137
G614 spike	369	374	YNSASF	688.294	Wuhan spike alone	4 s (ice)	1.95352	0.009455	5.13009
G614 spike	369	374	YNSASF	688.294	Wuhan spike alone	20 s (ice)	2.42643	0.055366	5.14444
G614 spike	369	374	YNSASF	688.294	Wuhan spike alone	15 s (23)	3.04583	0	5.15814
G614 spike	369	374	YNSASF	688.294	Wuhan spike alone	1 min (23)	3.05904	0	5.14848
G614 spike	369	374	YNSASF	688.294	Wuhan spike alone	10 min (23)	3.08018	0.013755	5.17185
G614 spike	369	374	YNSASF	688.294	Wuhan spike alone	100 min (23)	2.95223	0.026745	5.14941
G614 spike	369	374	YNSASF	688.294	Wuhan spike alone	6 h (28)	2.98619	0	5.18687
G614 spike	375	387	STFKCYGVSPTKL	1430.73	Maximally labelled control	Max	7.4608	0	5.2335
G614 spike	375	387	STFKCYGVSPTKL	1430.73	G614 spike alone	4 s (ice)	2.32265	0	5.2093
G614 spike	375	387	STFKCYGVSPTKL	1430.73	G614 spike alone	20 s (ice)	3.08123	0.02077	5.23321
G614 spike	375	387	STFKCYGVSPTKL	1430.73	G614 spike alone	15 s (23)	4.15112	0	5.23628
G614 spike	375	387	STFKCYGVSPTKL	1430.73	G614 spike alone	1 min (23)	4.56515	0	5.23912
G614 spike	375	387	STFKCYGVSPTKL	1430.73	G614 spike alone	10 min (23)	5.51279	0.028406	5.23354
G614 spike	375	387	STFKCYGVSPTKL	1430.73	G614 spike alone	100 min (23)	5.93648	0	5.20871
G614 spike	375	387	STFKCYGVSPTKL	1430.73	G614 spike alone	6 h (28)	6.48938	0	5.2457
G614 spike	375	387	STFKCYGVSPTKL	1430.73	Wuhan spike alone	4 s (ice)	2.30777	0.060153	5.20504
G614 spike	375	387	STFKCYGVSPTKL	1430.73	Wuhan spike alone	20 s (ice)	2.84147	0.058617	5.22571
G614 spike	375	387	STFKCYGVSPTKL	1430.73	Wuhan spike alone	15 s (23)	4.07773	0	5.23118
G614 spike	375	387	STFKCYGVSPTKL	1430.73	Wuhan spike alone	1 min (23)	4.53301	0	5.24205
G614 spike	375	387	STFKCYGVSPTKL	1430.73	Wuhan spike alone	10 min (23)	5.42016	0.016465	5.24417
G614 spike	375	387	STFKCYGVSPTKL	1430.73	Wuhan spike alone	100 min (23)	5.8648	0.005702	5.23714
G614 spike	375	387	STFKCYGVSPTKL	1430.73	Wuhan spike alone	6 h (28)	6.44443	0	5.25658
G614 spike	392	399	FTNVYADS	916.405	Maximally labelled control	Max	4.02992	0	5.01039
G614 spike	392	399	FTNVYADS	916.405	G614 spike alone	4 s (ice)	0.088241	0	4.94715
G614 spike	392	399	FTNVYADS	916.405	G614 spike alone	20 s (ice)	0.223094	0.030565	4.96332
G614 spike	392	399	FTNVYADS	916.405	G614 spike alone	15 s (23)	0.467804	0	4.97665
G614 spike	392	399	FTNVYADS	916.405	G614 spike alone	1 min (23)	0.53718	0	4.97663
G614 spike	392	399	FTNVYADS	916.405	G614 spike alone	10 min (23)	0.835708	0.033682	4.98515
G614 spike	392	399	FTNVYADS	916.405	G614 spike alone	100 min (23)	1.36021	0	4.94328
G614 spike	392	399	FTNVYADS	916.405	G614 spike alone	6 h (28)	1.67779	0	5.01225
G614 spike	392	399	FTNVYADS	916.405	Wuhan spike alone	4 s (ice)	0.088492	0.02263	4.94629
G614 spike	392	399	FTNVYADS	916.405	Wuhan spike alone	20 s (ice)	0.160121	0.02359	4.96426
G614 spike	392	399	FTNVYADS	916.405	Wuhan spike alone	15 s (23)	0.516411	0	4.97516
G614 spike	392	399	FTNVYADS	916.405	Wuhan spike alone	1 min (23)	0.557637	0	4.97554
G614 spike	392	399	FTNVYADS	916.405	Wuhan spike alone	10 min (23)	0.822999	0.028741	4.99297
G614 spike	392	399	FTNVYADS	916.405	Wuhan spike alone	100 min (23)	1.29409	0.024248	4.96823
G614 spike	392	399	FTNVYADS	916.405	Wuhan spike alone	6 h (28)	1.60701	0	5.00558
G614 spike	392	400	FTNVYADSF	1063.47	Maximally labelled control	Max	4.76061	0	6.48202
G614 spike	392	400	FTNVYADSF	1063.47	G614 spike alone	4 s (ice)	0.098848	0	6.45535
G614 spike	392	400	FTNVYADSF	1063.47	G614 spike alone	20 s (ice)	0.188495	0.052193	6.49981
G614 spike	392	400	FTNVYADSF	1063.47	G614 spike alone	15 s (23)	0.382164	0	6.49003
G614 spike	392	400	FTNVYADSF	1063.47	G614 spike alone	1 min (23)	0.418431	0	6.51098
G614 spike	392	400	FTNVYADSF	1063.47	G614 spike alone	10 min (23)	0.645254	0.046259	6.49865
G614 spike	392	400	FTNVYADSF	1063.47	G614 spike alone	100 min (23)	1.15666	0	6.49001
G614 spike	392	400	FTNVYADSF	1063.47	G614 spike alone	6 h (28)	1.48988	0	6.48191
G614 spike	392	400	FTNVYADSF	1063.47	Wuhan spike alone	4 s (ice)	0.052168	0.010878	6.4575
G614 spike	392	400	FTNVYADSF	1063.47	Wuhan spike alone	20 s (ice)	0.13853	0.066208	6.49407
G614 spike	392	400	FTNVYADSF	1063.47	Wuhan spike alone	15 s (23)	0.420671	0	6.49329
G614 spike	392	400	FTNVYADSF	1063.47	Wuhan spike alone	1 min (23)	0.418923	0	6.51028
G614 spike	392	400	FTNVYADSF	1063.47	Wuhan spike alone	10 min (23)	0.670103	0.049048	6.50396
G614 spike	392	400	FTNVYADSF	1063.47	Wuhan spike alone	100 min (23)	1.19834	0.043688	6.51255
G614 spike	392	400	FTNVYADSF	1063.47	Wuhan spike alone	6 h (28)	1.3728	0	6.50741
G614 spike	393	399	TNVYADS	769.336	Maximally labelled control	Max	3.39828	0	3.7577
G614 spike	393	399	TNVYADS	769.336	G614 spike alone	4 s (ice)	-0.061151	0	3.79459
G614 spike	393	399	TNVYADS	769.336	G614 spike alone	20 s (ice)	-0.01007	0.023008	3.7716
G614 spike	393	399	TNVYADS	769.336	G614 spike alone	15 s (23)	-0.108265	0	3.79392
G614 spike	393	399	TNVYADS	769.336	G614 spike alone	1 min (23)	0.024681	0	3.8279
G614 spike	393	399	TNVYADS	769.336	G614 spike alone	10 min (23)	0.259278	0.016768	3.79422
G614 spike	393	399	TNVYADS	769.336	G614 spike alone	100 min (23)	0.704342	0	3.7819
G614 spike	393	399	TNVYADS	769.336	G614 spike alone	6 h (28)	1.04852	0	3.81386
G614 spike	393	399	TNVYADS	769.336	Wuhan spike alone	4 s (ice)	-0.065583	0.026122	3.76423
G614 spike	393	399	TNVYADS	769.336	Wuhan spike alone	20 s (ice)	-0.012242	0.023514	3.78359
G614 spike	393	399	TNVYADS	769.336	Wuhan spike alone	15 s (23)	-0.027471	0	3.75586
G614 spike	393	399	TNVYADS	769.336	Wuhan spike alone	1 min (23)	0.052056	0	3.80134
G614 spike	393	399	TNVYADS	769.336	Wuhan spike alone	10 min (23)	0.260745	0.036121	3.79569
G614 spike	393	399	TNVYADS	769.336	Wuhan spike alone	100 min (23)	0.712876	0.008022	3.75715
G614 spike	393	400	TNVYADSF	916.405	Maximally labelled control	Max	4.27805	0	5.89848
G614 spike	393	400	TNVYADSF	916.405	G614 spike alone	4 s (ice)	0.105106	0	5.85878
G614 spike	393	400	TNVYADSF	916.405	G614 spike alone	20 s (ice)	0.13407	0.016422	5.89218
G614 spike	393	400	TNVYADSF	916.405	G614 spike alone	15 s (23)	0.098321	0	5.89327
G614 spike	393	400	TNVYADSF	916.405	G614 spike alone	1 min (23)	0.150814	0	5.90252
G614 spike	393	400	TNVYADSF	916.405	G614 spike alone	10 min (23)	0.341855	0.025674	5.89459
G614 spike	393	400	TNVYADSF	916.405	G614 spike alone	100 min (23)	0.922379	0	5.87582
G614 spike	393	400	TNVYADSF	916.405	G614 spike alone	6 h (28)	1.30207	0	5.89637
G614 spike	393	400	TNVYADSF	916.405	Wuhan spike alone	4 s (ice)	0.101992	0.009669	5.85863
G614 spike	393	400	TNVYADSF	916.405	Wuhan spike alone	20 s (ice)	0.119322	0.028372	5.88805
G614 spike	393	400	TNVYADSF	916.405	Wuhan spike alone	15 s (23)	0.166704	0	5.88981
G614 spike	393	400	TNVYADSF	916.405	Wuhan spike alone	1 min (23)	0.13419	0	5.90261
G614 spike	393	400	TNVYADSF	916.405	Wuhan spike alone	10 min (23)	0.376087	0.029339	5.90423
G614 spike	393	400	TNVYADSF	916.405	Wuhan spike alone	100 min (23)	0.880357	0.043306	5.89965
G614 spike	393	400	TNVYADSF	916.405	Wuhan spike alone	6 h (28)	1.27164	0	5.91598
G614 spike	400	406	FVIRGDE	835.431	Maximally labelled control	Max	3.03837	0	4.56172
G614 spike	400	406	FVIRGDE	835.431	G614 spike alone	4 s (ice)	0.245207	0	4.50535
G614 spike	400	406	FVIRGDE	835.431	G614 spike alone	20 s (ice)	0.341168	0.017716	4.50987
G614 spike	400	406	FVIRGDE	835.431	G614 spike alone	15 s (23)	0.360862	0	4.52527
G614 spike	400	406	FVIRGDE	835.431	G614 spike alone	1 min (23)	0.518274	0	4.51908
G614 spike	400	406	FVIRGDE	835.431	G614 spike alone	10 min (23)	0.528827	0.023329	4.52493
G614 spike	400	406	FVIRGDE	835.431	G614 spike alone	100 min (23)	0.567816	0	4.49941
G614 spike	400	406	FVIRGDE	835.431	G614 spike alone	6 h (28)	1.18944	0	4.5693
G614 spike	400	406	FVIRGDE	835.431	Wuhan spike alone	4 s (ice)	0.2838	0.013706	4.50169
G614 spike	400	406	FVIRGDE	835.431	Wuhan spike alone	20 s (ice)	0.311736	0.036285	4.51394
G614 spike	400	406	FVIRGDE	835.431	Wuhan spike alone	15 s (23)	0.420981	0	4.51995
G614 spike	400	406	FVIRGDE	835.431	Wuhan spike alone	1 min (23)	0.518537	0	4.51966
G614 spike	400	406	FVIRGDE	835.431	Wuhan spike alone	10 min (23)	0.522053	0.003161	4.52972
G614 spike	400	406	FVIRGDE	835.431	Wuhan spike alone	100 min (23)	0.534489	0.000344	4.51318
G614 spike	400	406	FVIRGDE	835.431	Wuhan spike alone	6 h (28)	1.05386	0	4.54676
G614 spike	400	421	FVIRGDEVRQIAPGQTGKIADY	2433.29	Maximally labelled control	Max	12.7785	0	5.08296
G614 spike	400	421	FVIRGDEVRQIAPGQTGKIADY	2433.29	G614 spike alone	4 s (ice)	1.45577	0	5.05327
G614 spike	400	421	FVIRGDEVRQIAPGQTGKIADY	2433.29	G614 spike alone	20 s (ice)	1.71996	0.444694	5.07981
G614 spike	400	421	FVIRGDEVRQIAPGQTGKIADY	2433.29	G614 spike alone	15 s (23)	3.09269	0	5.07634
G614 spike	400	421	FVIRGDEVRQIAPGQTGKIADY	2433.29	G614 spike alone	1 min (23)	3.4058	0	5.08209
G614 spike	400	421	FVIRGDEVRQIAPGQTGKIADY	2433.29	G614 spike alone	10 min (23)	4.40282	0.11102	5.09333
G614 spike	400	421	FVIRGDEVRQIAPGQTGKIADY	2433.29	G614 spike alone	100 min (23)	5.41094	0	5.05859
G614 spike	400	421	FVIRGDEVRQIAPGQTGKIADY	2433.29	G614 spike alone	6 h (28)	8.07626	0	5.08237
G614 spike	400	421	FVIRGDEVRQIAPGQTGKIADY	2433.29	Wuhan spike alone	4 s (ice)	1.36282	0.011085	5.05586
G614 spike	400	421	FVIRGDEVRQIAPGQTGKIADY	2433.29	Wuhan spike alone	20 s (ice)	1.76596	0.12537	5.07955
G614 spike	400	421	FVIRGDEVRQIAPGQTGKIADY	2433.29	Wuhan spike alone	15 s (23)	3.3157	0	5.08523
G614 spike	400	421	FVIRGDEVRQIAPGQTGKIADY	2433.29	Wuhan spike alone	1 min (23)	3.40204	0	5.0878
G614 spike	400	421	FVIRGDEVRQIAPGQTGKIADY	2433.29	Wuhan spike alone	10 min (23)	4.32966	0.042592	5.09058
G614 spike	400	421	FVIRGDEVRQIAPGQTGKIADY	2433.29	Wuhan spike alone	100 min (23)	5.33683	0.00421	5.09424
G614 spike	400	421	FVIRGDEVRQIAPGQTGKIADY	2433.29	Wuhan spike alone	6 h (28)	7.23017	0	5.09808
G614 spike	401	420	VIRGDEVRQIAPGQTGKIAD	2123.16	Maximally labelled control	Max	11.169	0	4.15556
G614 spike	401	420	VIRGDEVRQIAPGQTGKIAD	2123.16	G614 spike alone	4 s (ice)	1.24204	0	4.11509
G614 spike	401	420	VIRGDEVRQIAPGQTGKIAD	2123.16	G614 spike alone	20 s (ice)	2.09043	0.042803	4.13797
G614 spike	401	420	VIRGDEVRQIAPGQTGKIAD	2123.16	G614 spike alone	15 s (23)	3.07458	0	4.14201
G614 spike	401	420	VIRGDEVRQIAPGQTGKIAD	2123.16	G614 spike alone	1 min (23)	3.44669	0	4.13825
G614 spike	401	420	VIRGDEVRQIAPGQTGKIAD	2123.16	G614 spike alone	10 min (23)	4.46264	0.041525	4.13825
G614 spike	401	420	VIRGDEVRQIAPGQTGKIAD	2123.16	G614 spike alone	100 min (23)	5.66503	0	4.12747
G614 spike	401	420	VIRGDEVRQIAPGQTGKIAD	2123.16	G614 spike alone	6 h (28)	7.8015	0	4.15991
G614 spike	401	420	VIRGDEVRQIAPGQTGKIAD	2123.16	Wuhan spike alone	4 s (ice)	1.33541	0.065482	4.12178
G614 spike	401	420	VIRGDEVRQIAPGQTGKIAD	2123.16	Wuhan spike alone	20 s (ice)	1.79932	0.11223	4.13208
G614 spike	401	420	VIRGDEVRQIAPGQTGKIAD	2123.16	Wuhan spike alone	15 s (23)	3.19584	0	4.13571
G614 spike	401	420	VIRGDEVRQIAPGQTGKIAD	2123.16	Wuhan spike alone	1 min (23)	3.71703	0	4.1324
G614 spike	401	420	VIRGDEVRQIAPGQTGKIAD	2123.16	Wuhan spike alone	10 min (23)	4.29694	0.030318	4.15036
G614 spike	401	420	VIRGDEVRQIAPGQTGKIAD	2123.16	Wuhan spike alone	100 min (23)	5.3939	0.046448	4.14244
G614 spike	401	420	VIRGDEVRQIAPGQTGKIAD	2123.16	Wuhan spike alone	6 h (28)	6.79547	0	4.15761
G614 spike	401	421	VIRGDEVRQIAPGQTGKIADY	2286.22	Maximally labelled control	Max	12.0874	0	4.62227
G614 spike	401	421	VIRGDEVRQIAPGQTGKIADY	2286.22	G614 spike alone	4 s (ice)	1.28045	0	4.59877
G614 spike	401	421	VIRGDEVRQIAPGQTGKIADY	2286.22	G614 spike alone	20 s (ice)	1.96647	0.01363	4.63285
G614 spike	401	421	VIRGDEVRQIAPGQTGKIADY	2286.22	G614 spike alone	15 s (23)	3.09423	0	4.62909
G614 spike	401	421	VIRGDEVRQIAPGQTGKIADY	2286.22	G614 spike alone	1 min (23)	3.55605	0	4.63321
G614 spike	401	421	VIRGDEVRQIAPGQTGKIADY	2286.22	G614 spike alone	10 min (23)	4.51351	0.064026	4.61925
G614 spike	401	421	VIRGDEVRQIAPGQTGKIADY	2286.22	G614 spike alone	100 min (23)	5.54835	0	4.59197
G614 spike	401	421	VIRGDEVRQIAPGQTGKIADY	2286.22	G614 spike alone	6 h (28)	8.06206	0	4.62176
G614 spike	401	421	VIRGDEVRQIAPGQTGKIADY	2286.22	Wuhan spike alone	4 s (ice)	1.3224	0.004383	4.58847
G614 spike	401	421	VIRGDEVRQIAPGQTGKIADY	2286.22	Wuhan spike alone	20 s (ice)	1.78972	0.077872	4.61302
G614 spike	401	421	VIRGDEVRQIAPGQTGKIADY	2286.22	Wuhan spike alone	15 s (23)	3.22534	0	4.60909
G614 spike	401	421	VIRGDEVRQIAPGQTGKIADY	2286.22	Wuhan spike alone	1 min (23)	3.33939	0	4.61601
G614 spike	401	421	VIRGDEVRQIAPGQTGKIADY	2286.22	Wuhan spike alone	10 min (23)	4.31234	0.075243	4.62258
G614 spike	401	421	VIRGDEVRQIAPGQTGKIADY	2286.22	Wuhan spike alone	100 min (23)	5.42092	0.042164	4.62175
G614 spike	401	421	VIRGDEVRQIAPGQTGKIADY	2286.22	Wuhan spike alone	6 h (28)	7.32231	0	4.63781
G614 spike	401	422	VIRGDEVRQIAPGQTGKIADYN	2400.26	Maximally labelled control	Max	12.6033	0	4.42061
G614 spike	401	422	VIRGDEVRQIAPGQTGKIADYN	2400.26	G614 spike alone	4 s (ice)	1.40016	0	4.37181
G614 spike	401	422	VIRGDEVRQIAPGQTGKIADYN	2400.26	G614 spike alone	20 s (ice)	1.91632	0.037297	4.40337
G614 spike	401	422	VIRGDEVRQIAPGQTGKIADYN	2400.26	G614 spike alone	15 s (23)	3.15965	0	4.40632
G614 spike	401	422	VIRGDEVRQIAPGQTGKIADYN	2400.26	G614 spike alone	1 min (23)	3.45545	0	4.40205
G614 spike	401	422	VIRGDEVRQIAPGQTGKIADYN	2400.26	G614 spike alone	10 min (23)	4.43114	0.076617	4.40541
G614 spike	401	422	VIRGDEVRQIAPGQTGKIADYN	2400.26	G614 spike alone	100 min (23)	5.48971	0	4.37404
G614 spike	401	422	VIRGDEVRQIAPGQTGKIADYN	2400.26	G614 spike alone	6 h (28)	8.11757	0	4.4345
G614 spike	401	422	VIRGDEVRQIAPGQTGKIADYN	2400.26	Wuhan spike alone	4 s (ice)	1.36627	0.095121	4.37956
G614 spike	401	422	VIRGDEVRQIAPGQTGKIADYN	2400.26	Wuhan spike alone	20 s (ice)	1.81983	0.077765	4.40383
G614 spike	401	422	VIRGDEVRQIAPGQTGKIADYN	2400.26	Wuhan spike alone	15 s (23)	3.18671	0	4.40122
G614 spike	401	422	VIRGDEVRQIAPGQTGKIADYN	2400.26	Wuhan spike alone	1 min (23)	3.42265	0	4.42481
G614 spike	401	422	VIRGDEVRQIAPGQTGKIADYN	2400.26	Wuhan spike alone	10 min (23)	4.28474	0.034448	4.41551
G614 spike	401	422	VIRGDEVRQIAPGQTGKIADYN	2400.26	Wuhan spike alone	100 min (23)	5.43021	0.084896	4.3961
G614 spike	401	422	VIRGDEVRQIAPGQTGKIADYN	2400.26	Wuhan spike alone	6 h (28)	7.51532	0	4.42931
G614 spike	402	406	IRGDE	589.294	Maximally labelled control	Max	2.16656	0	4.56551
G614 spike	402	406	IRGDE	589.294	G614 spike alone	4 s (ice)	0.14055	0	4.51295
G614 spike	402	406	IRGDE	589.294	G614 spike alone	20 s (ice)	0.208956	0.018885	4.51575
G614 spike	402	406	IRGDE	589.294	G614 spike alone	15 s (23)	0.236018	0	4.53287
G614 spike	402	406	IRGDE	589.294	G614 spike alone	1 min (23)	0.309081	0	4.52809
G614 spike	402	406	IRGDE	589.294	G614 spike alone	10 min (23)	0.31128	0.028773	4.53077
G614 spike	402	406	IRGDE	589.294	G614 spike alone	100 min (23)	0.379649	0	4.50896
G614 spike	402	406	IRGDE	589.294	G614 spike alone	6 h (28)	0.836694	0	4.56563
G614 spike	402	406	IRGDE	589.294	Wuhan spike alone	4 s (ice)	0.147936	0.004171	4.50706
G614 spike	402	406	IRGDE	589.294	Wuhan spike alone	20 s (ice)	0.223946	0.02105	4.52059
G614 spike	402	406	IRGDE	589.294	Wuhan spike alone	15 s (23)	0.274682	0	4.52743
G614 spike	402	406	IRGDE	589.294	Wuhan spike alone	1 min (23)	0.28292	0	4.52655
G614 spike	402	406	IRGDE	589.294	Wuhan spike alone	10 min (23)	0.33413	0.020943	4.53545
G614 spike	402	406	IRGDE	589.294	Wuhan spike alone	100 min (23)	0.312849	0.022805	4.51909
G614 spike	402	406	IRGDE	589.294	Wuhan spike alone	6 h (28)	0.725112	0	4.55447
G614 spike	407	421	VRQIAPGQTGKIADY	1616.88	Maximally labelled control	Max	8.88982	0	4.4528
G614 spike	407	421	VRQIAPGQTGKIADY	1616.88	G614 spike alone	4 s (ice)	1.44301	0	4.41589
G614 spike	407	421	VRQIAPGQTGKIADY	1616.88	G614 spike alone	20 s (ice)	1.86171	0.037619	4.42903
G614 spike	407	421	VRQIAPGQTGKIADY	1616.88	G614 spike alone	15 s (23)	2.52775	0	4.43414
G614 spike	407	421	VRQIAPGQTGKIADY	1616.88	G614 spike alone	1 min (23)	2.80738	0	4.43313
G614 spike	407	421	VRQIAPGQTGKIADY	1616.88	G614 spike alone	10 min (23)	3.70976	0.065051	4.43307
G614 spike	407	421	VRQIAPGQTGKIADY	1616.88	G614 spike alone	100 min (23)	4.56246	0	4.41006
G614 spike	407	421	VRQIAPGQTGKIADY	1616.88	G614 spike alone	6 h (28)	6.13398	0	4.44869
G614 spike	407	421	VRQIAPGQTGKIADY	1616.88	Wuhan spike alone	4 s (ice)	1.40121	0.031345	4.40972
G614 spike	407	421	VRQIAPGQTGKIADY	1616.88	Wuhan spike alone	20 s (ice)	1.82715	0.090808	4.424
G614 spike	407	421	VRQIAPGQTGKIADY	1616.88	Wuhan spike alone	15 s (23)	2.65778	0	4.4315
G614 spike	407	421	VRQIAPGQTGKIADY	1616.88	Wuhan spike alone	1 min (23)	2.77877	0	4.43499
G614 spike	407	421	VRQIAPGQTGKIADY	1616.88	Wuhan spike alone	10 min (23)	3.67246	0.02563	4.44293
G614 spike	407	421	VRQIAPGQTGKIADY	1616.88	Wuhan spike alone	100 min (23)	4.45329	0.004379	4.42638
G614 spike	407	421	VRQIAPGQTGKIADY	1616.88	Wuhan spike alone	6 h (28)	5.662	0	4.45024
G614 spike	407	422	VRQIAPGQTGKIADYN	1730.92	Maximally labelled control	Max	9.36468	0	4.15024
G614 spike	407	422	VRQIAPGQTGKIADYN	1730.92	G614 spike alone	4 s (ice)	1.34041	0	4.11357
G614 spike	407	422	VRQIAPGQTGKIADYN	1730.92	G614 spike alone	20 s (ice)	1.82615	0.00659	4.10203
G614 spike	407	422	VRQIAPGQTGKIADYN	1730.92	G614 spike alone	15 s (23)	2.49598	0	4.14774
G614 spike	407	422	VRQIAPGQTGKIADYN	1730.92	G614 spike alone	1 min (23)	2.70483	0	4.14131
G614 spike	407	422	VRQIAPGQTGKIADYN	1730.92	G614 spike alone	10 min (23)	3.67369	0.022177	4.1295
G614 spike	407	422	VRQIAPGQTGKIADYN	1730.92	G614 spike alone	100 min (23)	4.54328	0	4.0832
G614 spike	407	422	VRQIAPGQTGKIADYN	1730.92	G614 spike alone	6 h (28)	6.08919	0.136756	4.16799
G614 spike	407	422	VRQIAPGQTGKIADYN	1730.92	Wuhan spike alone	4 s (ice)	1.31216	0.065925	4.09685
G614 spike	407	422	VRQIAPGQTGKIADYN	1730.92	Wuhan spike alone	20 s (ice)	1.61889	0.071738	4.10756
G614 spike	407	422	VRQIAPGQTGKIADYN	1730.92	Wuhan spike alone	15 s (23)	2.6433	0	4.12502
G614 spike	407	422	VRQIAPGQTGKIADYN	1730.92	Wuhan spike alone	1 min (23)	2.59027	0	4.14081
G614 spike	407	422	VRQIAPGQTGKIADYN	1730.92	Wuhan spike alone	10 min (23)	3.5994	0.050745	4.12046
G614 spike	407	422	VRQIAPGQTGKIADYN	1730.92	Wuhan spike alone	100 min (23)	4.54081	0.034888	4.09863
G614 spike	407	422	VRQIAPGQTGKIADYN	1730.92	Wuhan spike alone	6 h (28)	5.72477	0.011593	4.13941
G614 spike	421	429	YNYKLPDDF	1174.54	Maximally labelled control	Max	3.82086	0	6.10066
G614 spike	421	429	YNYKLPDDF	1174.54	G614 spike alone	4 s (ice)	0.326306	0	6.07964
G614 spike	421	429	YNYKLPDDF	1174.54	G614 spike alone	20 s (ice)	0.467184	0.117843	6.12067
G614 spike	421	429	YNYKLPDDF	1174.54	G614 spike alone	15 s (23)	0.858502	0	6.11472
G614 spike	421	429	YNYKLPDDF	1174.54	G614 spike alone	1 min (23)	1.02777	0	6.13418
G614 spike	421	429	YNYKLPDDF	1174.54	G614 spike alone	10 min (23)	1.34091	0.026048	6.12038
G614 spike	421	429	YNYKLPDDF	1174.54	G614 spike alone	100 min (23)	1.38282	0	6.11026
G614 spike	421	429	YNYKLPDDF	1174.54	G614 spike alone	6 h (28)	1.8277	0	6.09864
G614 spike	421	429	YNYKLPDDF	1174.54	Wuhan spike alone	4 s (ice)	0.305928	0.002081	6.07866
G614 spike	421	429	YNYKLPDDF	1174.54	Wuhan spike alone	20 s (ice)	0.498572	0.015909	6.12081
G614 spike	421	429	YNYKLPDDF	1174.54	Wuhan spike alone	15 s (23)	0.851023	0	6.11775
G614 spike	421	429	YNYKLPDDF	1174.54	Wuhan spike alone	1 min (23)	1.03975	0	6.13655
G614 spike	421	429	YNYKLPDDF	1174.54	Wuhan spike alone	10 min (23)	1.38621	0.016038	6.12866
G614 spike	421	429	YNYKLPDDF	1174.54	Wuhan spike alone	100 min (23)	1.27281	0.063552	6.13052
G614 spike	421	429	YNYKLPDDF	1174.54	Wuhan spike alone	6 h (28)	1.81645	0	6.13489
G614 spike	422	429	NYKLPDDF	1011.48	Maximally labelled control	Max	2.90678	0	5.92007
G614 spike	422	429	NYKLPDDF	1011.48	G614 spike alone	4 s (ice)	0.433245	0	5.88304
G614 spike	422	429	NYKLPDDF	1011.48	G614 spike alone	20 s (ice)	0.56456	0.106626	5.91982
G614 spike	422	429	NYKLPDDF	1011.48	G614 spike alone	15 s (23)	1.01701	0	5.91388
G614 spike	422	429	NYKLPDDF	1011.48	G614 spike alone	1 min (23)	1.32715	0	5.93234
G614 spike	422	429	NYKLPDDF	1011.48	G614 spike alone	10 min (23)	1.43777	0.09286	5.92011
G614 spike	422	429	NYKLPDDF	1011.48	G614 spike alone	100 min (23)	1.49903	0	5.90433
G614 spike	422	429	NYKLPDDF	1011.48	G614 spike alone	6 h (28)	1.75049	0	5.91532
G614 spike	422	429	NYKLPDDF	1011.48	Wuhan spike alone	4 s (ice)	0.45757	0.040565	5.87992
G614 spike	422	429	NYKLPDDF	1011.48	Wuhan spike alone	20 s (ice)	0.614956	0.05553	5.92133
G614 spike	422	429	NYKLPDDF	1011.48	Wuhan spike alone	15 s (23)	1.09184	0	5.91082
G614 spike	422	429	NYKLPDDF	1011.48	Wuhan spike alone	1 min (23)	1.16335	0	5.93444
G614 spike	422	429	NYKLPDDF	1011.48	Wuhan spike alone	10 min (23)	1.56626	0.067181	5.92771
G614 spike	422	429	NYKLPDDF	1011.48	Wuhan spike alone	100 min (23)	1.44168	0.02112	5.93314
G614 spike	422	429	NYKLPDDF	1011.48	Wuhan spike alone	6 h (28)	1.78018	0	5.93199
G614 spike	422	431	NYKLPDDFTG	1169.55	Maximally labelled control	Max	3.77724	0	5.55794
G614 spike	422	431	NYKLPDDFTG	1169.55	G614 spike alone	4 s (ice)	0.241857	0	5.53065
G614 spike	422	431	NYKLPDDFTG	1169.55	G614 spike alone	20 s (ice)	0.376498	0.11645	5.5664
G614 spike	422	431	NYKLPDDFTG	1169.55	G614 spike alone	15 s (23)	0.752085	0	5.56145
G614 spike	422	431	NYKLPDDFTG	1169.55	G614 spike alone	1 min (23)	1.22551	0	5.57809
G614 spike	422	431	NYKLPDDFTG	1169.55	G614 spike alone	10 min (23)	1.81314	0.057889	5.56529
G614 spike	422	431	NYKLPDDFTG	1169.55	G614 spike alone	100 min (23)	1.70623	0	5.54556
G614 spike	422	431	NYKLPDDFTG	1169.55	G614 spike alone	6 h (28)	2.23033	0	5.54443
G614 spike	422	431	NYKLPDDFTG	1169.55	Wuhan spike alone	4 s (ice)	0.283278	0.025646	5.51988
G614 spike	422	431	NYKLPDDFTG	1169.55	Wuhan spike alone	20 s (ice)	0.358826	0.039001	5.5665
G614 spike	422	431	NYKLPDDFTG	1169.55	Wuhan spike alone	15 s (23)	0.806027	0	5.56016
G614 spike	422	431	NYKLPDDFTG	1169.55	Wuhan spike alone	1 min (23)	1.28211	0	5.57542
G614 spike	422	431	NYKLPDDFTG	1169.55	Wuhan spike alone	10 min (23)	1.75125	0.029052	5.56724
G614 spike	422	431	NYKLPDDFTG	1169.55	Wuhan spike alone	100 min (23)	1.69495	0.002884	5.58056
G614 spike	422	431	NYKLPDDFTG	1169.55	Wuhan spike alone	6 h (28)	2.0608	0	5.5782
G614 spike	423	429	YKLPDDF	897.435	Maximally labelled control	Max	2.40889	0.034816	5.91591
G614 spike	423	429	YKLPDDF	897.435	G614 spike alone	4 s (ice)	0.35249	0	5.88167
G614 spike	423	429	YKLPDDF	897.435	G614 spike alone	20 s (ice)	0.475505	0.118286	5.91843
G614 spike	423	429	YKLPDDF	897.435	G614 spike alone	15 s (23)	0.818786	0	5.91684
G614 spike	423	429	YKLPDDF	897.435	G614 spike alone	1 min (23)	0.972167	0	5.92361
G614 spike	423	429	YKLPDDF	897.435	G614 spike alone	10 min (23)	1.3765	0.003966	5.91801
G614 spike	423	429	YKLPDDF	897.435	G614 spike alone	100 min (23)	1.39902	0	5.90556
G614 spike	423	429	YKLPDDF	897.435	G614 spike alone	6 h (28)	1.57899	0	5.90793
G614 spike	423	429	YKLPDDF	897.435	Wuhan spike alone	4 s (ice)	0.36403	0.049827	5.88033
G614 spike	423	429	YKLPDDF	897.435	Wuhan spike alone	20 s (ice)	0.517855	0.026985	5.9056
G614 spike	423	429	YKLPDDF	897.435	Wuhan spike alone	15 s (23)	0.863638	0	5.91207
G614 spike	423	429	YKLPDDF	897.435	Wuhan spike alone	1 min (23)	1.12451	0	5.92986
G614 spike	423	429	YKLPDDF	897.435	Wuhan spike alone	10 min (23)	1.36673	0.032671	5.92595
G614 spike	423	429	YKLPDDF	897.435	Wuhan spike alone	100 min (23)	1.3816	0.035388	5.92934
G614 spike	423	429	YKLPDDF	897.435	Wuhan spike alone	6 h (28)	1.59529	0	5.93573
G614 spike	423	431	YKLPDDFTG	1055.5	Maximally labelled control	Max	3.2406	0	5.5477
G614 spike	423	431	YKLPDDFTG	1055.5	G614 spike alone	4 s (ice)	0.198197	0	5.51552
G614 spike	423	431	YKLPDDFTG	1055.5	G614 spike alone	20 s (ice)	0.274147	0.064649	5.56691
G614 spike	423	431	YKLPDDFTG	1055.5	G614 spike alone	15 s (23)	0.72102	0	5.54494
G614 spike	423	431	YKLPDDFTG	1055.5	G614 spike alone	1 min (23)	1.12799	0	5.57853
G614 spike	423	431	YKLPDDFTG	1055.5	G614 spike alone	10 min (23)	1.57962	0.022702	5.55426
G614 spike	423	431	YKLPDDFTG	1055.5	G614 spike alone	100 min (23)	1.49877	0	5.55087
G614 spike	423	431	YKLPDDFTG	1055.5	G614 spike alone	6 h (28)	1.83487	0	5.53768
G614 spike	423	431	YKLPDDFTG	1055.5	Wuhan spike alone	4 s (ice)	0.075023	0.016282	5.51412
G614 spike	423	431	YKLPDDFTG	1055.5	Wuhan spike alone	20 s (ice)	0.279753	0.027521	5.56556
G614 spike	423	431	YKLPDDFTG	1055.5	Wuhan spike alone	15 s (23)	0.623546	0	5.54463
G614 spike	423	431	YKLPDDFTG	1055.5	Wuhan spike alone	1 min (23)	1.12072	0	5.57558
G614 spike	423	431	YKLPDDFTG	1055.5	Wuhan spike alone	10 min (23)	1.64048	0.022471	5.56258
G614 spike	423	431	YKLPDDFTG	1055.5	Wuhan spike alone	100 min (23)	1.51564	0.021293	5.57972
G614 spike	423	431	YKLPDDFTG	1055.5	Wuhan spike alone	6 h (28)	1.67365	0	5.56977
G614 spike	427	439	DDFTGCVIAWNSN	1441.61	Maximally labelled control	Max	6.23412	0	6.14665
G614 spike	427	439	DDFTGCVIAWNSN	1441.61	G614 spike alone	4 s (ice)	0.284566	0	6.2923
G614 spike	427	439	DDFTGCVIAWNSN	1441.61	G614 spike alone	20 s (ice)	0.348462	0.033819	6.16854
G614 spike	427	439	DDFTGCVIAWNSN	1441.61	G614 spike alone	15 s (23)	0.26853	0	6.15724
G614 spike	427	439	DDFTGCVIAWNSN	1441.61	G614 spike alone	1 min (23)	0.687485	0	6.1872
G614 spike	427	439	DDFTGCVIAWNSN	1441.61	G614 spike alone	10 min (23)	0.691238	0.095696	6.20768
G614 spike	427	439	DDFTGCVIAWNSN	1441.61	G614 spike alone	100 min (23)	0.663752	0	6.14491
G614 spike	427	439	DDFTGCVIAWNSN	1441.61	G614 spike alone	6 h (28)	1.28366	0	6.14497
G614 spike	427	439	DDFTGCVIAWNSN	1441.61	Wuhan spike alone	4 s (ice)	0.276247	0.005708	6.15147
G614 spike	427	439	DDFTGCVIAWNSN	1441.61	Wuhan spike alone	20 s (ice)	0.32755	0.067562	6.20167
G614 spike	427	439	DDFTGCVIAWNSN	1441.61	Wuhan spike alone	15 s (23)	0.42589	0	6.31039
G614 spike	427	439	DDFTGCVIAWNSN	1441.61	Wuhan spike alone	1 min (23)	0.627803	0	6.33463
G614 spike	427	439	DDFTGCVIAWNSN	1441.61	Wuhan spike alone	10 min (23)	0.785814	0.017145	6.17613
G614 spike	427	439	DDFTGCVIAWNSN	1441.61	Wuhan spike alone	100 min (23)	0.674748	0.021108	6.335
G614 spike	427	439	DDFTGCVIAWNSN	1441.61	Wuhan spike alone	6 h (28)	1.34784	0	6.18029
G614 spike	432	441	CVIAWNSNNL	1133.54	Maximally labelled control	Max	5.96426	0	6.40593
G614 spike	432	441	CVIAWNSNNL	1133.54	G614 spike alone	4 s (ice)	0.842325	0	6.39301
G614 spike	432	441	CVIAWNSNNL	1133.54	G614 spike alone	20 s (ice)	1.01144	0.021466	6.43471
G614 spike	432	441	CVIAWNSNNL	1133.54	G614 spike alone	15 s (23)	1.80588	0	6.42519
G614 spike	432	441	CVIAWNSNNL	1133.54	G614 spike alone	1 min (23)	2.60149	0	6.4612
G614 spike	432	441	CVIAWNSNNL	1133.54	G614 spike alone	10 min (23)	3.29578	0.101384	6.43426
G614 spike	432	441	CVIAWNSNNL	1133.54	G614 spike alone	100 min (23)	3.50191	0	6.42268
G614 spike	432	441	CVIAWNSNNL	1133.54	G614 spike alone	6 h (28)	3.4411	0	6.41223
G614 spike	432	441	CVIAWNSNNL	1133.54	Wuhan spike alone	4 s (ice)	0.767773	0.025698	6.3995
G614 spike	432	441	CVIAWNSNNL	1133.54	Wuhan spike alone	20 s (ice)	0.943378	0.024862	6.43085
G614 spike	432	441	CVIAWNSNNL	1133.54	Wuhan spike alone	15 s (23)	1.9164	0	6.42838
G614 spike	432	441	CVIAWNSNNL	1133.54	Wuhan spike alone	1 min (23)	2.6569	0	6.45944
G614 spike	432	441	CVIAWNSNNL	1133.54	Wuhan spike alone	10 min (23)	3.37427	0.076947	6.44109
G614 spike	432	441	CVIAWNSNNL	1133.54	Wuhan spike alone	100 min (23)	3.46877	0	6.43729
G614 spike	432	441	CVIAWNSNNL	1133.54	Wuhan spike alone	6 h (28)	3.34331	0	6.4543
G614 spike	434	441	IAWNSNNL	931.463	Maximally labelled control	Max	4.54631	0	5.98687
G614 spike	434	441	IAWNSNNL	931.463	G614 spike alone	4 s (ice)	0.753599	0	5.94218
G614 spike	434	441	IAWNSNNL	931.463	G614 spike alone	20 s (ice)	0.986473	0.048092	5.99022
G614 spike	434	441	IAWNSNNL	931.463	G614 spike alone	15 s (23)	2.09632	0	5.99103
G614 spike	434	441	IAWNSNNL	931.463	G614 spike alone	1 min (23)	2.77764	0	6.00211
G614 spike	434	441	IAWNSNNL	931.463	G614 spike alone	10 min (23)	3.51171	0.048989	5.98937
G614 spike	434	441	IAWNSNNL	931.463	G614 spike alone	100 min (23)	3.60928	0	5.9713
G614 spike	434	441	IAWNSNNL	931.463	G614 spike alone	6 h (28)	3.57153	0	5.97561
G614 spike	434	441	IAWNSNNL	931.463	Wuhan spike alone	4 s (ice)	0.859464	0.060026	5.94601
G614 spike	434	441	IAWNSNNL	931.463	Wuhan spike alone	20 s (ice)	0.938184	0.015569	5.98873
G614 spike	434	441	IAWNSNNL	931.463	Wuhan spike alone	15 s (23)	1.9995	0	5.9839
G614 spike	434	441	IAWNSNNL	931.463	Wuhan spike alone	1 min (23)	2.54424	0	6.00151
G614 spike	434	441	IAWNSNNL	931.463	Wuhan spike alone	10 min (23)	3.6093	0.043202	5.99622
G614 spike	434	441	IAWNSNNL	931.463	Wuhan spike alone	100 min (23)	3.58543	0.032823	5.99699
G614 spike	434	441	IAWNSNNL	931.463	Wuhan spike alone	6 h (28)	3.65862	0	6.00129
G614 spike	442	449	DSKVGGNY	839.389	Maximally labelled control	Max	3.90675	0	2.92464
G614 spike	442	449	DSKVGGNY	839.389	G614 spike alone	4 s (ice)	3.07628	0	2.80206
G614 spike	442	449	DSKVGGNY	839.389	G614 spike alone	20 s (ice)	3.50224	0.013068	2.77202
G614 spike	442	449	DSKVGGNY	839.389	G614 spike alone	15 s (23)	3.68771	0	2.80222
G614 spike	442	449	DSKVGGNY	839.389	G614 spike alone	1 min (23)	3.76933	0	2.76946
G614 spike	442	449	DSKVGGNY	839.389	G614 spike alone	10 min (23)	3.72722	0.075839	2.79583
G614 spike	442	449	DSKVGGNY	839.389	G614 spike alone	100 min (23)	3.69952	0	2.74842
G614 spike	442	449	DSKVGGNY	839.389	G614 spike alone	6 h (28)	3.6677	0	2.92669
G614 spike	442	449	DSKVGGNY	839.389	Wuhan spike alone	4 s (ice)	3.02469	0.000293	2.79949
G614 spike	442	449	DSKVGGNY	839.389	Wuhan spike alone	20 s (ice)	3.38854	0.129846	2.76382
G614 spike	442	449	DSKVGGNY	839.389	Wuhan spike alone	15 s (23)	3.771	0	2.79951
G614 spike	442	449	DSKVGGNY	839.389	Wuhan spike alone	1 min (23)	3.68172	0	2.74946
G614 spike	442	449	DSKVGGNY	839.389	Wuhan spike alone	10 min (23)	3.78784	0.070983	2.80096
G614 spike	442	449	DSKVGGNY	839.389	Wuhan spike alone	100 min (23)	3.70244	0.002118	2.74867
G614 spike	442	449	DSKVGGNY	839.389	Wuhan spike alone	6 h (28)	3.81659	0	2.84719
G614 spike	442	452	DSKVGGNYNYL	1229.58	Maximally labelled control	Max	6.30898	0	5.48705
G614 spike	442	452	DSKVGGNYNYL	1229.58	G614 spike alone	4 s (ice)	3.7261	0	5.43318
G614 spike	442	452	DSKVGGNYNYL	1229.58	G614 spike alone	20 s (ice)	4.32176	0.018247	5.47063
G614 spike	442	452	DSKVGGNYNYL	1229.58	G614 spike alone	15 s (23)	5.05274	0	5.47146
G614 spike	442	452	DSKVGGNYNYL	1229.58	G614 spike alone	1 min (23)	5.25325	0	5.48075
G614 spike	442	452	DSKVGGNYNYL	1229.58	G614 spike alone	10 min (23)	5.50206	0.057249	5.4782
G614 spike	442	452	DSKVGGNYNYL	1229.58	G614 spike alone	100 min (23)	6.00592	0	5.44728
G614 spike	442	452	DSKVGGNYNYL	1229.58	G614 spike alone	6 h (28)	6.09672	0	5.47844
G614 spike	442	452	DSKVGGNYNYL	1229.58	Wuhan spike alone	4 s (ice)	3.67456	0.031829	5.43292
G614 spike	442	452	DSKVGGNYNYL	1229.58	Wuhan spike alone	20 s (ice)	4.1685	0.16993	5.46791
G614 spike	442	452	DSKVGGNYNYL	1229.58	Wuhan spike alone	15 s (23)	5.13776	0	5.47044
G614 spike	442	452	DSKVGGNYNYL	1229.58	Wuhan spike alone	1 min (23)	5.30405	0	5.48923
G614 spike	442	452	DSKVGGNYNYL	1229.58	Wuhan spike alone	10 min (23)	5.52002	0.031423	5.4879
G614 spike	442	452	DSKVGGNYNYL	1229.58	Wuhan spike alone	100 min (23)	5.91275	0.006214	5.47966
G614 spike	442	452	DSKVGGNYNYL	1229.58	Wuhan spike alone	6 h (28)	6.12923	0	5.49649
G614 spike	444	452	KVGGNYNYL	1027.52	Maximally labelled control	Max	4.9466	0	5.40185
G614 spike	444	452	KVGGNYNYL	1027.52	G614 spike alone	4 s (ice)	3.00741	0	5.34872
G614 spike	444	452	KVGGNYNYL	1027.52	G614 spike alone	20 s (ice)	3.4556	0.01378	5.38764
G614 spike	444	452	KVGGNYNYL	1027.52	G614 spike alone	15 s (23)	3.72258	0	5.37573
G614 spike	444	452	KVGGNYNYL	1027.52	G614 spike alone	1 min (23)	3.89231	0	5.37516
G614 spike	444	452	KVGGNYNYL	1027.52	G614 spike alone	10 min (23)	4.18304	0.048867	5.37881
G614 spike	444	452	KVGGNYNYL	1027.52	G614 spike alone	100 min (23)	4.75378	0	5.35125
G614 spike	444	452	KVGGNYNYL	1027.52	G614 spike alone	6 h (28)	4.76733	0	5.39682
G614 spike	444	452	KVGGNYNYL	1027.52	Wuhan spike alone	4 s (ice)	2.85726	0.039329	5.34311
G614 spike	444	452	KVGGNYNYL	1027.52	Wuhan spike alone	20 s (ice)	3.25859	0.142587	5.3651
G614 spike	444	452	KVGGNYNYL	1027.52	Wuhan spike alone	15 s (23)	3.78273	0	5.37338
G614 spike	444	452	KVGGNYNYL	1027.52	Wuhan spike alone	1 min (23)	3.91873	0	5.38044
G614 spike	444	452	KVGGNYNYL	1027.52	Wuhan spike alone	10 min (23)	4.20962	0.028972	5.38597
G614 spike	444	452	KVGGNYNYL	1027.52	Wuhan spike alone	100 min (23)	4.61967	0.012254	5.37812
G614 spike	444	452	KVGGNYNYL	1027.52	Wuhan spike alone	6 h (28)	4.84281	0	5.40106
G614 spike	453	471	YRLFRKSNLKPFERDISTE	2399.28	Maximally labelled control	Max	10.6925	0.028684	4.86146
G614 spike	453	471	YRLFRKSNLKPFERDISTE	2399.28	G614 spike alone	4 s (ice)	1.55901	0	4.84814
G614 spike	453	471	YRLFRKSNLKPFERDISTE	2399.28	G614 spike alone	20 s (ice)	2.08034	0.015387	4.883
G614 spike	453	471	YRLFRKSNLKPFERDISTE	2399.28	G614 spike alone	15 s (23)	3.2967	0	4.84844
G614 spike	453	471	YRLFRKSNLKPFERDISTE	2399.28	G614 spike alone	1 min (23)	4.29896	0	4.85342
G614 spike	453	471	YRLFRKSNLKPFERDISTE	2399.28	G614 spike alone	10 min (23)	5.42236	0.095376	4.85183
G614 spike	453	471	YRLFRKSNLKPFERDISTE	2399.28	G614 spike alone	100 min (23)	6.15321	0	4.83014
G614 spike	453	471	YRLFRKSNLKPFERDISTE	2399.28	G614 spike alone	6 h (28)	8.77055	0	4.86104
G614 spike	453	471	YRLFRKSNLKPFERDISTE	2399.28	Wuhan spike alone	4 s (ice)	1.55193	0.102288	4.82608
G614 spike	453	471	YRLFRKSNLKPFERDISTE	2399.28	Wuhan spike alone	20 s (ice)	1.90728	0.04258	4.84073
G614 spike	453	471	YRLFRKSNLKPFERDISTE	2399.28	Wuhan spike alone	15 s (23)	3.31713	0	4.85853
G614 spike	453	471	YRLFRKSNLKPFERDISTE	2399.28	Wuhan spike alone	1 min (23)	4.19082	0	4.85792
G614 spike	453	471	YRLFRKSNLKPFERDISTE	2399.28	Wuhan spike alone	10 min (23)	5.36125	0.011598	4.86148
G614 spike	453	471	YRLFRKSNLKPFERDISTE	2399.28	Wuhan spike alone	100 min (23)	5.99357	0.003165	4.84846
G614 spike	453	471	YRLFRKSNLKPFERDISTE	2399.28	Wuhan spike alone	6 h (28)	8.00108	0	4.87933
G614 spike	456	467	FRKSNLKPFERD	1536.83	Maximally labelled control	Max	5.49626	0	3.94803
G614 spike	456	467	FRKSNLKPFERD	1536.83	G614 spike alone	4 s (ice)	0.959212	0	3.86598
G614 spike	456	467	FRKSNLKPFERD	1536.83	G614 spike alone	20 s (ice)	1.13596	0.035637	3.88442
G614 spike	456	467	FRKSNLKPFERD	1536.83	G614 spike alone	15 s (23)	1.43235	0	3.89912
G614 spike	456	467	FRKSNLKPFERD	1536.83	G614 spike alone	1 min (23)	1.94928	0	3.87903
G614 spike	456	467	FRKSNLKPFERD	1536.83	G614 spike alone	10 min (23)	2.11793	0.044813	3.89167
G614 spike	456	467	FRKSNLKPFERD	1536.83	G614 spike alone	100 min (23)	2.39894	0	3.86351
G614 spike	456	467	FRKSNLKPFERD	1536.83	G614 spike alone	6 h (28)	4.17962	0	3.93874
G614 spike	456	467	FRKSNLKPFERD	1536.83	Wuhan spike alone	4 s (ice)	0.968112	0.034486	3.87005
G614 spike	456	467	FRKSNLKPFERD	1536.83	Wuhan spike alone	20 s (ice)	1.12361	0.110668	3.87986
G614 spike	456	467	FRKSNLKPFERD	1536.83	Wuhan spike alone	15 s (23)	1.50838	0	3.89684
G614 spike	456	467	FRKSNLKPFERD	1536.83	Wuhan spike alone	1 min (23)	1.85314	0	3.88334
G614 spike	456	467	FRKSNLKPFERD	1536.83	Wuhan spike alone	10 min (23)	2.10579	0.05258	3.90329
G614 spike	456	467	FRKSNLKPFERD	1536.83	Wuhan spike alone	100 min (23)	2.34549	0.051022	3.88811
G614 spike	456	467	FRKSNLKPFERD	1536.83	Wuhan spike alone	6 h (28)	3.50458	0	3.92604
G614 spike	456	470	FRKSNLKPFERDIST	1837.99	Maximally labelled control	Max	8.27984	0	4.34204
G614 spike	456	470	FRKSNLKPFERDIST	1837.99	G614 spike alone	4 s (ice)	1.69418	0	4.30452
G614 spike	456	470	FRKSNLKPFERDIST	1837.99	G614 spike alone	20 s (ice)	2.09518	0.056835	4.33198
G614 spike	456	470	FRKSNLKPFERDIST	1837.99	G614 spike alone	15 s (23)	3.39947	0	4.32995
G614 spike	456	470	FRKSNLKPFERDIST	1837.99	G614 spike alone	1 min (23)	3.91447	0	4.3236
G614 spike	456	470	FRKSNLKPFERDIST	1837.99	G614 spike alone	10 min (23)	4.47709	0.042291	4.3322
G614 spike	456	470	FRKSNLKPFERDIST	1837.99	G614 spike alone	100 min (23)	5.13845	0	4.30428
G614 spike	456	470	FRKSNLKPFERDIST	1837.99	G614 spike alone	6 h (28)	7.21796	0	4.37777
G614 spike	456	470	FRKSNLKPFERDIST	1837.99	Wuhan spike alone	4 s (ice)	1.70307	0.086246	4.31205
G614 spike	456	470	FRKSNLKPFERDIST	1837.99	Wuhan spike alone	20 s (ice)	1.99226	0.074331	4.33162
G614 spike	456	470	FRKSNLKPFERDIST	1837.99	Wuhan spike alone	15 s (23)	3.4795	0	4.33028
G614 spike	456	470	FRKSNLKPFERDIST	1837.99	Wuhan spike alone	1 min (23)	3.96526	0	4.34758
G614 spike	456	470	FRKSNLKPFERDIST	1837.99	Wuhan spike alone	10 min (23)	4.439	0.070917	4.34865
G614 spike	456	470	FRKSNLKPFERDIST	1837.99	Wuhan spike alone	100 min (23)	5.00593	0.061234	4.33048
G614 spike	456	470	FRKSNLKPFERDIST	1837.99	Wuhan spike alone	6 h (28)	6.61456	0	4.3597
G614 spike	456	471	FRKSNLKPFERDISTE	1967.03	Maximally labelled control	Max	8.73139	0	4.41953
G614 spike	456	471	FRKSNLKPFERDISTE	1967.03	G614 spike alone	4 s (ice)	1.56077	0	4.39783
G614 spike	456	471	FRKSNLKPFERDISTE	1967.03	G614 spike alone	20 s (ice)	2.02014	0.039092	4.40223
G614 spike	456	471	FRKSNLKPFERDISTE	1967.03	G614 spike alone	15 s (23)	3.36544	0	4.42084
G614 spike	456	471	FRKSNLKPFERDISTE	1967.03	G614 spike alone	1 min (23)	4.24649	0	4.41844
G614 spike	456	471	FRKSNLKPFERDISTE	1967.03	G614 spike alone	10 min (23)	4.91552	0.07189	4.41395
G614 spike	456	471	FRKSNLKPFERDISTE	1967.03	G614 spike alone	100 min (23)	5.65781	0	4.39059
G614 spike	456	471	FRKSNLKPFERDISTE	1967.03	G614 spike alone	6 h (28)	7.69436	0	4.42198
G614 spike	456	471	FRKSNLKPFERDISTE	1967.03	Wuhan spike alone	4 s (ice)	1.44964	0.024278	4.39311
G614 spike	456	471	FRKSNLKPFERDISTE	1967.03	Wuhan spike alone	20 s (ice)	1.91252	0.05596	4.40813
G614 spike	456	471	FRKSNLKPFERDISTE	1967.03	Wuhan spike alone	15 s (23)	3.3451	0	4.40449
G614 spike	456	471	FRKSNLKPFERDISTE	1967.03	Wuhan spike alone	1 min (23)	4.34771	0	4.39674
G614 spike	456	471	FRKSNLKPFERDISTE	1967.03	Wuhan spike alone	10 min (23)	4.86522	0.104729	4.41745
G614 spike	456	471	FRKSNLKPFERDISTE	1967.03	Wuhan spike alone	100 min (23)	5.37971	0.024316	4.40538
G614 spike	456	471	FRKSNLKPFERDISTE	1967.03	Wuhan spike alone	6 h (28)	7.26654	0	4.42362
G614 spike	457	471	RKSNLKPFERDISTE	1819.97	Maximally labelled control	Max	7.46038	0	4.42823
G614 spike	457	471	RKSNLKPFERDISTE	1819.97	G614 spike alone	4 s (ice)	1.27153	0	4.41172
G614 spike	457	471	RKSNLKPFERDISTE	1819.97	G614 spike alone	20 s (ice)	1.78084	0.052486	4.42123
G614 spike	457	471	RKSNLKPFERDISTE	1819.97	G614 spike alone	15 s (23)	2.86748	0	4.43367
G614 spike	457	471	RKSNLKPFERDISTE	1819.97	G614 spike alone	1 min (23)	3.47509	0	4.4218
G614 spike	457	471	RKSNLKPFERDISTE	1819.97	G614 spike alone	10 min (23)	4.15264	0.076691	4.42416
G614 spike	457	471	RKSNLKPFERDISTE	1819.97	G614 spike alone	100 min (23)	4.57954	0	4.39405
G614 spike	457	471	RKSNLKPFERDISTE	1819.97	G614 spike alone	6 h (28)	6.37746	0	4.44405
G614 spike	457	471	RKSNLKPFERDISTE	1819.97	Wuhan spike alone	4 s (ice)	1.30398	0.021022	4.4035
G614 spike	457	471	RKSNLKPFERDISTE	1819.97	Wuhan spike alone	20 s (ice)	1.62793	0.094673	4.42055
G614 spike	457	471	RKSNLKPFERDISTE	1819.97	Wuhan spike alone	15 s (23)	2.80581	0	4.41772
G614 spike	457	471	RKSNLKPFERDISTE	1819.97	Wuhan spike alone	1 min (23)	3.41464	0	4.41981
G614 spike	457	471	RKSNLKPFERDISTE	1819.97	Wuhan spike alone	10 min (23)	4.05178	0.0089	4.4299
G614 spike	457	471	RKSNLKPFERDISTE	1819.97	Wuhan spike alone	100 min (23)	4.33362	0.00407	4.41484
G614 spike	457	471	RKSNLKPFERDISTE	1819.97	Wuhan spike alone	6 h (28)	5.90789	0	4.44135
G614 spike	471	486	EIYQAGSTPCNGVEGF	1671.73	Maximally labelled control	Max	8.42831	0	6.08453
G614 spike	471	486	EIYQAGSTPCNGVEGF	1671.73	G614 spike alone	4 s (ice)	3.41527	0	6.05869
G614 spike	471	486	EIYQAGSTPCNGVEGF	1671.73	G614 spike alone	20 s (ice)	4.24217	0.111929	6.09552
G614 spike	471	486	EIYQAGSTPCNGVEGF	1671.73	G614 spike alone	15 s (23)	6.90959	0	6.0919
G614 spike	471	486	EIYQAGSTPCNGVEGF	1671.73	G614 spike alone	1 min (23)	7.71927	0	6.10761
G614 spike	471	486	EIYQAGSTPCNGVEGF	1671.73	G614 spike alone	10 min (23)	8.17326	0.061451	6.09458
G614 spike	471	486	EIYQAGSTPCNGVEGF	1671.73	G614 spike alone	100 min (23)	8.10801	0	6.08476
G614 spike	471	486	EIYQAGSTPCNGVEGF	1671.73	G614 spike alone	6 h (28)	8.20044	0	6.08246
G614 spike	471	486	EIYQAGSTPCNGVEGF	1671.73	Wuhan spike alone	4 s (ice)	3.47833	0.097786	6.05884
G614 spike	471	486	EIYQAGSTPCNGVEGF	1671.73	Wuhan spike alone	20 s (ice)	4.13988	0.118898	6.09088
G614 spike	471	486	EIYQAGSTPCNGVEGF	1671.73	Wuhan spike alone	15 s (23)	7.08696	0	6.09145
G614 spike	471	486	EIYQAGSTPCNGVEGF	1671.73	Wuhan spike alone	1 min (23)	7.65858	0	6.10619
G614 spike	471	486	EIYQAGSTPCNGVEGF	1671.73	Wuhan spike alone	10 min (23)	8.21909	0.045663	6.10376
G614 spike	471	486	EIYQAGSTPCNGVEGF	1671.73	Wuhan spike alone	100 min (23)	8.02195	0.012874	6.1084
G614 spike	471	486	EIYQAGSTPCNGVEGF	1671.73	Wuhan spike alone	6 h (28)	8.38353	0	6.1096
G614 spike	472	486	IYQAGSTPCNGVEGF	1542.69	Maximally labelled control	Max	8.06546	0	6.00085
G614 spike	472	486	IYQAGSTPCNGVEGF	1542.69	G614 spike alone	4 s (ice)	3.54738	0	5.96966
G614 spike	472	486	IYQAGSTPCNGVEGF	1542.69	G614 spike alone	20 s (ice)	4.29685	0.119539	6.00876
G614 spike	472	486	IYQAGSTPCNGVEGF	1542.69	G614 spike alone	15 s (23)	6.98905	0	5.99944
G614 spike	472	486	IYQAGSTPCNGVEGF	1542.69	G614 spike alone	1 min (23)	7.74709	0	6.01089
G614 spike	472	486	IYQAGSTPCNGVEGF	1542.69	G614 spike alone	10 min (23)	7.82337	0.06472	6.00349
G614 spike	472	486	IYQAGSTPCNGVEGF	1542.69	G614 spike alone	100 min (23)	7.72903	0	5.9974
G614 spike	472	486	IYQAGSTPCNGVEGF	1542.69	G614 spike alone	6 h (28)	7.76346	0	5.99609
G614 spike	472	486	IYQAGSTPCNGVEGF	1542.69	Wuhan spike alone	4 s (ice)	3.38529	0.040761	5.9688
G614 spike	472	486	IYQAGSTPCNGVEGF	1542.69	Wuhan spike alone	20 s (ice)	4.34089	0.137374	6.00306
G614 spike	472	486	IYQAGSTPCNGVEGF	1542.69	Wuhan spike alone	15 s (23)	7.30528	0	5.99527
G614 spike	472	486	IYQAGSTPCNGVEGF	1542.69	Wuhan spike alone	1 min (23)	7.77112	0	6.01694
G614 spike	472	486	IYQAGSTPCNGVEGF	1542.69	Wuhan spike alone	10 min (23)	7.88449	0.013201	6.0111
G614 spike	472	486	IYQAGSTPCNGVEGF	1542.69	Wuhan spike alone	100 min (23)	7.6531	0.03214	6.0152
G614 spike	472	486	IYQAGSTPCNGVEGF	1542.69	Wuhan spike alone	6 h (28)	8.02808	0	6.01935
G614 spike	472	487	IYQAGSTPCNGVEGFN	1656.73	Maximally labelled control	Max	8.63369	0	5.51077
G614 spike	472	487	IYQAGSTPCNGVEGFN	1656.73	G614 spike alone	4 s (ice)	3.83921	0	5.45372
G614 spike	472	487	IYQAGSTPCNGVEGFN	1656.73	G614 spike alone	20 s (ice)	5.02097	0.088541	5.49698
G614 spike	472	487	IYQAGSTPCNGVEGFN	1656.73	G614 spike alone	15 s (23)	7.49385	0	5.49423
G614 spike	472	487	IYQAGSTPCNGVEGFN	1656.73	G614 spike alone	1 min (23)	8.42698	0	5.51241
G614 spike	472	487	IYQAGSTPCNGVEGFN	1656.73	G614 spike alone	10 min (23)	8.55511	0.044077	5.49484
G614 spike	472	487	IYQAGSTPCNGVEGFN	1656.73	G614 spike alone	100 min (23)	8.37775	0	5.48159
G614 spike	472	487	IYQAGSTPCNGVEGFN	1656.73	G614 spike alone	6 h (28)	8.51615	0	5.50471
G614 spike	472	487	IYQAGSTPCNGVEGFN	1656.73	Wuhan spike alone	4 s (ice)	3.9093	0	5.45646
G614 spike	472	487	IYQAGSTPCNGVEGFN	1656.73	Wuhan spike alone	20 s (ice)	4.88059	0.048188	5.49756
G614 spike	472	487	IYQAGSTPCNGVEGFN	1656.73	Wuhan spike alone	15 s (23)	7.61404	0	5.48596
G614 spike	472	487	IYQAGSTPCNGVEGFN	1656.73	Wuhan spike alone	1 min (23)	8.4352	0	5.51372
G614 spike	472	487	IYQAGSTPCNGVEGFN	1656.73	Wuhan spike alone	10 min (23)	8.6127	0.028168	5.50077
G614 spike	472	487	IYQAGSTPCNGVEGFN	1656.73	Wuhan spike alone	100 min (23)	8.47079	0.077776	5.51034
G614 spike	472	487	IYQAGSTPCNGVEGFN	1656.73	Wuhan spike alone	6 h (28)	8.53077	0	5.5289
G614 spike	487	494	NCYFPLQS	971.429	Maximally labelled control	Max	3.71591	0	6.34562
G614 spike	487	494	NCYFPLQS	971.429	G614 spike alone	4 s (ice)	0.108673	0	6.33794
G614 spike	487	494	NCYFPLQS	971.429	G614 spike alone	20 s (ice)	0.463148	0	6.36926
G614 spike	487	494	NCYFPLQS	971.429	G614 spike alone	15 s (23)	1.3868	0	6.36118
G614 spike	487	494	NCYFPLQS	971.429	G614 spike alone	1 min (23)	1.85166	0	6.38428
G614 spike	487	494	NCYFPLQS	971.429	G614 spike alone	10 min (23)	2.21033	0.023551	6.3641
G614 spike	487	494	NCYFPLQS	971.429	G614 spike alone	100 min (23)	2.48005	0	6.35169
G614 spike	487	494	NCYFPLQS	971.429	G614 spike alone	6 h (28)	3.25414	0	6.34456
G614 spike	487	494	NCYFPLQS	971.429	Wuhan spike alone	4 s (ice)	0.204904	0.006877	6.32865
G614 spike	487	494	NCYFPLQS	971.429	Wuhan spike alone	20 s (ice)	0.507717	0.020567	6.36101
G614 spike	487	494	NCYFPLQS	971.429	Wuhan spike alone	15 s (23)	1.40645	0	6.36181
G614 spike	487	494	NCYFPLQS	971.429	Wuhan spike alone	1 min (23)	1.68681	0	6.37907
G614 spike	487	494	NCYFPLQS	971.429	Wuhan spike alone	10 min (23)	2.25608	0.022822	6.37132
G614 spike	487	494	NCYFPLQS	971.429	Wuhan spike alone	100 min (23)	2.46923	0.028815	6.37849
G614 spike	487	494	NCYFPLQS	971.429	Wuhan spike alone	6 h (28)	3.09989	0	6.37833
G614 spike	487	510	NCYFPLQSYGFQPTNGVGYQPYRV	2798.3	Maximally labelled control	Max	13.8837	0	6.90096
G614 spike	487	510	NCYFPLQSYGFQPTNGVGYQPYRV	2798.3	G614 spike alone	4 s (ice)	3.73611	0	6.90876
G614 spike	487	510	NCYFPLQSYGFQPTNGVGYQPYRV	2798.3	G614 spike alone	20 s (ice)	5.16583	0.046264	6.96389
G614 spike	487	510	NCYFPLQSYGFQPTNGVGYQPYRV	2798.3	G614 spike alone	15 s (23)	6.91336	0	6.90518
G614 spike	487	510	NCYFPLQSYGFQPTNGVGYQPYRV	2798.3	G614 spike alone	1 min (23)	7.68949	0	6.991
G614 spike	487	510	NCYFPLQSYGFQPTNGVGYQPYRV	2798.3	G614 spike alone	10 min (23)	9.15438	0.0452	6.96107
G614 spike	487	510	NCYFPLQSYGFQPTNGVGYQPYRV	2798.3	G614 spike alone	100 min (23)	9.8372	0	6.95489
G614 spike	487	510	NCYFPLQSYGFQPTNGVGYQPYRV	2798.3	G614 spike alone	6 h (28)	10.8887	0	6.89083
G614 spike	487	510	NCYFPLQSYGFQPTNGVGYQPYRV	2798.3	Wuhan spike alone	4 s (ice)	3.56211	0.136758	6.90931
G614 spike	487	510	NCYFPLQSYGFQPTNGVGYQPYRV	2798.3	Wuhan spike alone	20 s (ice)	4.93463	0.067879	6.96307
G614 spike	487	510	NCYFPLQSYGFQPTNGVGYQPYRV	2798.3	Wuhan spike alone	15 s (23)	7.11679	0	6.95023
G614 spike	487	510	NCYFPLQSYGFQPTNGVGYQPYRV	2798.3	Wuhan spike alone	1 min (23)	7.72584	0	6.99007
G614 spike	487	510	NCYFPLQSYGFQPTNGVGYQPYRV	2798.3	Wuhan spike alone	10 min (23)	9.25374	0.066187	6.96224
G614 spike	487	510	NCYFPLQSYGFQPTNGVGYQPYRV	2798.3	Wuhan spike alone	100 min (23)	9.61687	0.042317	6.97924
G614 spike	487	510	NCYFPLQSYGFQPTNGVGYQPYRV	2798.3	Wuhan spike alone	6 h (28)	11.0111	0	6.95111
G614 spike	487	512	NCYFPLQSYGFQPTNGVGYQPYRVVV	2996.44	Maximally labelled control	Max	15.4517	0	7.09679
G614 spike	487	512	NCYFPLQSYGFQPTNGVGYQPYRVVV	2996.44	G614 spike alone	4 s (ice)	3.50689	0	7.10146
G614 spike	487	512	NCYFPLQSYGFQPTNGVGYQPYRVVV	2996.44	G614 spike alone	20 s (ice)	4.98656	0.03232	7.15147
G614 spike	487	512	NCYFPLQSYGFQPTNGVGYQPYRVVV	2996.44	G614 spike alone	15 s (23)	6.80601	0	7.14545
G614 spike	487	512	NCYFPLQSYGFQPTNGVGYQPYRVVV	2996.44	G614 spike alone	1 min (23)	7.52409	0	7.17868
G614 spike	487	512	NCYFPLQSYGFQPTNGVGYQPYRVVV	2996.44	G614 spike alone	10 min (23)	9.06787	0.120151	7.15015
G614 spike	487	512	NCYFPLQSYGFQPTNGVGYQPYRVVV	2996.44	G614 spike alone	100 min (23)	9.61457	0	7.14657
G614 spike	487	512	NCYFPLQSYGFQPTNGVGYQPYRVVV	2996.44	G614 spike alone	6 h (28)	10.5625	0	7.07622
G614 spike	487	512	NCYFPLQSYGFQPTNGVGYQPYRVVV	2996.44	Wuhan spike alone	4 s (ice)	3.47516	0.232574	7.10384
G614 spike	487	512	NCYFPLQSYGFQPTNGVGYQPYRVVV	2996.44	Wuhan spike alone	20 s (ice)	4.738	0.100148	7.15346
G614 spike	487	512	NCYFPLQSYGFQPTNGVGYQPYRVVV	2996.44	Wuhan spike alone	15 s (23)	6.82428	0	7.1407
G614 spike	487	512	NCYFPLQSYGFQPTNGVGYQPYRVVV	2996.44	Wuhan spike alone	1 min (23)	7.42022	0	7.17817
G614 spike	487	512	NCYFPLQSYGFQPTNGVGYQPYRVVV	2996.44	Wuhan spike alone	10 min (23)	9.07624	0.096794	7.14927
G614 spike	487	512	NCYFPLQSYGFQPTNGVGYQPYRVVV	2996.44	Wuhan spike alone	100 min (23)	9.36352	0.0722	7.17822
G614 spike	487	512	NCYFPLQSYGFQPTNGVGYQPYRVVV	2996.44	Wuhan spike alone	6 h (28)	10.9165	0	7.14059
G614 spike	487	513	NCYFPLQSYGFQPTNGVGYQPYRVVVL	3109.52	Maximally labelled control	Max	16.1546	0	7.36378
G614 spike	487	513	NCYFPLQSYGFQPTNGVGYQPYRVVVL	3109.52	G614 spike alone	4 s (ice)	3.44617	0	7.37734
G614 spike	487	513	NCYFPLQSYGFQPTNGVGYQPYRVVVL	3109.52	G614 spike alone	20 s (ice)	4.87603	0.032362	7.43183
G614 spike	487	513	NCYFPLQSYGFQPTNGVGYQPYRVVVL	3109.52	G614 spike alone	15 s (23)	6.72755	0	7.52743
G614 spike	487	513	NCYFPLQSYGFQPTNGVGYQPYRVVVL	3109.52	G614 spike alone	1 min (23)	7.3873	0	7.46967
G614 spike	487	513	NCYFPLQSYGFQPTNGVGYQPYRVVVL	3109.52	G614 spike alone	10 min (23)	8.90045	0.009219	7.4215
G614 spike	487	513	NCYFPLQSYGFQPTNGVGYQPYRVVVL	3109.52	G614 spike alone	100 min (23)	9.43111	0	7.43052
G614 spike	487	513	NCYFPLQSYGFQPTNGVGYQPYRVVVL	3109.52	G614 spike alone	6 h (28)	10.8354	0	7.35174
G614 spike	487	513	NCYFPLQSYGFQPTNGVGYQPYRVVVL	3109.52	Wuhan spike alone	4 s (ice)	3.28443	0.27457	7.38165
G614 spike	487	513	NCYFPLQSYGFQPTNGVGYQPYRVVVL	3109.52	Wuhan spike alone	20 s (ice)	4.57966	0.110675	7.4316
G614 spike	487	513	NCYFPLQSYGFQPTNGVGYQPYRVVVL	3109.52	Wuhan spike alone	15 s (23)	6.80098	0	7.41932
G614 spike	487	513	NCYFPLQSYGFQPTNGVGYQPYRVVVL	3109.52	Wuhan spike alone	1 min (23)	7.39883	0	7.46798
G614 spike	487	513	NCYFPLQSYGFQPTNGVGYQPYRVVVL	3109.52	Wuhan spike alone	10 min (23)	8.8662	0.051451	7.43214
G614 spike	487	513	NCYFPLQSYGFQPTNGVGYQPYRVVVL	3109.52	Wuhan spike alone	100 min (23)	9.27489	0.039044	7.45536
G614 spike	487	513	NCYFPLQSYGFQPTNGVGYQPYRVVVL	3109.52	Wuhan spike alone	6 h (28)	11.1033	0	7.41581
G614 spike	490	510	FPLQSYGFQPTNGVGYQPYRV	2418.19	Maximally labelled control	Max	12.6543	0	6.38686
G614 spike	490	510	FPLQSYGFQPTNGVGYQPYRV	2418.19	G614 spike alone	4 s (ice)	3.56512	0	6.3825
G614 spike	490	510	FPLQSYGFQPTNGVGYQPYRV	2418.19	G614 spike alone	20 s (ice)	5.22266	0.036133	6.42392
G614 spike	490	510	FPLQSYGFQPTNGVGYQPYRV	2418.19	G614 spike alone	15 s (23)	6.53989	0	6.41536
G614 spike	490	510	FPLQSYGFQPTNGVGYQPYRV	2418.19	G614 spike alone	1 min (23)	7.03904	0	6.44477
G614 spike	490	510	FPLQSYGFQPTNGVGYQPYRV	2418.19	G614 spike alone	10 min (23)	7.92716	0.116699	6.41686
G614 spike	490	510	FPLQSYGFQPTNGVGYQPYRV	2418.19	G614 spike alone	100 min (23)	8.62612	0	6.41805
G614 spike	490	510	FPLQSYGFQPTNGVGYQPYRV	2418.19	G614 spike alone	6 h (28)	9.64207	0	6.38392
G614 spike	490	510	FPLQSYGFQPTNGVGYQPYRV	2418.19	Wuhan spike alone	4 s (ice)	3.44822	0.197014	6.38399
G614 spike	490	510	FPLQSYGFQPTNGVGYQPYRV	2418.19	Wuhan spike alone	20 s (ice)	5.00582	0.154402	6.42729
G614 spike	490	510	FPLQSYGFQPTNGVGYQPYRV	2418.19	Wuhan spike alone	15 s (23)	6.65065	0	6.41311
G614 spike	490	510	FPLQSYGFQPTNGVGYQPYRV	2418.19	Wuhan spike alone	1 min (23)	7.02741	0	6.44647
G614 spike	490	510	FPLQSYGFQPTNGVGYQPYRV	2418.19	Wuhan spike alone	10 min (23)	8.06101	0.073477	6.42718
G614 spike	490	510	FPLQSYGFQPTNGVGYQPYRV	2418.19	Wuhan spike alone	100 min (23)	8.52492	0.063267	6.4413
G614 spike	490	510	FPLQSYGFQPTNGVGYQPYRV	2418.19	Wuhan spike alone	6 h (28)	9.66796	0	6.4252
G614 spike	490	512	FPLQSYGFQPTNGVGYQPYRVVV	2616.32	Maximally labelled control	Max	13.7256	0	6.65534
G614 spike	490	512	FPLQSYGFQPTNGVGYQPYRVVV	2616.32	G614 spike alone	4 s (ice)	2.95899	0	6.65292
G614 spike	490	512	FPLQSYGFQPTNGVGYQPYRVVV	2616.32	G614 spike alone	20 s (ice)	4.52301	0.022228	6.70147
G614 spike	490	512	FPLQSYGFQPTNGVGYQPYRVVV	2616.32	G614 spike alone	15 s (23)	5.98873	0	6.68662
G614 spike	490	512	FPLQSYGFQPTNGVGYQPYRVVV	2616.32	G614 spike alone	1 min (23)	6.56419	0	6.72586
G614 spike	490	512	FPLQSYGFQPTNGVGYQPYRVVV	2616.32	G614 spike alone	10 min (23)	7.23921	0.078142	6.69051
G614 spike	490	512	FPLQSYGFQPTNGVGYQPYRVVV	2616.32	G614 spike alone	100 min (23)	7.99931	0	6.68875
G614 spike	490	512	FPLQSYGFQPTNGVGYQPYRVVV	2616.32	G614 spike alone	6 h (28)	9.01505	0	6.659
G614 spike	490	512	FPLQSYGFQPTNGVGYQPYRVVV	2616.32	Wuhan spike alone	4 s (ice)	2.85282	0.048815	6.65075
G614 spike	490	512	FPLQSYGFQPTNGVGYQPYRVVV	2616.32	Wuhan spike alone	20 s (ice)	4.36479	0.069657	6.70506
G614 spike	490	512	FPLQSYGFQPTNGVGYQPYRVVV	2616.32	Wuhan spike alone	15 s (23)	6.10733	0	6.69288
G614 spike	490	512	FPLQSYGFQPTNGVGYQPYRVVV	2616.32	Wuhan spike alone	1 min (23)	6.48716	0	6.7248
G614 spike	490	512	FPLQSYGFQPTNGVGYQPYRVVV	2616.32	Wuhan spike alone	10 min (23)	7.28786	0.077885	6.70186
G614 spike	490	512	FPLQSYGFQPTNGVGYQPYRVVV	2616.32	Wuhan spike alone	100 min (23)	7.75064	0.000116	6.70953
G614 spike	490	512	FPLQSYGFQPTNGVGYQPYRVVV	2616.32	Wuhan spike alone	6 h (28)	9.08786	0	6.70342
G614 spike	490	513	FPLQSYGFQPTNGVGYQPYRVVVL	2729.41	Maximally labelled control	Max	14.8048	0	6.99292
G614 spike	490	513	FPLQSYGFQPTNGVGYQPYRVVVL	2729.41	G614 spike alone	4 s (ice)	3.41403	0	6.99304
G614 spike	490	513	FPLQSYGFQPTNGVGYQPYRVVVL	2729.41	G614 spike alone	20 s (ice)	4.93537	0.133178	7.03495
G614 spike	490	513	FPLQSYGFQPTNGVGYQPYRVVVL	2729.41	G614 spike alone	15 s (23)	6.41779	0	7.04182
G614 spike	490	513	FPLQSYGFQPTNGVGYQPYRVVVL	2729.41	G614 spike alone	1 min (23)	6.85157	0	7.06396
G614 spike	490	513	FPLQSYGFQPTNGVGYQPYRVVVL	2729.41	G614 spike alone	10 min (23)	7.82104	0.055339	7.03533
G614 spike	490	513	FPLQSYGFQPTNGVGYQPYRVVVL	2729.41	G614 spike alone	100 min (23)	8.415	0	7.03267
G614 spike	490	513	FPLQSYGFQPTNGVGYQPYRVVVL	2729.41	G614 spike alone	6 h (28)	9.40566	0	6.98545
G614 spike	490	513	FPLQSYGFQPTNGVGYQPYRVVVL	2729.41	Wuhan spike alone	4 s (ice)	3.39092	0.115521	6.99872
G614 spike	490	513	FPLQSYGFQPTNGVGYQPYRVVVL	2729.41	Wuhan spike alone	20 s (ice)	4.78572	0.143649	7.03885
G614 spike	490	513	FPLQSYGFQPTNGVGYQPYRVVVL	2729.41	Wuhan spike alone	15 s (23)	6.62723	0	7.03038
G614 spike	490	513	FPLQSYGFQPTNGVGYQPYRVVVL	2729.41	Wuhan spike alone	1 min (23)	6.91797	0	7.06812
G614 spike	490	513	FPLQSYGFQPTNGVGYQPYRVVVL	2729.41	Wuhan spike alone	10 min (23)	7.88333	0.048273	7.04173
G614 spike	490	513	FPLQSYGFQPTNGVGYQPYRVVVL	2729.41	Wuhan spike alone	100 min (23)	8.31193	0.015393	7.06706
G614 spike	490	513	FPLQSYGFQPTNGVGYQPYRVVVL	2729.41	Wuhan spike alone	6 h (28)	9.53101	0	7.03415
G614 spike	491	512	PLQSYGFQPTNGVGYQPYRVVV	2469.26	Maximally labelled control	Max	13.0023	0	6.2968
G614 spike	491	512	PLQSYGFQPTNGVGYQPYRVVV	2469.26	G614 spike alone	4 s (ice)	3.125	0	6.28146
G614 spike	491	512	PLQSYGFQPTNGVGYQPYRVVV	2469.26	G614 spike alone	20 s (ice)	4.80321	0.025442	6.32667
G614 spike	491	512	PLQSYGFQPTNGVGYQPYRVVV	2469.26	G614 spike alone	15 s (23)	6.20943	0	6.31798
G614 spike	491	512	PLQSYGFQPTNGVGYQPYRVVV	2469.26	G614 spike alone	1 min (23)	6.60751	0	6.34702
G614 spike	491	512	PLQSYGFQPTNGVGYQPYRVVV	2469.26	G614 spike alone	10 min (23)	7.60207	0.110446	6.32239
G614 spike	491	512	PLQSYGFQPTNGVGYQPYRVVV	2469.26	G614 spike alone	100 min (23)	7.9457	0	6.31737
G614 spike	491	512	PLQSYGFQPTNGVGYQPYRVVV	2469.26	G614 spike alone	6 h (28)	8.59174	0	6.28669
G614 spike	491	512	PLQSYGFQPTNGVGYQPYRVVV	2469.26	Wuhan spike alone	4 s (ice)	3.17426	0.083124	6.28363
G614 spike	491	512	PLQSYGFQPTNGVGYQPYRVVV	2469.26	Wuhan spike alone	20 s (ice)	4.61103	0.165293	6.32475
G614 spike	491	512	PLQSYGFQPTNGVGYQPYRVVV	2469.26	Wuhan spike alone	15 s (23)	6.44686	0	6.31836
G614 spike	491	512	PLQSYGFQPTNGVGYQPYRVVV	2469.26	Wuhan spike alone	1 min (23)	6.63079	0	6.34631
G614 spike	491	512	PLQSYGFQPTNGVGYQPYRVVV	2469.26	Wuhan spike alone	10 min (23)	7.5783	0.0747	6.33007
G614 spike	491	512	PLQSYGFQPTNGVGYQPYRVVV	2469.26	Wuhan spike alone	100 min (23)	7.90104	0.039438	6.34335
G614 spike	491	512	PLQSYGFQPTNGVGYQPYRVVV	2469.26	Wuhan spike alone	6 h (28)	8.60171	0	6.33429
G614 spike	491	513	PLQSYGFQPTNGVGYQPYRVVVL	2582.34	Maximally labelled control	Max	14.4694	0	6.69569
G614 spike	491	513	PLQSYGFQPTNGVGYQPYRVVVL	2582.34	G614 spike alone	4 s (ice)	3.67301	0	6.68974
G614 spike	491	513	PLQSYGFQPTNGVGYQPYRVVVL	2582.34	G614 spike alone	20 s (ice)	5.13862	0.015453	6.73163
G614 spike	491	513	PLQSYGFQPTNGVGYQPYRVVVL	2582.34	G614 spike alone	15 s (23)	6.50542	0	6.73045
G614 spike	491	513	PLQSYGFQPTNGVGYQPYRVVVL	2582.34	G614 spike alone	1 min (23)	7.12745	0	6.75305
G614 spike	491	513	PLQSYGFQPTNGVGYQPYRVVVL	2582.34	G614 spike alone	10 min (23)	7.94385	0.030251	6.72726
G614 spike	491	513	PLQSYGFQPTNGVGYQPYRVVVL	2582.34	G614 spike alone	100 min (23)	8.42296	0	6.72431
G614 spike	491	513	PLQSYGFQPTNGVGYQPYRVVVL	2582.34	G614 spike alone	6 h (28)	8.99625	0	6.68936
G614 spike	491	513	PLQSYGFQPTNGVGYQPYRVVVL	2582.34	Wuhan spike alone	4 s (ice)	3.34888	0.084405	6.69139
G614 spike	491	513	PLQSYGFQPTNGVGYQPYRVVVL	2582.34	Wuhan spike alone	20 s (ice)	5.01083	0.102906	6.7533
G614 spike	491	513	PLQSYGFQPTNGVGYQPYRVVVL	2582.34	Wuhan spike alone	15 s (23)	6.59645	0	6.72707
G614 spike	491	513	PLQSYGFQPTNGVGYQPYRVVVL	2582.34	Wuhan spike alone	1 min (23)	6.93992	0	6.75552
G614 spike	491	513	PLQSYGFQPTNGVGYQPYRVVVL	2582.34	Wuhan spike alone	10 min (23)	7.96078	0.016622	6.73707
G614 spike	491	513	PLQSYGFQPTNGVGYQPYRVVVL	2582.34	Wuhan spike alone	100 min (23)	8.26245	0.022216	6.75419
G614 spike	491	513	PLQSYGFQPTNGVGYQPYRVVVL	2582.34	Wuhan spike alone	6 h (28)	8.89798	0	6.74553
G614 spike	495	510	YGFQPTNGVGYQPYRV	1845.89	Maximally labelled control	Max	9.08154	0	5.851
G614 spike	495	510	YGFQPTNGVGYQPYRV	1845.89	G614 spike alone	4 s (ice)	2.94108	0	5.83155
G614 spike	495	510	YGFQPTNGVGYQPYRV	1845.89	G614 spike alone	20 s (ice)	4.21204	0.013136	5.86312
G614 spike	495	510	YGFQPTNGVGYQPYRV	1845.89	G614 spike alone	15 s (23)	5.32243	0	5.85841
G614 spike	495	510	YGFQPTNGVGYQPYRV	1845.89	G614 spike alone	1 min (23)	5.65848	0	5.88094
G614 spike	495	510	YGFQPTNGVGYQPYRV	1845.89	G614 spike alone	10 min (23)	6.5254	0.078218	5.86117
G614 spike	495	510	YGFQPTNGVGYQPYRV	1845.89	G614 spike alone	100 min (23)	6.55587	0	5.8527
G614 spike	495	510	YGFQPTNGVGYQPYRV	1845.89	G614 spike alone	6 h (28)	6.66696	0	5.85494
G614 spike	495	510	YGFQPTNGVGYQPYRV	1845.89	Wuhan spike alone	4 s (ice)	2.70241	0.155235	5.82371
G614 spike	495	510	YGFQPTNGVGYQPYRV	1845.89	Wuhan spike alone	20 s (ice)	4.09302	0.151033	5.85929
G614 spike	495	510	YGFQPTNGVGYQPYRV	1845.89	Wuhan spike alone	15 s (23)	5.36861	0	5.86053
G614 spike	495	510	YGFQPTNGVGYQPYRV	1845.89	Wuhan spike alone	1 min (23)	5.64664	0	5.87898
G614 spike	495	510	YGFQPTNGVGYQPYRV	1845.89	Wuhan spike alone	10 min (23)	6.60134	0.052156	5.87315
G614 spike	495	510	YGFQPTNGVGYQPYRV	1845.89	Wuhan spike alone	100 min (23)	6.45062	0.034647	5.87694
G614 spike	495	510	YGFQPTNGVGYQPYRV	1845.89	Wuhan spike alone	6 h (28)	6.78547	0	5.87838
G614 spike	495	512	YGFQPTNGVGYQPYRVVV	2044.03	Maximally labelled control	Max	10.7351	0	6.23908
G614 spike	495	512	YGFQPTNGVGYQPYRVVV	2044.03	G614 spike alone	4 s (ice)	3.00724	0	6.22175
G614 spike	495	512	YGFQPTNGVGYQPYRVVV	2044.03	G614 spike alone	20 s (ice)	4.26877	0.064466	6.24888
G614 spike	495	512	YGFQPTNGVGYQPYRVVV	2044.03	G614 spike alone	15 s (23)	5.31708	0	6.24338
G614 spike	495	512	YGFQPTNGVGYQPYRVVV	2044.03	G614 spike alone	1 min (23)	5.81438	0	6.26747
G614 spike	495	512	YGFQPTNGVGYQPYRVVV	2044.03	G614 spike alone	10 min (23)	6.6232	0.065791	6.24915
G614 spike	495	512	YGFQPTNGVGYQPYRVVV	2044.03	G614 spike alone	100 min (23)	6.60693	0	6.2402
G614 spike	495	512	YGFQPTNGVGYQPYRVVV	2044.03	G614 spike alone	6 h (28)	6.60756	0	6.22073
G614 spike	495	512	YGFQPTNGVGYQPYRVVV	2044.03	Wuhan spike alone	4 s (ice)	2.91156	0.117762	6.2112
G614 spike	495	512	YGFQPTNGVGYQPYRVVV	2044.03	Wuhan spike alone	20 s (ice)	4.05884	0.163094	6.25327
G614 spike	495	512	YGFQPTNGVGYQPYRVVV	2044.03	Wuhan spike alone	15 s (23)	5.54654	0	6.24731
G614 spike	495	512	YGFQPTNGVGYQPYRVVV	2044.03	Wuhan spike alone	1 min (23)	5.84402	0	6.26787
G614 spike	495	512	YGFQPTNGVGYQPYRVVV	2044.03	Wuhan spike alone	10 min (23)	6.73454	0.075104	6.25915
G614 spike	495	512	YGFQPTNGVGYQPYRVVV	2044.03	Wuhan spike alone	100 min (23)	6.46392	0.024761	6.26472
G614 spike	495	512	YGFQPTNGVGYQPYRVVV	2044.03	Wuhan spike alone	6 h (28)	6.88	0	6.26746
G614 spike	495	513	YGFQPTNGVGYQPYRVVVL	2157.11	Maximally labelled control	Max	11.5795	0	6.67112
G614 spike	495	513	YGFQPTNGVGYQPYRVVVL	2157.11	G614 spike alone	4 s (ice)	2.87901	0	6.66552
G614 spike	495	513	YGFQPTNGVGYQPYRVVVL	2157.11	G614 spike alone	20 s (ice)	4.23306	0.018397	6.70996
G614 spike	495	513	YGFQPTNGVGYQPYRVVVL	2157.11	G614 spike alone	15 s (23)	5.29799	0	6.70274
G614 spike	495	513	YGFQPTNGVGYQPYRVVVL	2157.11	G614 spike alone	1 min (23)	5.78158	0	6.73362
G614 spike	495	513	YGFQPTNGVGYQPYRVVVL	2157.11	G614 spike alone	10 min (23)	6.59433	0.06026	6.70689
G614 spike	495	513	YGFQPTNGVGYQPYRVVVL	2157.11	G614 spike alone	100 min (23)	6.45709	0	6.69781
G614 spike	495	513	YGFQPTNGVGYQPYRVVVL	2157.11	G614 spike alone	6 h (28)	6.67381	0	6.6644
G614 spike	495	513	YGFQPTNGVGYQPYRVVVL	2157.11	Wuhan spike alone	4 s (ice)	2.83984	0.096098	6.67065
G614 spike	495	513	YGFQPTNGVGYQPYRVVVL	2157.11	Wuhan spike alone	20 s (ice)	4.01802	0.123444	6.71446
G614 spike	495	513	YGFQPTNGVGYQPYRVVVL	2157.11	Wuhan spike alone	15 s (23)	5.4501	0	6.70481
G614 spike	495	513	YGFQPTNGVGYQPYRVVVL	2157.11	Wuhan spike alone	1 min (23)	5.84504	0	6.73435
G614 spike	495	513	YGFQPTNGVGYQPYRVVVL	2157.11	Wuhan spike alone	10 min (23)	6.66187	0.073372	6.71572
G614 spike	495	513	YGFQPTNGVGYQPYRVVVL	2157.11	Wuhan spike alone	100 min (23)	6.47159	0	6.75052
G614 spike	495	513	YGFQPTNGVGYQPYRVVVL	2157.11	Wuhan spike alone	6 h (28)	6.75049	0	6.71561
G614 spike	496	510	GFQPTNGVGYQPYRV	1682.83	Maximally labelled control	Max	8.61028	0	5.47149
G614 spike	496	510	GFQPTNGVGYQPYRV	1682.83	G614 spike alone	4 s (ice)	2.69459	0	5.4321
G614 spike	496	510	GFQPTNGVGYQPYRV	1682.83	G614 spike alone	20 s (ice)	3.81745	0.024346	5.46874
G614 spike	496	510	GFQPTNGVGYQPYRV	1682.83	G614 spike alone	15 s (23)	4.70995	0	5.46949
G614 spike	496	510	GFQPTNGVGYQPYRV	1682.83	G614 spike alone	1 min (23)	5.10341	0	5.47908
G614 spike	496	510	GFQPTNGVGYQPYRV	1682.83	G614 spike alone	10 min (23)	5.92334	0.011212	5.47061
G614 spike	496	510	GFQPTNGVGYQPYRV	1682.83	G614 spike alone	100 min (23)	5.94808	0	5.44575
G614 spike	496	510	GFQPTNGVGYQPYRV	1682.83	G614 spike alone	6 h (28)	6.01611	0	5.46938
G614 spike	496	510	GFQPTNGVGYQPYRV	1682.83	Wuhan spike alone	4 s (ice)	2.56244	0.120227	5.43028
G614 spike	496	510	GFQPTNGVGYQPYRV	1682.83	Wuhan spike alone	20 s (ice)	3.58562	0.199339	5.47168
G614 spike	496	510	GFQPTNGVGYQPYRV	1682.83	Wuhan spike alone	15 s (23)	4.62815	0	5.46639
G614 spike	496	510	GFQPTNGVGYQPYRV	1682.83	Wuhan spike alone	1 min (23)	5.15142	0	5.48436
G614 spike	496	510	GFQPTNGVGYQPYRV	1682.83	Wuhan spike alone	10 min (23)	5.91701	0.062988	5.47936
G614 spike	496	510	GFQPTNGVGYQPYRV	1682.83	Wuhan spike alone	100 min (23)	5.76059	0.009891	5.48139
G614 spike	496	510	GFQPTNGVGYQPYRV	1682.83	Wuhan spike alone	6 h (28)	6.16876	0	5.49287
G614 spike	496	513	GFQPTNGVGYQPYRVVVL	1994.05	Maximally labelled control	Max	10.7985	0	6.39062
G614 spike	496	513	GFQPTNGVGYQPYRVVVL	1994.05	G614 spike alone	4 s (ice)	2.63335	0	6.38378
G614 spike	496	513	GFQPTNGVGYQPYRVVVL	1994.05	G614 spike alone	20 s (ice)	3.73469	0.021629	6.41848
G614 spike	496	513	GFQPTNGVGYQPYRVVVL	1994.05	G614 spike alone	15 s (23)	4.53359	0	6.41033
G614 spike	496	513	GFQPTNGVGYQPYRVVVL	1994.05	G614 spike alone	1 min (23)	5.15617	0	6.43671
G614 spike	496	513	GFQPTNGVGYQPYRVVVL	1994.05	G614 spike alone	10 min (23)	5.95436	0.093599	6.41915
G614 spike	496	513	GFQPTNGVGYQPYRVVVL	1994.05	G614 spike alone	100 min (23)	5.8742	0	6.41113
G614 spike	496	513	GFQPTNGVGYQPYRVVVL	1994.05	G614 spike alone	6 h (28)	5.93662	0	6.39491
G614 spike	496	513	GFQPTNGVGYQPYRVVVL	1994.05	Wuhan spike alone	4 s (ice)	2.5122	0.06158	6.38197
G614 spike	496	513	GFQPTNGVGYQPYRVVVL	1994.05	Wuhan spike alone	20 s (ice)	3.59643	0.082683	6.41957
G614 spike	496	513	GFQPTNGVGYQPYRVVVL	1994.05	Wuhan spike alone	15 s (23)	4.68937	0	6.42168
G614 spike	496	513	GFQPTNGVGYQPYRVVVL	1994.05	Wuhan spike alone	1 min (23)	5.20652	0	6.4391
G614 spike	496	513	GFQPTNGVGYQPYRVVVL	1994.05	Wuhan spike alone	10 min (23)	6.00883	0.057249	6.42356
G614 spike	496	513	GFQPTNGVGYQPYRVVVL	1994.05	Wuhan spike alone	100 min (23)	5.80684	0.010105	6.43467
G614 spike	496	513	GFQPTNGVGYQPYRVVVL	1994.05	Wuhan spike alone	6 h (28)	6.04894	0	6.43006
G614 spike	503	513	VGYQPYRVVVL	1292.74	G614 spike alone	4 s (ice)	0.310816	0	6.18844
G614 spike	503	513	VGYQPYRVVVL	1292.74	G614 spike alone	20 s (ice)	0.38708	0.055922	6.22199
G614 spike	503	513	VGYQPYRVVVL	1292.74	G614 spike alone	15 s (23)	0.697534	0	6.21649
G614 spike	503	513	VGYQPYRVVVL	1292.74	G614 spike alone	1 min (23)	1.01768	0	6.23786
G614 spike	503	513	VGYQPYRVVVL	1292.74	G614 spike alone	10 min (23)	1.84059	0.071865	6.22733
G614 spike	503	513	VGYQPYRVVVL	1292.74	G614 spike alone	100 min (23)	1.70389	0	6.21224
G614 spike	503	513	VGYQPYRVVVL	1292.74	G614 spike alone	6 h (28)	1.88215	0	6.21157
G614 spike	503	513	VGYQPYRVVVL	1292.74	Wuhan spike alone	4 s (ice)	0.239555	0.067442	6.19318
G614 spike	503	513	VGYQPYRVVVL	1292.74	Wuhan spike alone	20 s (ice)	0.452959	0.091767	6.22706
G614 spike	503	513	VGYQPYRVVVL	1292.74	Wuhan spike alone	15 s (23)	0.849221	0	6.22216
G614 spike	503	513	VGYQPYRVVVL	1292.74	Wuhan spike alone	1 min (23)	1.19361	0	6.2565
G614 spike	503	513	VGYQPYRVVVL	1292.74	Wuhan spike alone	10 min (23)	1.78718	0.026681	6.2321
G614 spike	503	513	VGYQPYRVVVL	1292.74	Wuhan spike alone	100 min (23)	1.7487	0.013536	6.23547
G614 spike	503	513	VGYQPYRVVVL	1292.74	Wuhan spike alone	6 h (28)	2.00023	0	6.26385
G614 spike	506	512	QPYRVVV	860.499	Maximally labelled control	Max	2.75347	0	4.39208
G614 spike	506	512	QPYRVVV	860.499	G614 spike alone	4 s (ice)	-0.080758	0	4.94676
G614 spike	506	512	QPYRVVV	860.499	G614 spike alone	20 s (ice)	-0.037274	0.07626	4.96029
G614 spike	506	512	QPYRVVV	860.499	G614 spike alone	15 s (23)	0.051358	0	4.98714
G614 spike	506	512	QPYRVVV	860.499	G614 spike alone	1 min (23)	-0.000149	0	4.97283
G614 spike	506	512	QPYRVVV	860.499	G614 spike alone	10 min (23)	0.008162	0.022969	4.97856
G614 spike	506	512	QPYRVVV	860.499	G614 spike alone	100 min (23)	0.056134	0	4.94912
G614 spike	506	512	QPYRVVV	860.499	G614 spike alone	6 h (28)	0.119131	0	5.00878
G614 spike	506	512	QPYRVVV	860.499	Wuhan spike alone	4 s (ice)	-0.051598	0.002869	4.94846
G614 spike	506	512	QPYRVVV	860.499	Wuhan spike alone	20 s (ice)	-0.064147	0.029222	4.97023
G614 spike	506	512	QPYRVVV	860.499	Wuhan spike alone	15 s (23)	-0.121059	0	4.9905
G614 spike	506	512	QPYRVVV	860.499	Wuhan spike alone	1 min (23)	-0.120413	0	4.96875
G614 spike	506	512	QPYRVVV	860.499	Wuhan spike alone	10 min (23)	0.136947	0.056713	4.99182
G614 spike	506	512	QPYRVVV	860.499	Wuhan spike alone	100 min (23)	0.026591	0.012823	4.97657
G614 spike	506	512	QPYRVVV	860.499	Wuhan spike alone	6 h (28)	-0.012919	0	5.00827
G614 spike	511	515	VVLSF	564.339	Maximally labelled control	Max	2.59188	0	6.57234
G614 spike	511	515	VVLSF	564.339	G614 spike alone	4 s (ice)	-0.01405	0	6.54957
G614 spike	511	515	VVLSF	564.339	G614 spike alone	20 s (ice)	-0.001066	0.028326	6.59016
G614 spike	511	515	VVLSF	564.339	G614 spike alone	15 s (23)	0.060202	0	6.58273
G614 spike	511	515	VVLSF	564.339	G614 spike alone	1 min (23)	-0.021137	0	6.614
G614 spike	511	515	VVLSF	564.339	G614 spike alone	10 min (23)	0.007601	0.018242	6.58609
G614 spike	511	515	VVLSF	564.339	G614 spike alone	100 min (23)	-0.021472	0	6.5721
G614 spike	511	515	VVLSF	564.339	G614 spike alone	6 h (28)	0.310733	0	6.57695
G614 spike	511	515	VVLSF	564.339	Wuhan spike alone	4 s (ice)	-0.001365	0.006059	6.55902
G614 spike	511	515	VVLSF	564.339	Wuhan spike alone	20 s (ice)	-0.003715	0.031158	6.59025
G614 spike	511	515	VVLSF	564.339	Wuhan spike alone	15 s (23)	0.019271	0	6.58243
G614 spike	511	515	VVLSF	564.339	Wuhan spike alone	1 min (23)	0.012821	0	6.61784
G614 spike	511	515	VVLSF	564.339	Wuhan spike alone	10 min (23)	0.011816	0.017626	6.59655
G614 spike	511	515	VVLSF	564.339	Wuhan spike alone	100 min (23)	0.070763	0.00544	6.61654
G614 spike	511	515	VVLSF	564.339	Wuhan spike alone	6 h (28)	0.307963	0	6.61112
G614 spike	516	533	ELLHAPATVCGPKKSTNL	1879.01	Maximally labelled control	Max	9.55833	0	4.51669
G614 spike	516	533	ELLHAPATVCGPKKSTNL	1879.01	G614 spike alone	4 s (ice)	2.95606	0	4.47646
G614 spike	516	533	ELLHAPATVCGPKKSTNL	1879.01	G614 spike alone	20 s (ice)	4.4326	0.049964	4.48174
G614 spike	516	533	ELLHAPATVCGPKKSTNL	1879.01	G614 spike alone	15 s (23)	6.32859	0	4.50202
G614 spike	516	533	ELLHAPATVCGPKKSTNL	1879.01	G614 spike alone	1 min (23)	7.3155	0	4.49481
G614 spike	516	533	ELLHAPATVCGPKKSTNL	1879.01	G614 spike alone	10 min (23)	9.10411	0.074957	4.49627
G614 spike	516	533	ELLHAPATVCGPKKSTNL	1879.01	G614 spike alone	100 min (23)	9.29269	0	4.46012
G614 spike	516	533	ELLHAPATVCGPKKSTNL	1879.01	G614 spike alone	6 h (28)	9.37555	0	4.52789
G614 spike	516	533	ELLHAPATVCGPKKSTNL	1879.01	Wuhan spike alone	4 s (ice)	2.93258	0.093279	4.46875
G614 spike	516	533	ELLHAPATVCGPKKSTNL	1879.01	Wuhan spike alone	20 s (ice)	4.21061	0.104265	4.48345
G614 spike	516	533	ELLHAPATVCGPKKSTNL	1879.01	Wuhan spike alone	15 s (23)	6.38845	0	4.49537
G614 spike	516	533	ELLHAPATVCGPKKSTNL	1879.01	Wuhan spike alone	1 min (23)	7.14463	0	4.49602
G614 spike	516	533	ELLHAPATVCGPKKSTNL	1879.01	Wuhan spike alone	10 min (23)	8.93554	0.050632	4.50023
G614 spike	516	533	ELLHAPATVCGPKKSTNL	1879.01	Wuhan spike alone	100 min (23)	9.2202	0.011843	4.48875
G614 spike	516	533	ELLHAPATVCGPKKSTNL	1879.01	Wuhan spike alone	6 h (28)	9.40092	0	4.52237
G614 spike	516	541	ELLHAPATVCGPKKSTNLVKNKCVNF	2811.5	Maximally labelled control	Max	14.9105	0	4.68627
G614 spike	516	541	ELLHAPATVCGPKKSTNLVKNKCVNF	2811.5	G614 spike alone	4 s (ice)	3.48242	0	4.66345
G614 spike	516	541	ELLHAPATVCGPKKSTNLVKNKCVNF	2811.5	G614 spike alone	20 s (ice)	4.74949	0.227992	4.68599
G614 spike	516	541	ELLHAPATVCGPKKSTNLVKNKCVNF	2811.5	G614 spike alone	15 s (23)	7.41308	0	4.68985
G614 spike	516	541	ELLHAPATVCGPKKSTNLVKNKCVNF	2811.5	G614 spike alone	1 min (23)	8.61259	0	4.69162
G614 spike	516	541	ELLHAPATVCGPKKSTNLVKNKCVNF	2811.5	G614 spike alone	10 min (23)	10.3376	0.048773	4.6878
G614 spike	516	541	ELLHAPATVCGPKKSTNLVKNKCVNF	2811.5	G614 spike alone	100 min (23)	11.0536	0	4.66184
G614 spike	516	541	ELLHAPATVCGPKKSTNLVKNKCVNF	2811.5	G614 spike alone	6 h (28)	12.3086	0	4.71187
G614 spike	516	541	ELLHAPATVCGPKKSTNLVKNKCVNF	2811.5	Wuhan spike alone	4 s (ice)	3.47255	0.312525	4.6636
G614 spike	516	541	ELLHAPATVCGPKKSTNLVKNKCVNF	2811.5	Wuhan spike alone	20 s (ice)	4.68517	0.126655	4.67801
G614 spike	516	541	ELLHAPATVCGPKKSTNLVKNKCVNF	2811.5	Wuhan spike alone	15 s (23)	7.40704	0	4.68561
G614 spike	516	541	ELLHAPATVCGPKKSTNLVKNKCVNF	2811.5	Wuhan spike alone	1 min (23)	8.38482	0	4.69181
G614 spike	516	541	ELLHAPATVCGPKKSTNLVKNKCVNF	2811.5	Wuhan spike alone	10 min (23)	10.3651	0.09185	4.69129
G614 spike	516	541	ELLHAPATVCGPKKSTNLVKNKCVNF	2811.5	Wuhan spike alone	100 min (23)	11.2234	0.071409	4.69205
G614 spike	516	541	ELLHAPATVCGPKKSTNLVKNKCVNF	2811.5	Wuhan spike alone	6 h (28)	12.5205	0	4.70481
G614 spike	519	532	HAPATVCGPKKSTN	1410.72	G614 spike alone	4 s (ice)	0.827469	0	4.22468
G614 spike	519	532	HAPATVCGPKKSTN	1410.72	G614 spike alone	20 s (ice)	1.19991	0.090884	4.23427
G614 spike	519	532	HAPATVCGPKKSTN	1410.72	G614 spike alone	15 s (23)	2.6012	0	4.24992
G614 spike	519	532	HAPATVCGPKKSTN	1410.72	G614 spike alone	1 min (23)	2.78311	0	4.24354
G614 spike	519	532	HAPATVCGPKKSTN	1410.72	G614 spike alone	10 min (23)	2.94178	0.089058	4.25018
G614 spike	519	532	HAPATVCGPKKSTN	1410.72	G614 spike alone	100 min (23)	3.63796	0	4.22382
G614 spike	519	532	HAPATVCGPKKSTN	1410.72	G614 spike alone	6 h (28)	4.26219	0	4.29304
G614 spike	519	532	HAPATVCGPKKSTN	1410.72	Wuhan spike alone	4 s (ice)	0.794636	0.011386	4.22706
G614 spike	519	532	HAPATVCGPKKSTN	1410.72	Wuhan spike alone	20 s (ice)	1.21832	0.066789	4.24856
G614 spike	519	532	HAPATVCGPKKSTN	1410.72	Wuhan spike alone	15 s (23)	2.76065	0	4.23689
G614 spike	519	532	HAPATVCGPKKSTN	1410.72	Wuhan spike alone	1 min (23)	2.77342	0	4.25899
G614 spike	519	532	HAPATVCGPKKSTN	1410.72	Wuhan spike alone	10 min (23)	2.95409	0.047706	4.26857
G614 spike	519	532	HAPATVCGPKKSTN	1410.72	Wuhan spike alone	100 min (23)	3.4838	0.020144	4.24157
G614 spike	519	532	HAPATVCGPKKSTN	1410.72	Wuhan spike alone	6 h (28)	4.43388	0	4.27684
G614 spike	534	541	VKNKCVNF	951.508	Maximally labelled control	Max	4.07866	0	4.34744
G614 spike	534	541	VKNKCVNF	951.508	G614 spike alone	4 s (ice)	0.673828	0	4.28826
G614 spike	534	541	VKNKCVNF	951.508	G614 spike alone	20 s (ice)	0.669751	0.115366	4.29321
G614 spike	534	541	VKNKCVNF	951.508	G614 spike alone	15 s (23)	0.778434	0	4.3086
G614 spike	534	541	VKNKCVNF	951.508	G614 spike alone	1 min (23)	0.793783	0	4.30607
G614 spike	534	541	VKNKCVNF	951.508	G614 spike alone	10 min (23)	0.760525	0.024069	4.3136
G614 spike	534	541	VKNKCVNF	951.508	G614 spike alone	100 min (23)	1.01208	0	4.27808
G614 spike	534	541	VKNKCVNF	951.508	G614 spike alone	6 h (28)	1.86642	0	4.35745
G614 spike	534	541	VKNKCVNF	951.508	Wuhan spike alone	4 s (ice)	0.661494	0.017478	4.2841
G614 spike	534	541	VKNKCVNF	951.508	Wuhan spike alone	20 s (ice)	0.779369	0.027907	4.29383
G614 spike	534	541	VKNKCVNF	951.508	Wuhan spike alone	15 s (23)	0.791705	0	4.31215
G614 spike	534	541	VKNKCVNF	951.508	Wuhan spike alone	1 min (23)	0.768499	0	4.30578
G614 spike	534	541	VKNKCVNF	951.508	Wuhan spike alone	10 min (23)	0.81411	0.019588	4.31179
G614 spike	534	541	VKNKCVNF	951.508	Wuhan spike alone	100 min (23)	1.16671	0.012155	4.29555
G614 spike	534	541	VKNKCVNF	951.508	Wuhan spike alone	6 h (28)	1.95576	0	4.33166
G614 spike	542	552	NFNGLTGTGVL	1092.57	Maximally labelled control	Max	5.86017	0	6.44515
G614 spike	542	552	NFNGLTGTGVL	1092.57	G614 spike alone	4 s (ice)	0.294979	0	6.42413
G614 spike	542	552	NFNGLTGTGVL	1092.57	G614 spike alone	20 s (ice)	0.246953	0.080269	6.4827
G614 spike	542	552	NFNGLTGTGVL	1092.57	G614 spike alone	15 s (23)	0.867404	0	6.46784
G614 spike	542	552	NFNGLTGTGVL	1092.57	G614 spike alone	1 min (23)	1.04784	0	6.50507
G614 spike	542	552	NFNGLTGTGVL	1092.57	G614 spike alone	10 min (23)	1.98355	0.127542	6.48062
G614 spike	542	552	NFNGLTGTGVL	1092.57	G614 spike alone	100 min (23)	3.04125	0	6.46969
G614 spike	542	552	NFNGLTGTGVL	1092.57	G614 spike alone	6 h (28)	3.50573	0	6.44218
G614 spike	542	552	NFNGLTGTGVL	1092.57	Wuhan spike alone	4 s (ice)	0.308957	0.078524	6.43992
G614 spike	542	552	NFNGLTGTGVL	1092.57	Wuhan spike alone	20 s (ice)	0.337064	0.042269	6.48485
G614 spike	542	552	NFNGLTGTGVL	1092.57	Wuhan spike alone	15 s (23)	0.831795	0	6.47061
G614 spike	542	552	NFNGLTGTGVL	1092.57	Wuhan spike alone	1 min (23)	0.904888	0	6.5075
G614 spike	542	552	NFNGLTGTGVL	1092.57	Wuhan spike alone	10 min (23)	1.81893	0.074912	6.49311
G614 spike	542	552	NFNGLTGTGVL	1092.57	Wuhan spike alone	100 min (23)	2.82823	0.056175	6.50062
G614 spike	542	552	NFNGLTGTGVL	1092.57	Wuhan spike alone	6 h (28)	3.68644	0	6.49517
G614 spike	544	552	NGLTGTGVL	831.457	Maximally labelled control	Max	4.43801	0	5.79973
G614 spike	544	552	NGLTGTGVL	831.457	G614 spike alone	4 s (ice)	0.047027	0	5.7613
G614 spike	544	552	NGLTGTGVL	831.457	G614 spike alone	20 s (ice)	0.14234	0.038048	5.79087
G614 spike	544	552	NGLTGTGVL	831.457	G614 spike alone	15 s (23)	0.268112	0	5.79504
G614 spike	544	552	NGLTGTGVL	831.457	G614 spike alone	1 min (23)	0.415509	0	5.80312
G614 spike	544	552	NGLTGTGVL	831.457	G614 spike alone	10 min (23)	0.877139	0.030466	5.79225
G614 spike	544	552	NGLTGTGVL	831.457	G614 spike alone	100 min (23)	1.54188	0	5.77457
G614 spike	544	552	NGLTGTGVL	831.457	G614 spike alone	6 h (28)	1.93829	0	5.79987
G614 spike	544	552	NGLTGTGVL	831.457	Wuhan spike alone	4 s (ice)	0.108697	0.010044	5.76034
G614 spike	544	552	NGLTGTGVL	831.457	Wuhan spike alone	20 s (ice)	0.1374	0.030779	5.79141
G614 spike	544	552	NGLTGTGVL	831.457	Wuhan spike alone	15 s (23)	0.287508	0	5.78806
G614 spike	544	552	NGLTGTGVL	831.457	Wuhan spike alone	1 min (23)	0.370887	0	5.80223
G614 spike	544	552	NGLTGTGVL	831.457	Wuhan spike alone	10 min (23)	0.756312	0.022409	5.80045
G614 spike	544	552	NGLTGTGVL	831.457	Wuhan spike alone	100 min (23)	1.44617	0.010253	5.80092
G614 spike	544	552	NGLTGTGVL	831.457	Wuhan spike alone	6 h (28)	2.07876	0	5.81529
G614 spike	544	568	NGLTGTGVLTESNKKFLPFQQFGRD	2754.42	Maximally labelled control	Max	15.1632	0	5.95962
G614 spike	544	568	NGLTGTGVLTESNKKFLPFQQFGRD	2754.42	G614 spike alone	4 s (ice)	1.34912	0	5.94266
G614 spike	544	568	NGLTGTGVLTESNKKFLPFQQFGRD	2754.42	G614 spike alone	20 s (ice)	1.82561	0.086883	5.99901
G614 spike	544	568	NGLTGTGVLTESNKKFLPFQQFGRD	2754.42	G614 spike alone	15 s (23)	3.3433	0	5.99186
G614 spike	544	568	NGLTGTGVLTESNKKFLPFQQFGRD	2754.42	G614 spike alone	1 min (23)	4.85605	0	6.01247
G614 spike	544	568	NGLTGTGVLTESNKKFLPFQQFGRD	2754.42	G614 spike alone	10 min (23)	7.99885	0.178325	5.992
G614 spike	544	568	NGLTGTGVLTESNKKFLPFQQFGRD	2754.42	G614 spike alone	100 min (23)	10.8795	0	5.98851
G614 spike	544	568	NGLTGTGVLTESNKKFLPFQQFGRD	2754.42	G614 spike alone	6 h (28)	11.7352	0	5.96263
G614 spike	544	568	NGLTGTGVLTESNKKFLPFQQFGRD	2754.42	Wuhan spike alone	4 s (ice)	1.40283	0.006448	5.95023
G614 spike	544	568	NGLTGTGVLTESNKKFLPFQQFGRD	2754.42	Wuhan spike alone	20 s (ice)	1.7035	0.048505	5.9959
G614 spike	544	568	NGLTGTGVLTESNKKFLPFQQFGRD	2754.42	Wuhan spike alone	15 s (23)	3.51371	0	5.99783
G614 spike	544	568	NGLTGTGVLTESNKKFLPFQQFGRD	2754.42	Wuhan spike alone	1 min (23)	5.27094	0	6.01753
G614 spike	544	568	NGLTGTGVLTESNKKFLPFQQFGRD	2754.42	Wuhan spike alone	10 min (23)	9.20073	0.046543	5.99594
G614 spike	544	568	NGLTGTGVLTESNKKFLPFQQFGRD	2754.42	Wuhan spike alone	100 min (23)	10.8304	0.009358	6.00807
G614 spike	544	568	NGLTGTGVLTESNKKFLPFQQFGRD	2754.42	Wuhan spike alone	6 h (28)	12.2896	0	5.99791
G614 spike	546	552	LTGTGVL	660.393	Maximally labelled control	Max	3.59032	0	5.39138
G614 spike	546	552	LTGTGVL	660.393	G614 spike alone	4 s (ice)	0.03222	0	5.32003
G614 spike	546	552	LTGTGVL	660.393	G614 spike alone	20 s (ice)	0.071196	0.013874	5.343
G614 spike	546	552	LTGTGVL	660.393	G614 spike alone	15 s (23)	0.446634	0	5.35109
G614 spike	546	552	LTGTGVL	660.393	G614 spike alone	1 min (23)	0.634023	0	5.34635
G614 spike	546	552	LTGTGVL	660.393	G614 spike alone	10 min (23)	0.639208	0.017481	5.34829
G614 spike	546	552	LTGTGVL	660.393	G614 spike alone	100 min (23)	0.63506	0	5.32035
G614 spike	546	552	LTGTGVL	660.393	G614 spike alone	6 h (28)	0.766899	0	5.37957
G614 spike	546	552	LTGTGVL	660.393	Wuhan spike alone	4 s (ice)	0.035747	0.027966	5.31982
G614 spike	546	552	LTGTGVL	660.393	Wuhan spike alone	20 s (ice)	0.085421	0.013845	5.33726
G614 spike	546	552	LTGTGVL	660.393	Wuhan spike alone	15 s (23)	0.340222	0	5.34362
G614 spike	546	552	LTGTGVL	660.393	Wuhan spike alone	1 min (23)	0.642123	0	5.34633
G614 spike	546	552	LTGTGVL	660.393	Wuhan spike alone	10 min (23)	0.670365	0.003658	5.35441
G614 spike	546	552	LTGTGVL	660.393	Wuhan spike alone	100 min (23)	0.670596	0.033483	5.34158
G614 spike	546	552	LTGTGVL	660.393	Wuhan spike alone	6 h (28)	0.830036	0	5.37783
G614 spike	553	565	TESNKKFLPFQQF	1613.83	Maximally labelled control	Max	6.50619	0	6.16413
G614 spike	553	565	TESNKKFLPFQQF	1613.83	G614 spike alone	4 s (ice)	0.619681	0	6.13692
G614 spike	553	565	TESNKKFLPFQQF	1613.83	G614 spike alone	20 s (ice)	1.02138	0.062199	6.18163
G614 spike	553	565	TESNKKFLPFQQF	1613.83	G614 spike alone	15 s (23)	1.83773	0	6.16325
G614 spike	553	565	TESNKKFLPFQQF	1613.83	G614 spike alone	1 min (23)	2.96719	0	6.18858
G614 spike	553	565	TESNKKFLPFQQF	1613.83	G614 spike alone	10 min (23)	4.99801	0.026798	6.16924
G614 spike	553	565	TESNKKFLPFQQF	1613.83	G614 spike alone	100 min (23)	6.36044	0	6.16416
G614 spike	553	565	TESNKKFLPFQQF	1613.83	G614 spike alone	6 h (28)	6.51592	0	6.1401
G614 spike	553	565	TESNKKFLPFQQF	1613.83	Wuhan spike alone	4 s (ice)	0.750348	0.01605	6.1464
G614 spike	553	565	TESNKKFLPFQQF	1613.83	Wuhan spike alone	20 s (ice)	0.859216	0.074393	6.17763
G614 spike	553	565	TESNKKFLPFQQF	1613.83	Wuhan spike alone	15 s (23)	2.10071	0	6.17453
G614 spike	553	565	TESNKKFLPFQQF	1613.83	Wuhan spike alone	1 min (23)	3.1658	0	6.18927
G614 spike	553	565	TESNKKFLPFQQF	1613.83	Wuhan spike alone	10 min (23)	5.62269	0.104232	6.18263
G614 spike	553	565	TESNKKFLPFQQF	1613.83	Wuhan spike alone	100 min (23)	6.30307	0.025256	6.1913
G614 spike	553	565	TESNKKFLPFQQF	1613.83	Wuhan spike alone	6 h (28)	6.4974	0	6.18806
G614 spike	553	568	TESNKKFLPFQQFGRD	1941.98	Maximally labelled control	Max	8.60662	0	5.51181
G614 spike	553	568	TESNKKFLPFQQFGRD	1941.98	G614 spike alone	4 s (ice)	0.950948	0	5.49535
G614 spike	553	568	TESNKKFLPFQQFGRD	1941.98	G614 spike alone	20 s (ice)	1.37598	0.105102	5.51554
G614 spike	553	568	TESNKKFLPFQQFGRD	1941.98	G614 spike alone	15 s (23)	2.01295	0	5.51258
G614 spike	553	568	TESNKKFLPFQQFGRD	1941.98	G614 spike alone	1 min (23)	3.13964	0	5.52708
G614 spike	553	568	TESNKKFLPFQQFGRD	1941.98	G614 spike alone	10 min (23)	5.89386	0.141554	5.51793
G614 spike	553	568	TESNKKFLPFQQFGRD	1941.98	G614 spike alone	100 min (23)	7.95341	0	5.501
G614 spike	553	568	TESNKKFLPFQQFGRD	1941.98	G614 spike alone	6 h (28)	8.22051	0	5.50731
G614 spike	553	568	TESNKKFLPFQQFGRD	1941.98	Wuhan spike alone	4 s (ice)	1.0589	0.017736	5.49131
G614 spike	553	568	TESNKKFLPFQQFGRD	1941.98	Wuhan spike alone	20 s (ice)	1.20363	0.056794	5.51237
G614 spike	553	568	TESNKKFLPFQQFGRD	1941.98	Wuhan spike alone	15 s (23)	2.15287	0	5.51427
G614 spike	553	568	TESNKKFLPFQQFGRD	1941.98	Wuhan spike alone	1 min (23)	3.2961	0	5.52764
G614 spike	553	568	TESNKKFLPFQQFGRD	1941.98	Wuhan spike alone	10 min (23)	7.05509	0.144068	5.52482
G614 spike	553	568	TESNKKFLPFQQFGRD	1941.98	Wuhan spike alone	100 min (23)	7.99176	0.001658	5.5195
G614 spike	553	568	TESNKKFLPFQQFGRD	1941.98	Wuhan spike alone	6 h (28)	8.19887	0	5.52891
G614 spike	556	568	NKKFLPFQQFGRD	1624.86	Maximally labelled control	Max	7.33952	0	5.44381
G614 spike	556	568	NKKFLPFQQFGRD	1624.86	G614 spike alone	4 s (ice)	0.543561	0	5.41096
G614 spike	556	568	NKKFLPFQQFGRD	1624.86	G614 spike alone	20 s (ice)	1.10697	0.103422	5.44082
G614 spike	556	568	NKKFLPFQQFGRD	1624.86	G614 spike alone	15 s (23)	1.71619	0	5.44276
G614 spike	556	568	NKKFLPFQQFGRD	1624.86	G614 spike alone	1 min (23)	2.76568	0	5.44964
G614 spike	556	568	NKKFLPFQQFGRD	1624.86	G614 spike alone	10 min (23)	4.88468	0.07661	5.44032
G614 spike	556	568	NKKFLPFQQFGRD	1624.86	G614 spike alone	100 min (23)	7.00747	0	5.42303
G614 spike	556	568	NKKFLPFQQFGRD	1624.86	G614 spike alone	6 h (28)	6.99666	0	5.43854
G614 spike	556	568	NKKFLPFQQFGRD	1624.86	Wuhan spike alone	4 s (ice)	0.678733	0.008418	5.41281
G614 spike	556	568	NKKFLPFQQFGRD	1624.86	Wuhan spike alone	20 s (ice)	0.908086	0.056742	5.44283
G614 spike	556	568	NKKFLPFQQFGRD	1624.86	Wuhan spike alone	15 s (23)	1.88437	0	5.44092
G614 spike	556	568	NKKFLPFQQFGRD	1624.86	Wuhan spike alone	1 min (23)	3.09491	0	5.46309
G614 spike	556	568	NKKFLPFQQFGRD	1624.86	Wuhan spike alone	10 min (23)	6.28693	0.077098	5.44849
G614 spike	556	568	NKKFLPFQQFGRD	1624.86	Wuhan spike alone	100 min (23)	6.81032	0.050798	5.45265
G614 spike	556	568	NKKFLPFQQFGRD	1624.86	Wuhan spike alone	6 h (28)	7.33274	0	5.46428
G614 spike	560	565	LPFQQF	779.409	Maximally labelled control	Max	2.81351	0	6.63158
G614 spike	560	565	LPFQQF	779.409	G614 spike alone	4 s (ice)	0.392377	0	6.61491
G614 spike	560	565	LPFQQF	779.409	G614 spike alone	20 s (ice)	0.555168	0.079431	6.65569
G614 spike	560	565	LPFQQF	779.409	G614 spike alone	15 s (23)	1.00326	0	6.6493
G614 spike	560	565	LPFQQF	779.409	G614 spike alone	1 min (23)	1.36814	0	6.67213
G614 spike	560	565	LPFQQF	779.409	G614 spike alone	10 min (23)	2.12758	0.058538	6.64975
G614 spike	560	565	LPFQQF	779.409	G614 spike alone	100 min (23)	2.72685	0	6.64435
G614 spike	560	565	LPFQQF	779.409	G614 spike alone	6 h (28)	2.75879	0	6.62199
G614 spike	560	565	LPFQQF	779.409	Wuhan spike alone	4 s (ice)	0.571209	0.008824	6.61708
G614 spike	560	565	LPFQQF	779.409	Wuhan spike alone	20 s (ice)	0.537839	0.040087	6.65934
G614 spike	560	565	LPFQQF	779.409	Wuhan spike alone	15 s (23)	1.12685	0	6.6489
G614 spike	560	565	LPFQQF	779.409	Wuhan spike alone	1 min (23)	1.51692	0	6.66871
G614 spike	560	565	LPFQQF	779.409	Wuhan spike alone	10 min (23)	2.52606	0.043036	6.66041
G614 spike	560	565	LPFQQF	779.409	Wuhan spike alone	100 min (23)	2.78443	0.052591	6.66933
G614 spike	560	565	LPFQQF	779.409	Wuhan spike alone	6 h (28)	2.84105	0	6.66562
[truncated: 2,597 more rows]

## Sheet: Supplementary Fig. 9
Protein sequence	Start	End	Sequence	MHP (Da)	State	Exposure	Uptake (Da)	Uptake SD	RT (min)
G614 spike	21	31	RTQLPPAYTNS	1247.64	Maximally labelled control	Max	5.83306	0.042088	4.28623
G614 spike	21	31	RTQLPPAYTNS	1247.64	G614 spike alone	4 s (Ice)	1.1417	0	4.02757
G614 spike	21	31	RTQLPPAYTNS	1247.64	G614 spike alone	20 s (Ice)	1.46061	0.026947	4.03044
G614 spike	21	31	RTQLPPAYTNS	1247.64	G614 spike alone	15 s (23)	1.9428	0	4.26976
G614 spike	21	31	RTQLPPAYTNS	1247.64	G614 spike alone	1 min (23)	2.18123	0	4.25601
G614 spike	21	31	RTQLPPAYTNS	1247.64	G614 spike alone	10 min (23)	3.93296	0.052959	4.03873
G614 spike	21	31	RTQLPPAYTNS	1247.64	G614 spike alone	100 min (23)	4.66736	0	4.0176
G614 spike	21	31	RTQLPPAYTNS	1247.64	G614 spike alone	6 h (28)	4.69854	0	4.07001
G614 spike	21	31	RTQLPPAYTNS	1247.64	Alpha spike alone	4 s (Ice)	1.30409	0.017743	3.47359
G614 spike	21	31	RTQLPPAYTNS	1247.64	Alpha spike alone	20 s (Ice)	1.80759	0	3.39116
G614 spike	21	31	RTQLPPAYTNS	1247.64	Alpha spike alone	15 s (23)	2.20408	0	4.25372
G614 spike	21	31	RTQLPPAYTNS	1247.64	Alpha spike alone	1 min (23)	2.37325	0	4.26366
G614 spike	21	31	RTQLPPAYTNS	1247.64	Alpha spike alone	10 min (23)	4.57221	0.086946	3.71879
G614 spike	21	31	RTQLPPAYTNS	1247.64	Alpha spike alone	100 min (23)	4.89781	0	3.45842
G614 spike	21	31	RTQLPPAYTNS	1247.64	Alpha spike alone	6 h (28)	5.18579	0	3.44458
G614 spike	32	41	FTRGVYYPDK	1245.63	Maximally labelled control	Max	4.77661	0.043557	4.23272
G614 spike	32	41	FTRGVYYPDK	1245.63	G614 spike alone	4 s (Ice)	0.647895	0	4.17693
G614 spike	32	41	FTRGVYYPDK	1245.63	G614 spike alone	20 s (Ice)	0.844844	0.091636	4.19638
G614 spike	32	41	FTRGVYYPDK	1245.63	G614 spike alone	15 s (23)	0.798738	0	4.20176
G614 spike	32	41	FTRGVYYPDK	1245.63	G614 spike alone	1 min (23)	0.910305	0	4.19531
G614 spike	32	41	FTRGVYYPDK	1245.63	G614 spike alone	10 min (23)	1.18758	0.015268	4.2025
G614 spike	32	41	FTRGVYYPDK	1245.63	G614 spike alone	100 min (23)	1.66766	0	4.16964
G614 spike	32	41	FTRGVYYPDK	1245.63	G614 spike alone	6 h (28)	2.48986	0	4.24092
G614 spike	32	41	FTRGVYYPDK	1245.63	Alpha spike alone	20 s (Ice)	0.48388	0	4.22113
G614 spike	32	41	FTRGVYYPDK	1245.63	Alpha spike alone	15 s (23)	0.739643	0	4.01242
G614 spike	32	41	FTRGVYYPDK	1245.63	Alpha spike alone	1 min (23)	0.726156	0	4.02985
G614 spike	32	41	FTRGVYYPDK	1245.63	Alpha spike alone	10 min (23)	1.13724	2.27374e-13	4.25323
G614 spike	32	41	FTRGVYYPDK	1245.63	Alpha spike alone	100 min (23)	1.91031	0	4.26408
G614 spike	32	41	FTRGVYYPDK	1245.63	Alpha spike alone	6 h (28)	2.45008	0	4.25394
G614 spike	32	42	FTRGVYYPDKV	1344.69	Maximally labelled control	Max	5.75516	0.042848	4.71876
G614 spike	32	42	FTRGVYYPDKV	1344.69	G614 spike alone	4 s (Ice)	0.923178	0	4.73235
G614 spike	32	42	FTRGVYYPDKV	1344.69	G614 spike alone	20 s (Ice)	0.98662	0.051324	4.75378
G614 spike	32	42	FTRGVYYPDKV	1344.69	G614 spike alone	15 s (23)	0.981776	0	4.76253
G614 spike	32	42	FTRGVYYPDKV	1344.69	G614 spike alone	1 min (23)	1.05665	0	4.77261
G614 spike	32	42	FTRGVYYPDKV	1344.69	G614 spike alone	10 min (23)	1.49856	0.047355	4.76327
G614 spike	32	42	FTRGVYYPDKV	1344.69	G614 spike alone	100 min (23)	2.13158	0	4.72963
G614 spike	32	42	FTRGVYYPDKV	1344.69	G614 spike alone	6 h (28)	3.36305	0	4.78657
G614 spike	32	42	FTRGVYYPDKV	1344.69	Alpha spike alone	4 s (Ice)	0.906804	0.029149	4.68201
G614 spike	32	42	FTRGVYYPDKV	1344.69	Alpha spike alone	20 s (Ice)	0.961292	0.034032	4.67936
G614 spike	32	42	FTRGVYYPDKV	1344.69	Alpha spike alone	15 s (23)	0.969578	0	4.68769
G614 spike	32	42	FTRGVYYPDKV	1344.69	Alpha spike alone	1 min (23)	1.11128	2.27374e-13	4.68034
G614 spike	32	42	FTRGVYYPDKV	1344.69	Alpha spike alone	10 min (23)	1.82689	0.030897	4.67754
G614 spike	32	42	FTRGVYYPDKV	1344.69	Alpha spike alone	100 min (23)	2.763	0	4.67825
G614 spike	32	42	FTRGVYYPDKV	1344.69	Alpha spike alone	6 h (28)	3.57887	0	4.6763
G614 spike	32	48	FTRGVYYPDKVFRSSVL	2034.08	Maximally labelled control	Max	10.1012	0.160918	5.41207
G614 spike	32	48	FTRGVYYPDKVFRSSVL	2034.08	G614 spike alone	4 s (Ice)	1.06418	2.27374e-13	5.55243
G614 spike	32	48	FTRGVYYPDKVFRSSVL	2034.08	G614 spike alone	20 s (Ice)	1.21119	0.01243	5.58366
G614 spike	32	48	FTRGVYYPDKVFRSSVL	2034.08	G614 spike alone	15 s (23)	1.47458	0	5.57688
G614 spike	32	48	FTRGVYYPDKVFRSSVL	2034.08	G614 spike alone	1 min (23)	1.97512	0	5.60228
G614 spike	32	48	FTRGVYYPDKVFRSSVL	2034.08	G614 spike alone	10 min (23)	3.88188	0.041634	5.58646
G614 spike	32	48	FTRGVYYPDKVFRSSVL	2034.08	G614 spike alone	100 min (23)	5.70111	0	5.56246
G614 spike	32	48	FTRGVYYPDKVFRSSVL	2034.08	G614 spike alone	6 h (28)	7.22578	2.27374e-13	5.58039
G614 spike	32	48	FTRGVYYPDKVFRSSVL	2034.08	Alpha spike alone	4 s (Ice)	1.07869	0.103939	5.32382
G614 spike	32	48	FTRGVYYPDKVFRSSVL	2034.08	Alpha spike alone	20 s (Ice)	1.24179	0.043642	5.33788
G614 spike	32	48	FTRGVYYPDKVFRSSVL	2034.08	Alpha spike alone	15 s (23)	1.51703	0	5.36233
G614 spike	32	48	FTRGVYYPDKVFRSSVL	2034.08	Alpha spike alone	1 min (23)	2.16775	0	5.34851
G614 spike	32	48	FTRGVYYPDKVFRSSVL	2034.08	Alpha spike alone	10 min (23)	4.14826	0.023278	5.33122
G614 spike	32	48	FTRGVYYPDKVFRSSVL	2034.08	Alpha spike alone	100 min (23)	5.86616	0	5.32229
G614 spike	32	48	FTRGVYYPDKVFRSSVL	2034.08	Alpha spike alone	6 h (28)	7.5227	0	5.31707
G614 spike	39	43	PDKVF	605.329	Maximally labelled control	Max	1.90238	0.046343	5.46404
G614 spike	39	43	PDKVF	605.329	G614 spike alone	4 s (Ice)	0.395421	0	5.59356
G614 spike	39	43	PDKVF	605.329	G614 spike alone	20 s (Ice)	0.414258	0.023698	5.62517
G614 spike	39	43	PDKVF	605.329	G614 spike alone	15 s (23)	0.433401	0	5.62778
G614 spike	39	43	PDKVF	605.329	G614 spike alone	1 min (23)	0.426597	0	5.63521
G614 spike	39	43	PDKVF	605.329	G614 spike alone	10 min (23)	0.727771	0.042343	5.62768
G614 spike	39	43	PDKVF	605.329	G614 spike alone	100 min (23)	0.946561	0	5.60808
G614 spike	39	43	PDKVF	605.329	G614 spike alone	6 h (28)	1.33098	0	5.6077
G614 spike	39	43	PDKVF	605.329	Alpha spike alone	4 s (Ice)	0.340683	0.040674	5.3848
G614 spike	39	43	PDKVF	605.329	Alpha spike alone	20 s (Ice)	0.440194	0.033533	5.38201
G614 spike	39	43	PDKVF	605.329	Alpha spike alone	15 s (23)	0.488704	0	5.40514
G614 spike	39	43	PDKVF	605.329	Alpha spike alone	1 min (23)	0.606276	0	5.39575
G614 spike	39	43	PDKVF	605.329	Alpha spike alone	10 min (23)	0.632444	0.054099	5.38262
G614 spike	39	43	PDKVF	605.329	Alpha spike alone	100 min (23)	0.985376	0	5.38527
G614 spike	39	43	PDKVF	605.329	Alpha spike alone	6 h (28)	1.29869	0	5.3745
G614 spike	43	54	FRSSVLHSTQDL	1389.71	Maximally labelled control	Max	5.79764	0	4.75841
G614 spike	43	54	FRSSVLHSTQDL	1389.71	G614 spike alone	4 s (Ice)	0.803948	0	4.70374
G614 spike	43	54	FRSSVLHSTQDL	1389.71	G614 spike alone	20 s (Ice)	1.11708	0.178649	4.7231
G614 spike	43	54	FRSSVLHSTQDL	1389.71	G614 spike alone	15 s (23)	1.66335	0	4.73586
G614 spike	43	54	FRSSVLHSTQDL	1389.71	G614 spike alone	1 min (23)	1.77529	0	4.72868
G614 spike	43	54	FRSSVLHSTQDL	1389.71	G614 spike alone	10 min (23)	3.38854	0.079488	4.73179
G614 spike	43	54	FRSSVLHSTQDL	1389.71	G614 spike alone	100 min (23)	4.92744	0	4.69922
G614 spike	43	54	FRSSVLHSTQDL	1389.71	G614 spike alone	6 h (28)	5.44447	0	4.75861
G614 spike	43	54	FRSSVLHSTQDL	1389.71	Alpha spike alone	4 s (Ice)	0.621847	0.057798	4.66066
G614 spike	43	54	FRSSVLHSTQDL	1389.71	Alpha spike alone	20 s (Ice)	1.16243	0.038461	4.65763
G614 spike	43	54	FRSSVLHSTQDL	1389.71	Alpha spike alone	15 s (23)	1.55953	0	4.65348
G614 spike	43	54	FRSSVLHSTQDL	1389.71	Alpha spike alone	1 min (23)	1.66292	0	4.64343
G614 spike	43	54	FRSSVLHSTQDL	1389.71	Alpha spike alone	10 min (23)	2.91986	0.130304	4.65033
G614 spike	43	54	FRSSVLHSTQDL	1389.71	Alpha spike alone	100 min (23)	4.59126	0	4.65409
G614 spike	43	54	FRSSVLHSTQDL	1389.71	Alpha spike alone	6 h (28)	5.30278	0	4.64184
G614 spike	47	56	VLHSTQDLFL	1172.63	Maximally labelled control	Max	4.18388	0.086711	6.14548
G614 spike	47	56	VLHSTQDLFL	1172.63	G614 spike alone	4 s (Ice)	0.608229	0	6.37042
G614 spike	47	56	VLHSTQDLFL	1172.63	G614 spike alone	20 s (Ice)	0.903288	0.114628	6.40118
G614 spike	47	56	VLHSTQDLFL	1172.63	G614 spike alone	15 s (23)	1.04625	0	6.40163
G614 spike	47	56	VLHSTQDLFL	1172.63	G614 spike alone	1 min (23)	1.09997	0	6.41804
G614 spike	47	56	VLHSTQDLFL	1172.63	G614 spike alone	10 min (23)	1.3328	0.016669	6.40121
G614 spike	47	56	VLHSTQDLFL	1172.63	G614 spike alone	100 min (23)	2.2086	0	6.38802
G614 spike	47	56	VLHSTQDLFL	1172.63	G614 spike alone	6 h (28)	2.49862	0	6.38224
G614 spike	47	56	VLHSTQDLFL	1172.63	Alpha spike alone	4 s (Ice)	0.650391	0.049285	6.04186
G614 spike	47	56	VLHSTQDLFL	1172.63	Alpha spike alone	20 s (Ice)	0.896993	0.089902	6.06624
G614 spike	47	56	VLHSTQDLFL	1172.63	Alpha spike alone	15 s (23)	0.899469	0	6.08847
G614 spike	47	56	VLHSTQDLFL	1172.63	Alpha spike alone	1 min (23)	1.03918	0	6.07926
G614 spike	47	56	VLHSTQDLFL	1172.63	Alpha spike alone	10 min (23)	1.3991	0.037226	6.05281
G614 spike	47	56	VLHSTQDLFL	1172.63	Alpha spike alone	100 min (23)	2.0741	0	6.04801
G614 spike	47	56	VLHSTQDLFL	1172.63	Alpha spike alone	6 h (28)	2.39988	0	6.03812
G614 spike	49	54	HSTQDL	700.326	Maximally labelled control	Max	2.45938	0.047782	3.34803
G614 spike	49	54	HSTQDL	700.326	G614 spike alone	4 s (Ice)	0.346865	0	2.80713
G614 spike	49	54	HSTQDL	700.326	G614 spike alone	20 s (Ice)	0.576349	0.119195	2.77557
G614 spike	49	54	HSTQDL	700.326	G614 spike alone	15 s (23)	0.828147	0	2.81276
G614 spike	49	54	HSTQDL	700.326	G614 spike alone	1 min (23)	0.894327	0	2.76913
G614 spike	49	54	HSTQDL	700.326	G614 spike alone	10 min (23)	1.05263	0.037984	2.8007
G614 spike	49	54	HSTQDL	700.326	G614 spike alone	100 min (23)	1.65988	0	2.75231
G614 spike	49	54	HSTQDL	700.326	G614 spike alone	6 h (28)	2.0951	0	2.93062
G614 spike	49	54	HSTQDL	700.326	Alpha spike alone	4 s (Ice)	0.320004	0.012357	3.44429
G614 spike	49	54	HSTQDL	700.326	Alpha spike alone	20 s (Ice)	0.688456	0.035566	3.3541
G614 spike	49	54	HSTQDL	700.326	Alpha spike alone	15 s (23)	0.854455	0	3.31653
G614 spike	49	54	HSTQDL	700.326	Alpha spike alone	1 min (23)	0.879185	0	3.33664
G614 spike	49	54	HSTQDL	700.326	Alpha spike alone	10 min (23)	1.00796	0.008784	3.36417
G614 spike	49	54	HSTQDL	700.326	Alpha spike alone	100 min (23)	1.68452	0	3.41726
G614 spike	49	54	HSTQDL	700.326	Alpha spike alone	6 h (28)	2.13449	0	3.4079
G614 spike	49	55	HSTQDLF	847.394	Maximally labelled control	Max	3.00918	0.081953	5.45604
G614 spike	49	55	HSTQDLF	847.394	G614 spike alone	4 s (Ice)	0.351697	0	5.50428
G614 spike	49	55	HSTQDLF	847.394	G614 spike alone	20 s (Ice)	0.569137	0.101759	5.52074
G614 spike	49	55	HSTQDLF	847.394	G614 spike alone	15 s (23)	0.780247	0	5.5297
G614 spike	49	55	HSTQDLF	847.394	G614 spike alone	1 min (23)	0.845162	0	5.53066
G614 spike	49	55	HSTQDLF	847.394	G614 spike alone	10 min (23)	0.994351	0.040835	5.5329
G614 spike	49	55	HSTQDLF	847.394	G614 spike alone	100 min (23)	1.6303	0	5.50549
G614 spike	49	55	HSTQDLF	847.394	G614 spike alone	6 h (28)	1.97197	0	5.55658
G614 spike	49	55	HSTQDLF	847.394	Alpha spike alone	4 s (Ice)	0.316711	0.022154	5.41882
G614 spike	49	55	HSTQDLF	847.394	Alpha spike alone	20 s (Ice)	0.655097	0.016812	5.42015
G614 spike	49	55	HSTQDLF	847.394	Alpha spike alone	15 s (23)	0.759586	0	5.43377
G614 spike	49	55	HSTQDLF	847.394	Alpha spike alone	1 min (23)	0.827587	0	5.42796
G614 spike	49	55	HSTQDLF	847.394	Alpha spike alone	10 min (23)	0.998954	0.005206	5.41658
G614 spike	49	55	HSTQDLF	847.394	Alpha spike alone	100 min (23)	1.6647	0	5.42002
G614 spike	49	55	HSTQDLF	847.394	Alpha spike alone	6 h (28)	1.95536	0	5.41682
G614 spike	49	58	HSTQDLFLPF	1204.6	Maximally labelled control	Max	4.18329	0.079356	6.76905
G614 spike	49	58	HSTQDLFLPF	1204.6	G614 spike alone	4 s (Ice)	0.207232	0	7.20696
G614 spike	49	58	HSTQDLFLPF	1204.6	G614 spike alone	20 s (Ice)	0.452693	0.110215	7.26096
G614 spike	49	58	HSTQDLFLPF	1204.6	G614 spike alone	15 s (23)	0.635713	0	7.20555
G614 spike	49	58	HSTQDLFLPF	1204.6	G614 spike alone	1 min (23)	0.546624	0	7.30097
G614 spike	49	58	HSTQDLFLPF	1204.6	G614 spike alone	10 min (23)	0.887888	0.002285	7.26768
G614 spike	49	58	HSTQDLFLPF	1204.6	G614 spike alone	100 min (23)	1.32202	0	7.26567
G614 spike	49	58	HSTQDLFLPF	1204.6	G614 spike alone	6 h (28)	1.74071	0	7.20496
G614 spike	49	58	HSTQDLFLPF	1204.6	Alpha spike alone	4 s (Ice)	0.145861	0.062866	6.59423
G614 spike	49	58	HSTQDLFLPF	1204.6	Alpha spike alone	20 s (Ice)	0.423093	0.065639	6.65897
G614 spike	49	58	HSTQDLFLPF	1204.6	Alpha spike alone	15 s (23)	0.585127	0	6.6977
G614 spike	49	58	HSTQDLFLPF	1204.6	Alpha spike alone	1 min (23)	0.589197	0	6.6978
G614 spike	49	58	HSTQDLFLPF	1204.6	Alpha spike alone	10 min (23)	0.899743	0.021318	6.64467
G614 spike	49	58	HSTQDLFLPF	1204.6	Alpha spike alone	100 min (23)	1.25442	0	6.62041
G614 spike	49	58	HSTQDLFLPF	1204.6	Alpha spike alone	6 h (28)	1.8029	0	6.61283
G614 spike	81	91	NPVLPFNDGVY	1234.61	G614 spike alone	4 s (Ice)	0.080144	0	6.61327
G614 spike	81	91	NPVLPFNDGVY	1234.61	G614 spike alone	20 s (Ice)	0.085065	0.048176	6.66462
G614 spike	81	91	NPVLPFNDGVY	1234.61	G614 spike alone	15 s (23)	0.249454	0	6.64609
G614 spike	81	91	NPVLPFNDGVY	1234.61	G614 spike alone	10 min (23)	3.99465	0.013037	6.69169
G614 spike	81	91	NPVLPFNDGVY	1234.61	G614 spike alone	6 h (28)	4.24205	0	6.654
G614 spike	81	91	NPVLPFNDGVY	1234.61	Alpha spike alone	4 s (Ice)	0.104765	0	6.17002
G614 spike	81	91	NPVLPFNDGVY	1234.61	Alpha spike alone	20 s (Ice)	0.010336	0.004275	6.21442
G614 spike	81	91	NPVLPFNDGVY	1234.61	Alpha spike alone	10 min (23)	4.10784	0.053679	6.24223
G614 spike	81	91	NPVLPFNDGVY	1234.61	Alpha spike alone	6 h (28)	4.04305	0	6.19426
G614 spike	85	91	PFNDGVY	811.362	Maximally labelled control	Max	3.24277	0.03306	5.52382
G614 spike	85	91	PFNDGVY	811.362	G614 spike alone	4 s (Ice)	0.152668	0	5.58293
G614 spike	85	91	PFNDGVY	811.362	G614 spike alone	20 s (Ice)	0.249075	0.010496	5.60941
G614 spike	85	91	PFNDGVY	811.362	G614 spike alone	15 s (23)	0.509732	0	5.60846
G614 spike	85	91	PFNDGVY	811.362	G614 spike alone	1 min (23)	0.86165	0	5.61636
G614 spike	85	91	PFNDGVY	811.362	G614 spike alone	10 min (23)	1.0665	0.052043	5.61691
G614 spike	85	91	PFNDGVY	811.362	G614 spike alone	100 min (23)	1.40655	0	5.58821
G614 spike	85	91	PFNDGVY	811.362	G614 spike alone	6 h (28)	1.75104	0	5.63272
G614 spike	85	91	PFNDGVY	811.362	Alpha spike alone	4 s (Ice)	0.145995	0.049159	5.47187
G614 spike	85	91	PFNDGVY	811.362	Alpha spike alone	20 s (Ice)	0.220704	0.033366	5.46903
G614 spike	85	91	PFNDGVY	811.362	Alpha spike alone	15 s (23)	0.505195	0	5.48587
G614 spike	85	91	PFNDGVY	811.362	Alpha spike alone	1 min (23)	0.868042	0	5.47714
G614 spike	85	91	PFNDGVY	811.362	Alpha spike alone	10 min (23)	1.0682	0.013711	5.4637
G614 spike	85	91	PFNDGVY	811.362	Alpha spike alone	100 min (23)	1.47127	0	5.46975
G614 spike	85	91	PFNDGVY	811.362	Alpha spike alone	6 h (28)	1.82351	0	5.45868
G614 spike	91	106	YFASTEKSNIIRGWIF	1932	Maximally labelled control	Max	9.47697	0.182515	6.61631
G614 spike	91	106	YFASTEKSNIIRGWIF	1932	G614 spike alone	4 s (Ice)	1.28025	2.27374e-13	6.96366
G614 spike	91	106	YFASTEKSNIIRGWIF	1932	G614 spike alone	20 s (Ice)	1.48773	0.104921	7.01094
G614 spike	91	106	YFASTEKSNIIRGWIF	1932	G614 spike alone	15 s (23)	2.75102	0	7.03663
G614 spike	91	106	YFASTEKSNIIRGWIF	1932	G614 spike alone	1 min (23)	3.41276	0	7.03405
G614 spike	91	106	YFASTEKSNIIRGWIF	1932	G614 spike alone	10 min (23)	4.05428	0.023582	7.00743
G614 spike	91	106	YFASTEKSNIIRGWIF	1932	G614 spike alone	100 min (23)	4.69865	0	7.001
G614 spike	91	106	YFASTEKSNIIRGWIF	1932	G614 spike alone	6 h (28)	5.39766	0	6.95845
G614 spike	91	106	YFASTEKSNIIRGWIF	1932	Alpha spike alone	4 s (Ice)	2.25924	0.210764	6.40912
G614 spike	91	106	YFASTEKSNIIRGWIF	1932	Alpha spike alone	20 s (Ice)	2.44063	0.068204	6.45548
G614 spike	91	106	YFASTEKSNIIRGWIF	1932	Alpha spike alone	15 s (23)	3.15674	0	6.50089
G614 spike	91	106	YFASTEKSNIIRGWIF	1932	Alpha spike alone	1 min (23)	3.54965	0	6.48984
G614 spike	91	106	YFASTEKSNIIRGWIF	1932	Alpha spike alone	10 min (23)	4.40249	0.008794	6.43894
G614 spike	91	106	YFASTEKSNIIRGWIF	1932	Alpha spike alone	100 min (23)	4.85666	0	6.42354
G614 spike	91	106	YFASTEKSNIIRGWIF	1932	Alpha spike alone	6 h (28)	6.01135	2.27374e-13	6.42477
G614 spike	92	103	FASTEKSNIIRG	1322.71	Maximally labelled control	Max	6.82209	0.149003	3.4995
G614 spike	92	103	FASTEKSNIIRG	1322.71	G614 spike alone	4 s (Ice)	1.24727	0	3.94284
G614 spike	92	103	FASTEKSNIIRG	1322.71	G614 spike alone	20 s (Ice)	1.71643	0.067447	3.90532
G614 spike	92	103	FASTEKSNIIRG	1322.71	G614 spike alone	15 s (23)	2.90364	0	3.93675
G614 spike	92	103	FASTEKSNIIRG	1322.71	G614 spike alone	1 min (23)	3.52032	2.27374e-13	3.95251
G614 spike	92	103	FASTEKSNIIRG	1322.71	G614 spike alone	10 min (23)	4.29936	0.126255	3.93371
G614 spike	92	103	FASTEKSNIIRG	1322.71	G614 spike alone	100 min (23)	4.91998	0	3.92464
G614 spike	92	103	FASTEKSNIIRG	1322.71	G614 spike alone	6 h (28)	5.36186	0	3.96119
G614 spike	92	103	FASTEKSNIIRG	1322.71	Alpha spike alone	4 s (Ice)	2.36574	0.14323	3.46116
G614 spike	92	103	FASTEKSNIIRG	1322.71	Alpha spike alone	20 s (Ice)	2.56332	0.054965	3.37002
G614 spike	92	103	FASTEKSNIIRG	1322.71	Alpha spike alone	15 s (23)	3.71525	0	3.34509
G614 spike	92	103	FASTEKSNIIRG	1322.71	Alpha spike alone	1 min (23)	4.05675	0	3.35504
G614 spike	92	103	FASTEKSNIIRG	1322.71	Alpha spike alone	10 min (23)	4.75422	0.080507	3.53237
G614 spike	92	103	FASTEKSNIIRG	1322.71	Alpha spike alone	100 min (23)	5.15402	0	3.44086
G614 spike	92	103	FASTEKSNIIRG	1322.71	Alpha spike alone	6 h (28)	6.11119	0	3.43419
G614 spike	92	106	FASTEKSNIIRGWIF	1768.94	Maximally labelled control	Max	8.94131	0.14541	6.54835
G614 spike	92	106	FASTEKSNIIRGWIF	1768.94	G614 spike alone	4 s (Ice)	1.37103	0	6.82297
G614 spike	92	106	FASTEKSNIIRGWIF	1768.94	G614 spike alone	20 s (Ice)	1.61755	0.137066	6.86605
G614 spike	92	106	FASTEKSNIIRGWIF	1768.94	G614 spike alone	15 s (23)	2.95562	0	6.85861
G614 spike	92	106	FASTEKSNIIRGWIF	1768.94	G614 spike alone	1 min (23)	3.46957	0	6.8874
G614 spike	92	106	FASTEKSNIIRGWIF	1768.94	G614 spike alone	10 min (23)	4.2358	0.050446	6.85638
G614 spike	92	106	FASTEKSNIIRGWIF	1768.94	G614 spike alone	100 min (23)	4.87773	0	6.85405
G614 spike	92	106	FASTEKSNIIRGWIF	1768.94	G614 spike alone	6 h (28)	5.54799	0	6.82564
G614 spike	92	106	FASTEKSNIIRGWIF	1768.94	Alpha spike alone	4 s (Ice)	2.32959	0.16175	6.31751
G614 spike	92	106	FASTEKSNIIRGWIF	1768.94	Alpha spike alone	20 s (Ice)	2.58708	0.069137	6.34937
G614 spike	92	106	FASTEKSNIIRGWIF	1768.94	Alpha spike alone	15 s (23)	3.4409	0	6.39543
G614 spike	92	106	FASTEKSNIIRGWIF	1768.94	Alpha spike alone	1 min (23)	3.77491	0	6.38168
G614 spike	92	106	FASTEKSNIIRGWIF	1768.94	Alpha spike alone	10 min (23)	4.53709	0.017621	6.33282
G614 spike	92	106	FASTEKSNIIRGWIF	1768.94	Alpha spike alone	100 min (23)	5.01421	0	6.33255
G614 spike	92	106	FASTEKSNIIRGWIF	1768.94	Alpha spike alone	6 h (28)	5.9152	0	6.32568
G614 spike	93	103	ASTEKSNIIRG	1175.64	G614 spike alone	4 s (Ice)	1.36772	0	3.93218
G614 spike	93	103	ASTEKSNIIRG	1175.64	G614 spike alone	20 s (Ice)	1.42274	0.183645	3.93063
G614 spike	93	103	ASTEKSNIIRG	1175.64	G614 spike alone	15 s (23)	2.78477	0	3.94113
G614 spike	93	103	ASTEKSNIIRG	1175.64	G614 spike alone	1 min (23)	3.18958	0	3.94776
G614 spike	93	103	ASTEKSNIIRG	1175.64	G614 spike alone	10 min (23)	3.90608	0.077401	3.93301
G614 spike	93	103	ASTEKSNIIRG	1175.64	G614 spike alone	100 min (23)	4.34736	0	3.92086
G614 spike	93	103	ASTEKSNIIRG	1175.64	G614 spike alone	6 h (28)	4.6362	0	3.95059
G614 spike	93	103	ASTEKSNIIRG	1175.64	Alpha spike alone	4 s (Ice)	2.21521	0.123517	3.45271
G614 spike	93	103	ASTEKSNIIRG	1175.64	Alpha spike alone	20 s (Ice)	2.58791	0.109454	3.36231
G614 spike	93	103	ASTEKSNIIRG	1175.64	Alpha spike alone	15 s (23)	3.47291	0	3.32691
G614 spike	93	103	ASTEKSNIIRG	1175.64	Alpha spike alone	1 min (23)	3.64954	0	3.34475
G614 spike	93	103	ASTEKSNIIRG	1175.64	Alpha spike alone	10 min (23)	3.74429	0.217307	3.64031
G614 spike	93	103	ASTEKSNIIRG	1175.64	Alpha spike alone	100 min (23)	4.53145	0	3.43316
G614 spike	93	103	ASTEKSNIIRG	1175.64	Alpha spike alone	6 h (28)	4.8755	0	3.421
G614 spike	93	106	ASTEKSNIIRGWIF	1621.87	Maximally labelled control	Max	6.90854	0.107873	6.4156
G614 spike	93	106	ASTEKSNIIRGWIF	1621.87	G614 spike alone	4 s (Ice)	1.23542	0	6.70469
G614 spike	93	106	ASTEKSNIIRGWIF	1621.87	G614 spike alone	20 s (Ice)	1.41868	0.1878	6.74939
G614 spike	93	106	ASTEKSNIIRGWIF	1621.87	G614 spike alone	15 s (23)	2.55366	0	6.74292
G614 spike	93	106	ASTEKSNIIRGWIF	1621.87	G614 spike alone	1 min (23)	3.11032	0	6.77682
G614 spike	93	106	ASTEKSNIIRGWIF	1621.87	G614 spike alone	10 min (23)	3.91973	0.028768	6.74625
G614 spike	93	106	ASTEKSNIIRGWIF	1621.87	G614 spike alone	100 min (23)	4.39605	0	6.74098
G614 spike	93	106	ASTEKSNIIRGWIF	1621.87	G614 spike alone	6 h (28)	5.01959	0	6.70178
G614 spike	93	106	ASTEKSNIIRGWIF	1621.87	Alpha spike alone	4 s (Ice)	2.08865	0.091756	6.23422
G614 spike	93	106	ASTEKSNIIRGWIF	1621.87	Alpha spike alone	20 s (Ice)	2.21034	0.076812	6.26959
G614 spike	93	106	ASTEKSNIIRGWIF	1621.87	Alpha spike alone	15 s (23)	3.0033	0	6.30407
G614 spike	93	106	ASTEKSNIIRGWIF	1621.87	Alpha spike alone	1 min (23)	3.32189	0	6.28854
G614 spike	93	106	ASTEKSNIIRGWIF	1621.87	Alpha spike alone	10 min (23)	4.05976	0.036765	6.25818
G614 spike	93	106	ASTEKSNIIRGWIF	1621.87	Alpha spike alone	100 min (23)	4.611	0	6.25057
G614 spike	93	106	ASTEKSNIIRGWIF	1621.87	Alpha spike alone	6 h (28)	5.26617	0	6.2425
G614 spike	93	110	ASTEKSNIIRGWIFGTTL	1994.07	Maximally labelled control	Max	11.0241	0.095738	6.56373
G614 spike	93	110	ASTEKSNIIRGWIFGTTL	1994.07	G614 spike alone	4 s (Ice)	1.25637	0	6.89921
G614 spike	93	110	ASTEKSNIIRGWIFGTTL	1994.07	G614 spike alone	20 s (Ice)	1.39187	0.113303	6.94772
G614 spike	93	110	ASTEKSNIIRGWIFGTTL	1994.07	G614 spike alone	15 s (23)	2.45337	0	6.89933
G614 spike	93	110	ASTEKSNIIRGWIFGTTL	1994.07	G614 spike alone	1 min (23)	3.09689	0	6.97184
G614 spike	93	110	ASTEKSNIIRGWIFGTTL	1994.07	G614 spike alone	10 min (23)	4.31005	0.0408	6.94588
G614 spike	93	110	ASTEKSNIIRGWIFGTTL	1994.07	G614 spike alone	100 min (23)	5.96121	2.27374e-13	6.93466
G614 spike	93	110	ASTEKSNIIRGWIFGTTL	1994.07	G614 spike alone	6 h (28)	6.9429	0	6.87475
G614 spike	93	110	ASTEKSNIIRGWIFGTTL	1994.07	Alpha spike alone	4 s (Ice)	1.94325	0.084137	6.32448
G614 spike	93	110	ASTEKSNIIRGWIFGTTL	1994.07	Alpha spike alone	20 s (Ice)	2.19499	0.079637	6.35863
G614 spike	93	110	ASTEKSNIIRGWIFGTTL	1994.07	Alpha spike alone	15 s (23)	2.95376	2.27374e-13	6.41377
G614 spike	93	110	ASTEKSNIIRGWIFGTTL	1994.07	Alpha spike alone	1 min (23)	3.51348	0	6.39226
G614 spike	93	110	ASTEKSNIIRGWIFGTTL	1994.07	Alpha spike alone	10 min (23)	4.97542	0.042603	6.34063
G614 spike	93	110	ASTEKSNIIRGWIFGTTL	1994.07	Alpha spike alone	100 min (23)	6.73895	0	6.33643
G614 spike	93	110	ASTEKSNIIRGWIFGTTL	1994.07	Alpha spike alone	6 h (28)	7.54137	2.27374e-13	6.3273
G614 spike	94	103	STEKSNIIRG	1104.6	Maximally labelled control	Max	5.79789	0.094846	3.24329
G614 spike	94	103	STEKSNIIRG	1104.6	G614 spike alone	4 s (Ice)	1.42409	0	2.79802
G614 spike	94	103	STEKSNIIRG	1104.6	G614 spike alone	20 s (Ice)	1.35015	0.006463	2.77218
G614 spike	94	103	STEKSNIIRG	1104.6	G614 spike alone	15 s (23)	2.56939	0	2.81054
G614 spike	94	103	STEKSNIIRG	1104.6	G614 spike alone	1 min (23)	2.62404	0	2.75516
G614 spike	94	103	STEKSNIIRG	1104.6	G614 spike alone	10 min (23)	3.52914	0.077631	2.81418
G614 spike	94	103	STEKSNIIRG	1104.6	G614 spike alone	100 min (23)	4.24549	0	2.74441
G614 spike	94	103	STEKSNIIRG	1104.6	G614 spike alone	6 h (28)	4.67837	0	2.93401
G614 spike	94	103	STEKSNIIRG	1104.6	Alpha spike alone	4 s (Ice)	1.81818	0.133269	3.45953
G614 spike	94	103	STEKSNIIRG	1104.6	Alpha spike alone	20 s (Ice)	1.97065	0.080857	3.3765
G614 spike	94	103	STEKSNIIRG	1104.6	Alpha spike alone	15 s (23)	2.89617	0	3.32716
G614 spike	94	103	STEKSNIIRG	1104.6	Alpha spike alone	1 min (23)	3.17166	0	3.34723
G614 spike	94	103	STEKSNIIRG	1104.6	Alpha spike alone	10 min (23)	3.817	0	3.37648
G614 spike	94	103	STEKSNIIRG	1104.6	Alpha spike alone	100 min (23)	4.18313	0	3.43704
G614 spike	94	103	STEKSNIIRG	1104.6	Alpha spike alone	6 h (28)	5.02036	0	3.4235
G614 spike	94	106	STEKSNIIRGWIF	1550.83	Maximally labelled control	Max	7.89086	0.053292	6.55803
G614 spike	94	106	STEKSNIIRGWIF	1550.83	G614 spike alone	4 s (Ice)	1.19106	0	6.83464
G614 spike	94	106	STEKSNIIRGWIF	1550.83	G614 spike alone	20 s (Ice)	1.32668	0.099695	6.87716
G614 spike	94	106	STEKSNIIRGWIF	1550.83	G614 spike alone	15 s (23)	2.40956	0	6.86996
G614 spike	94	106	STEKSNIIRGWIF	1550.83	G614 spike alone	1 min (23)	2.8652	0	6.90168
G614 spike	94	106	STEKSNIIRGWIF	1550.83	G614 spike alone	10 min (23)	3.54061	0.045445	6.86198
G614 spike	94	106	STEKSNIIRGWIF	1550.83	G614 spike alone	100 min (23)	4.01553	2.27374e-13	6.87183
G614 spike	94	106	STEKSNIIRGWIF	1550.83	G614 spike alone	6 h (28)	4.7238	0	6.82771
G614 spike	94	106	STEKSNIIRGWIF	1550.83	Alpha spike alone	4 s (Ice)	2.09373	0.141763	6.32262
G614 spike	94	106	STEKSNIIRGWIF	1550.83	Alpha spike alone	20 s (Ice)	2.13029	0.08838	6.35419
G614 spike	94	106	STEKSNIIRGWIF	1550.83	Alpha spike alone	15 s (23)	2.81003	0	6.3976
G614 spike	94	106	STEKSNIIRGWIF	1550.83	Alpha spike alone	1 min (23)	3.12348	0	6.38468
G614 spike	94	106	STEKSNIIRGWIF	1550.83	Alpha spike alone	10 min (23)	3.93864	0.121207	6.33878
G614 spike	94	106	STEKSNIIRGWIF	1550.83	Alpha spike alone	100 min (23)	4.36731	0	6.33004
G614 spike	94	106	STEKSNIIRGWIF	1550.83	Alpha spike alone	6 h (28)	5.14999	0	6.32425
G614 spike	95	106	TEKSNIIRGWIF	1463.8	Maximally labelled control	Max	6.81395	0.123175	6.39611
G614 spike	95	106	TEKSNIIRGWIF	1463.8	G614 spike alone	4 s (Ice)	0.954625	0	6.71297
G614 spike	95	106	TEKSNIIRGWIF	1463.8	G614 spike alone	20 s (Ice)	1.09586	0.057758	6.76034
G614 spike	95	106	TEKSNIIRGWIF	1463.8	G614 spike alone	15 s (23)	1.57405	0	6.74958
G614 spike	95	106	TEKSNIIRGWIF	1463.8	G614 spike alone	1 min (23)	2.05492	0	6.78101
G614 spike	95	106	TEKSNIIRGWIF	1463.8	G614 spike alone	10 min (23)	2.68407	0.044147	6.75625
G614 spike	95	106	TEKSNIIRGWIF	1463.8	G614 spike alone	100 min (23)	3.15163	0	6.74809
G614 spike	95	106	TEKSNIIRGWIF	1463.8	G614 spike alone	6 h (28)	3.64915	0	6.71106
G614 spike	95	106	TEKSNIIRGWIF	1463.8	Alpha spike alone	4 s (Ice)	1.39603	0.179996	6.24531
G614 spike	95	106	TEKSNIIRGWIF	1463.8	Alpha spike alone	20 s (Ice)	1.38217	0.038009	6.27935
G614 spike	95	106	TEKSNIIRGWIF	1463.8	Alpha spike alone	15 s (23)	1.81762	0	6.31865
G614 spike	95	106	TEKSNIIRGWIF	1463.8	Alpha spike alone	1 min (23)	2.1451	0	6.29855
G614 spike	95	106	TEKSNIIRGWIF	1463.8	Alpha spike alone	10 min (23)	2.81656	0.07127	6.27016
G614 spike	95	106	TEKSNIIRGWIF	1463.8	Alpha spike alone	100 min (23)	3.38428	0	6.26361
G614 spike	95	106	TEKSNIIRGWIF	1463.8	Alpha spike alone	6 h (28)	4.02128	0	6.25254
G614 spike	97	106	KSNIIRGWIF	1233.71	Maximally labelled control	Max	5.55582	0.090505	6.34849
G614 spike	97	106	KSNIIRGWIF	1233.71	G614 spike alone	4 s (Ice)	0.112625	0	6.65722
G614 spike	97	106	KSNIIRGWIF	1233.71	G614 spike alone	20 s (Ice)	0.24946	0.026351	6.70546
G614 spike	97	106	KSNIIRGWIF	1233.71	G614 spike alone	15 s (23)	0.454835	2.27374e-13	6.70426
G614 spike	97	106	KSNIIRGWIF	1233.71	G614 spike alone	1 min (23)	0.877171	0	6.72633
G614 spike	97	106	KSNIIRGWIF	1233.71	G614 spike alone	10 min (23)	1.33799	0.060366	6.69952
G614 spike	97	106	KSNIIRGWIF	1233.71	G614 spike alone	100 min (23)	1.96738	0	6.68878
G614 spike	97	106	KSNIIRGWIF	1233.71	G614 spike alone	6 h (28)	2.34936	0	6.66415
G614 spike	97	106	KSNIIRGWIF	1233.71	Alpha spike alone	4 s (Ice)	0.232536	0.001821	6.21229
G614 spike	97	106	KSNIIRGWIF	1233.71	Alpha spike alone	20 s (Ice)	0.383742	0.044018	6.24476
G614 spike	97	106	KSNIIRGWIF	1233.71	Alpha spike alone	15 s (23)	0.656723	0	6.2761
G614 spike	97	106	KSNIIRGWIF	1233.71	Alpha spike alone	1 min (23)	1.08573	0	6.26341
G614 spike	97	106	KSNIIRGWIF	1233.71	Alpha spike alone	10 min (23)	1.62238	0.042522	6.235
G614 spike	97	106	KSNIIRGWIF	1233.71	Alpha spike alone	100 min (23)	2.07912	0	6.22067
G614 spike	97	106	KSNIIRGWIF	1233.71	Alpha spike alone	6 h (28)	2.64589	0	6.21523
G614 spike	100	110	IIRGWIFGTTL	1276.74	Maximally labelled control	Max	6.86618	0.085185	6.9004
G614 spike	100	110	IIRGWIFGTTL	1276.74	G614 spike alone	4 s (Ice)	0.022592	0	7.33365
G614 spike	100	110	IIRGWIFGTTL	1276.74	G614 spike alone	20 s (Ice)	0.164114	0.072919	7.38279
G614 spike	100	110	IIRGWIFGTTL	1276.74	G614 spike alone	1 min (23)	0.409752	0	7.40425
G614 spike	100	110	IIRGWIFGTTL	1276.74	G614 spike alone	10 min (23)	0.718954	0.050672	7.37091
G614 spike	100	110	IIRGWIFGTTL	1276.74	G614 spike alone	100 min (23)	1.84635	0	7.37554
G614 spike	100	110	IIRGWIFGTTL	1276.74	G614 spike alone	6 h (28)	2.85895	0	7.30701
G614 spike	100	110	IIRGWIFGTTL	1276.74	Alpha spike alone	4 s (Ice)	0.175437	0.107437	6.67177
G614 spike	100	110	IIRGWIFGTTL	1276.74	Alpha spike alone	20 s (Ice)	0.161239	0.125502	6.73886
G614 spike	100	110	IIRGWIFGTTL	1276.74	Alpha spike alone	15 s (23)	0.313606	0.103342	6.78661
G614 spike	100	110	IIRGWIFGTTL	1276.74	Alpha spike alone	1 min (23)	0.392745	0.103342	6.77675
G614 spike	100	110	IIRGWIFGTTL	1276.74	Alpha spike alone	10 min (23)	1.07819	0.11694	6.71629
G614 spike	100	110	IIRGWIFGTTL	1276.74	Alpha spike alone	100 min (23)	2.5813	0.103342	6.69675
G614 spike	100	110	IIRGWIFGTTL	1276.74	Alpha spike alone	6 h (28)	2.99882	0.103342	6.6922
G614 spike	104	110	WIFGTTL	837.451	Maximally labelled control	Max	3.84694	0.059789	7.25591
G614 spike	104	110	WIFGTTL	837.451	G614 spike alone	4 s (Ice)	0.072469	0	7.7425
G614 spike	104	110	WIFGTTL	837.451	G614 spike alone	20 s (Ice)	0.090479	0.01093	7.80366
G614 spike	104	110	WIFGTTL	837.451	G614 spike alone	15 s (23)	0.072391	0	7.78243
G614 spike	104	110	WIFGTTL	837.451	G614 spike alone	1 min (23)	0.170385	0	7.82127
G614 spike	104	110	WIFGTTL	837.451	G614 spike alone	10 min (23)	0.581989	0.036083	7.79367
G614 spike	104	110	WIFGTTL	837.451	G614 spike alone	100 min (23)	2.02092	0	7.79079
G614 spike	104	110	WIFGTTL	837.451	G614 spike alone	6 h (28)	2.35936	0	7.72208
G614 spike	104	110	WIFGTTL	837.451	Alpha spike alone	4 s (Ice)	0.06502	0.036619	7.06039
G614 spike	104	110	WIFGTTL	837.451	Alpha spike alone	20 s (Ice)	0.075928	0.006734	7.12561
G614 spike	104	110	WIFGTTL	837.451	Alpha spike alone	15 s (23)	0.166329	0	7.16809
G614 spike	104	110	WIFGTTL	837.451	Alpha spike alone	1 min (23)	0.289906	0	7.15693
G614 spike	104	110	WIFGTTL	837.451	Alpha spike alone	10 min (23)	0.95898	0.016407	7.1007
G614 spike	104	110	WIFGTTL	837.451	Alpha spike alone	100 min (23)	2.29022	0	7.09035
G614 spike	104	110	WIFGTTL	837.451	Alpha spike alone	6 h (28)	2.38063	0	7.06887
G614 spike	107	117	GTTLDSKTQSL	1150.6	Maximally labelled control	Max	6.40796	0.07229	4.38762
G614 spike	107	117	GTTLDSKTQSL	1150.6	G614 spike alone	4 s (Ice)	0.265301	0	4.32203
G614 spike	107	117	GTTLDSKTQSL	1150.6	G614 spike alone	20 s (Ice)	0.277662	0.023635	4.32885
G614 spike	107	117	GTTLDSKTQSL	1150.6	G614 spike alone	15 s (23)	0.687011	0	4.3445
G614 spike	107	117	GTTLDSKTQSL	1150.6	G614 spike alone	1 min (23)	1.23048	0	4.34432
G614 spike	107	117	GTTLDSKTQSL	1150.6	G614 spike alone	10 min (23)	2.06201	0.02153	4.3466
G614 spike	107	117	GTTLDSKTQSL	1150.6	G614 spike alone	100 min (23)	3.31292	0	4.32109
G614 spike	107	117	GTTLDSKTQSL	1150.6	G614 spike alone	6 h (28)	4.16871	0	4.38671
G614 spike	107	117	GTTLDSKTQSL	1150.6	Alpha spike alone	4 s (Ice)	0.239281	0	4.39263
G614 spike	107	117	GTTLDSKTQSL	1150.6	Alpha spike alone	20 s (Ice)	0.321506	0.048832	4.35257
G614 spike	107	117	GTTLDSKTQSL	1150.6	Alpha spike alone	15 s (23)	0.816826	0	4.36925
G614 spike	107	117	GTTLDSKTQSL	1150.6	Alpha spike alone	1 min (23)	1.34579	0	4.38167
G614 spike	107	117	GTTLDSKTQSL	1150.6	Alpha spike alone	10 min (23)	2.1982	0.028947	4.38768
G614 spike	107	117	GTTLDSKTQSL	1150.6	Alpha spike alone	100 min (23)	3.58419	0	4.39921
G614 spike	107	117	GTTLDSKTQSL	1150.6	Alpha spike alone	6 h (28)	4.39738	0	4.38437
G614 spike	111	118	DSKTQSLL	891.478	Maximally labelled control	Max	4.15194	0.106692	5.03857
G614 spike	111	118	DSKTQSLL	891.478	G614 spike alone	4 s (Ice)	0.223833	0	5.02296
G614 spike	111	118	DSKTQSLL	891.478	G614 spike alone	20 s (Ice)	0.125795	0.093842	5.03277
G614 spike	111	118	DSKTQSLL	891.478	G614 spike alone	15 s (23)	0.425069	0	5.04313
G614 spike	111	118	DSKTQSLL	891.478	G614 spike alone	1 min (23)	0.891823	1.13687e-13	5.037
G614 spike	111	118	DSKTQSLL	891.478	G614 spike alone	10 min (23)	0.988153	0.021571	5.03351
G614 spike	111	118	DSKTQSLL	891.478	G614 spike alone	100 min (23)	1.36981	0	5.00694
G614 spike	111	118	DSKTQSLL	891.478	G614 spike alone	6 h (28)	1.67868	0	5.07073
G614 spike	111	118	DSKTQSLL	891.478	Alpha spike alone	4 s (Ice)	0.209443	0.023315	5.01545
G614 spike	111	118	DSKTQSLL	891.478	Alpha spike alone	20 s (Ice)	0.174339	0.025636	4.9996
G614 spike	111	118	DSKTQSLL	891.478	Alpha spike alone	15 s (23)	0.520498	0	5.01215
G614 spike	111	118	DSKTQSLL	891.478	Alpha spike alone	1 min (23)	0.888454	0	5.0064
G614 spike	111	118	DSKTQSLL	891.478	Alpha spike alone	10 min (23)	1.06664	0.00481	5.00937
G614 spike	111	118	DSKTQSLL	891.478	Alpha spike alone	100 min (23)	1.42522	1.13687e-13	5.0123
G614 spike	111	118	DSKTQSLL	891.478	Alpha spike alone	6 h (28)	1.70382	0	5.00801
G614 spike	126	132	VVIKVCE	789.454	Maximally labelled control	Max	4.27536	0.023314	4.68874
G614 spike	126	132	VVIKVCE	789.454	G614 spike alone	4 s (Ice)	-0.001167	0	4.65527
G614 spike	126	132	VVIKVCE	789.454	G614 spike alone	20 s (Ice)	0.011936	0.028521	4.6701
G614 spike	126	132	VVIKVCE	789.454	G614 spike alone	15 s (23)	0.262568	0	4.68418
G614 spike	126	132	VVIKVCE	789.454	G614 spike alone	1 min (23)	0.194366	0	4.6765
G614 spike	126	132	VVIKVCE	789.454	G614 spike alone	10 min (23)	0.180179	0.067805	4.68155
G614 spike	126	132	VVIKVCE	789.454	G614 spike alone	100 min (23)	0.297453	0	4.65281
G614 spike	126	132	VVIKVCE	789.454	G614 spike alone	6 h (28)	0.709173	0	4.71661
G614 spike	126	132	VVIKVCE	789.454	Alpha spike alone	4 s (Ice)	0.010219	0	4.68366
G614 spike	126	132	VVIKVCE	789.454	Alpha spike alone	20 s (Ice)	0.020996	0	4.67161
G614 spike	126	132	VVIKVCE	789.454	Alpha spike alone	15 s (23)	0.006381	0	4.91299
G614 spike	126	132	VVIKVCE	789.454	Alpha spike alone	1 min (23)	0.043456	0	4.90463
G614 spike	126	132	VVIKVCE	789.454	Alpha spike alone	10 min (23)	0.067514	1.13687e-13	4.90452
G614 spike	126	132	VVIKVCE	789.454	Alpha spike alone	6 h (28)	0.7362	0	4.64586
G614 spike	136	143	CNDPFLGV	864.392	Maximally labelled control	Max	3.09653	0.052611	6.52823
G614 spike	136	143	CNDPFLGV	864.392	G614 spike alone	4 s (Ice)	0.040714	0	6.74648
G614 spike	136	143	CNDPFLGV	864.392	G614 spike alone	20 s (Ice)	0.170325	0.021483	6.78851
G614 spike	136	143	CNDPFLGV	864.392	G614 spike alone	15 s (23)	0.629021	0	6.78127
G614 spike	136	143	CNDPFLGV	864.392	G614 spike alone	1 min (23)	1.03633	0	6.80544
G614 spike	136	143	CNDPFLGV	864.392	G614 spike alone	10 min (23)	2.35834	0.076201	6.78555
G614 spike	136	143	CNDPFLGV	864.392	G614 spike alone	100 min (23)	3.09694	0	6.77453
G614 spike	136	143	CNDPFLGV	864.392	G614 spike alone	6 h (28)	3.09853	0	6.75622
G614 spike	136	143	CNDPFLGV	864.392	Alpha spike alone	4 s (Ice)	0.158196	0.00545	6.30929
G614 spike	136	143	CNDPFLGV	864.392	Alpha spike alone	20 s (Ice)	0.422773	0	6.32332
G614 spike	136	143	CNDPFLGV	864.392	Alpha spike alone	15 s (23)	1.16861	0	6.35927
G614 spike	136	143	CNDPFLGV	864.392	Alpha spike alone	10 min (23)	3.04791	0.017331	6.33122
G614 spike	136	143	CNDPFLGV	864.392	Alpha spike alone	6 h (28)	3.13596	0	6.31324
G614 spike	139	143	PFLGV	532.313	Maximally labelled control	Max	2.50017	0.065256	6.40041
G614 spike	139	143	PFLGV	532.313	G614 spike alone	4 s (Ice)	0.252294	0	6.58433
G614 spike	139	143	PFLGV	532.313	G614 spike alone	20 s (Ice)	0.289591	0.03365	6.61978
G614 spike	139	143	PFLGV	532.313	G614 spike alone	15 s (23)	0.572645	0	6.62339
G614 spike	139	143	PFLGV	532.313	G614 spike alone	1 min (23)	1.0492	0	6.63805
G614 spike	139	143	PFLGV	532.313	G614 spike alone	10 min (23)	1.8951	0.025244	6.62181
G614 spike	139	143	PFLGV	532.313	G614 spike alone	100 min (23)	2.31371	0	6.60951
G614 spike	139	143	PFLGV	532.313	G614 spike alone	6 h (28)	2.36286	0	6.60831
G614 spike	139	143	PFLGV	532.313	Alpha spike alone	4 s (Ice)	0.230481	0.002485	6.25504
G614 spike	139	143	PFLGV	532.313	Alpha spike alone	20 s (Ice)	0.368866	0.01794	6.27825
G614 spike	139	143	PFLGV	532.313	Alpha spike alone	15 s (23)	1.25475	0	6.30295
G614 spike	139	143	PFLGV	532.313	Alpha spike alone	1 min (23)	1.91406	0	6.29005
G614 spike	139	143	PFLGV	532.313	Alpha spike alone	10 min (23)	2.2411	0.036712	6.26977
G614 spike	139	143	PFLGV	532.313	Alpha spike alone	100 min (23)	2.26523	0	6.26462
G614 spike	139	143	PFLGV	532.313	Alpha spike alone	6 h (28)	2.23613	0	6.25765
G614 spike	144	153	YYHKNNKSWM	1370.63	Maximally labelled control	Max	3.64979	0	4.47401
G614 spike	144	153	YYHKNNKSWM	1370.63	G614 spike alone	4 s (Ice)	1.75957	0	4.41688
G614 spike	144	153	YYHKNNKSWM	1370.63	G614 spike alone	20 s (Ice)	1.74231	0.07191	4.42348
G614 spike	144	153	YYHKNNKSWM	1370.63	G614 spike alone	15 s (23)	3.44052	0	4.43809
G614 spike	144	153	YYHKNNKSWM	1370.63	G614 spike alone	1 min (23)	3.23817	0	4.42398
G614 spike	144	153	YYHKNNKSWM	1370.63	G614 spike alone	10 min (23)	3.54142	0.038066	4.44535
G614 spike	144	153	YYHKNNKSWM	1370.63	G614 spike alone	100 min (23)	3.64517	0	4.41252
G614 spike	144	153	YYHKNNKSWM	1370.63	G614 spike alone	6 h (28)	3.84181	0	4.47961
G614 spike	144	156	YYHKNNKSWMESE	1715.75	Maximally labelled control	Max	5.59592	0.115112	4.39683
G614 spike	144	156	YYHKNNKSWMESE	1715.75	G614 spike alone	4 s (Ice)	2.46292	0	4.32357
G614 spike	144	156	YYHKNNKSWMESE	1715.75	G614 spike alone	20 s (Ice)	2.92728	0.343939	4.33889
G614 spike	144	156	YYHKNNKSWMESE	1715.75	G614 spike alone	15 s (23)	5.75058	0	4.35569
G614 spike	144	156	YYHKNNKSWMESE	1715.75	G614 spike alone	1 min (23)	5.11567	2.27374e-13	4.34207
G614 spike	144	156	YYHKNNKSWMESE	1715.75	G614 spike alone	10 min (23)	5.40176	0.056277	4.35848
G614 spike	144	156	YYHKNNKSWMESE	1715.75	G614 spike alone	100 min (23)	5.25652	2.27374e-13	4.32489
G614 spike	144	156	YYHKNNKSWMESE	1715.75	G614 spike alone	6 h (28)	5.51935	0	4.39349
G614 spike	170	176	YVSQPFL	853.445	Maximally labelled control	Max	3.33287	0.068143	6.32302
G614 spike	170	176	YVSQPFL	853.445	G614 spike alone	4 s (Ice)	0.847865	0	6.52045
G614 spike	170	176	YVSQPFL	853.445	G614 spike alone	20 s (Ice)	1.21409	0.04145	6.55305
G614 spike	170	176	YVSQPFL	853.445	G614 spike alone	15 s (23)	2.03098	0	6.54624
G614 spike	170	176	YVSQPFL	853.445	G614 spike alone	1 min (23)	2.34087	0	6.56614
G614 spike	170	176	YVSQPFL	853.445	G614 spike alone	10 min (23)	3.02802	0.01154	6.54883
G614 spike	170	176	YVSQPFL	853.445	G614 spike alone	100 min (23)	3.09731	0	6.53609
G614 spike	170	176	YVSQPFL	853.445	G614 spike alone	6 h (28)	3.17945	0	6.53264
G614 spike	170	176	YVSQPFL	853.445	Alpha spike alone	4 s (Ice)	0.866175	0.010983	6.1766
G614 spike	170	176	YVSQPFL	853.445	Alpha spike alone	20 s (Ice)	1.25431	0.035545	6.19967
G614 spike	170	176	YVSQPFL	853.445	Alpha spike alone	15 s (23)	2.08514	0	6.21849
G614 spike	170	176	YVSQPFL	853.445	Alpha spike alone	1 min (23)	2.59117	0	6.21207
G614 spike	170	176	YVSQPFL	853.445	Alpha spike alone	10 min (23)	3.13083	0.027112	6.18763
G614 spike	170	176	YVSQPFL	853.445	Alpha spike alone	100 min (23)	3.16617	0	6.18586
G614 spike	170	176	YVSQPFL	853.445	Alpha spike alone	6 h (28)	3.2071	0	6.17953
G614 spike	177	186	MDLEGKQGNF	1138.52	Maximally labelled control	Max	5.3782	0.04334	5.06442
G614 spike	177	186	MDLEGKQGNF	1138.52	G614 spike alone	4 s (Ice)	2.94106	0	5.08686
G614 spike	177	186	MDLEGKQGNF	1138.52	G614 spike alone	20 s (Ice)	3.01243	0.261729	5.10523
G614 spike	177	186	MDLEGKQGNF	1138.52	G614 spike alone	15 s (23)	4.55158	0	5.11467
G614 spike	177	186	MDLEGKQGNF	1138.52	G614 spike alone	1 min (23)	4.90184	0	5.11573
G614 spike	177	186	MDLEGKQGNF	1138.52	G614 spike alone	10 min (23)	5.02701	0.106612	5.11654
G614 spike	177	186	MDLEGKQGNF	1138.52	G614 spike alone	100 min (23)	5.1009	0	5.08918
G614 spike	177	186	MDLEGKQGNF	1138.52	G614 spike alone	6 h (28)	5.14633	0	5.14196
G614 spike	177	186	MDLEGKQGNF	1138.52	Alpha spike alone	4 s (Ice)	4.62253	0.105213	5.01886
G614 spike	177	186	MDLEGKQGNF	1138.52	Alpha spike alone	20 s (Ice)	4.89366	0.084969	5.01609
G614 spike	177	186	MDLEGKQGNF	1138.52	Alpha spike alone	15 s (23)	5.11398	0	5.0239
G614 spike	177	186	MDLEGKQGNF	1138.52	Alpha spike alone	1 min (23)	5.16766	0	5.01462
G614 spike	177	186	MDLEGKQGNF	1138.52	Alpha spike alone	10 min (23)	5.1474	0.054026	5.00962
G614 spike	177	186	MDLEGKQGNF	1138.52	Alpha spike alone	100 min (23)	5.38768	0	5.01217
G614 spike	177	186	MDLEGKQGNF	1138.52	Alpha spike alone	6 h (28)	5.07386	0	5.00776
G614 spike	177	191	MDLEGKQGNFKNLRE	1778.89	Maximally labelled control	Max	8.67625	0.013023	4.48956
G614 spike	177	191	MDLEGKQGNFKNLRE	1778.89	G614 spike alone	4 s (Ice)	3.04112	2.27374e-13	4.45438
G614 spike	177	191	MDLEGKQGNFKNLRE	1778.89	G614 spike alone	20 s (Ice)	3.15595	0.393096	4.48085
G614 spike	177	191	MDLEGKQGNFKNLRE	1778.89	G614 spike alone	15 s (23)	5.38802	3.21555e-13	4.48992
G614 spike	177	191	MDLEGKQGNFKNLRE	1778.89	G614 spike alone	1 min (23)	5.90786	2.27374e-13	4.48894
G614 spike	177	191	MDLEGKQGNFKNLRE	1778.89	G614 spike alone	10 min (23)	6.90686	0.083353	4.49123
G614 spike	177	191	MDLEGKQGNFKNLRE	1778.89	G614 spike alone	100 min (23)	7.7911	2.27374e-13	4.45333
G614 spike	177	191	MDLEGKQGNFKNLRE	1778.89	G614 spike alone	6 h (28)	8.39509	3.21555e-13	4.53406
G614 spike	177	191	MDLEGKQGNFKNLRE	1778.89	Alpha spike alone	4 s (Ice)	5.07739	0.158094	4.45139
G614 spike	177	191	MDLEGKQGNFKNLRE	1778.89	Alpha spike alone	20 s (Ice)	5.77874	0.10031	4.43136
G614 spike	177	191	MDLEGKQGNFKNLRE	1778.89	Alpha spike alone	15 s (23)	6.17334	2.27374e-13	4.43922
G614 spike	177	191	MDLEGKQGNFKNLRE	1778.89	Alpha spike alone	1 min (23)	6.35118	2.27374e-13	4.43102
G614 spike	177	191	MDLEGKQGNFKNLRE	1778.89	Alpha spike alone	10 min (23)	7.72996	0.097607	4.43027
G614 spike	177	191	MDLEGKQGNFKNLRE	1778.89	Alpha spike alone	100 min (23)	8.28539	2.27374e-13	4.44377
G614 spike	177	191	MDLEGKQGNFKNLRE	1778.89	Alpha spike alone	6 h (28)	8.49784	2.27374e-13	4.43536
G614 spike	180	191	EGKQGNFKNLRE	1419.73	Maximally labelled control	Max	6.39748	0.105341	3.44529
G614 spike	180	191	EGKQGNFKNLRE	1419.73	G614 spike alone	4 s (Ice)	2.41925	3.21555e-13	3.56677
G614 spike	180	191	EGKQGNFKNLRE	1419.73	G614 spike alone	20 s (Ice)	2.55113	0.207	3.57208
G614 spike	180	191	EGKQGNFKNLRE	1419.73	G614 spike alone	15 s (23)	3.96049	3.21555e-13	3.58431
G614 spike	180	191	EGKQGNFKNLRE	1419.73	G614 spike alone	1 min (23)	4.14246	2.27374e-13	3.56246
G614 spike	180	191	EGKQGNFKNLRE	1419.73	G614 spike alone	10 min (23)	5.07664	0.052532	3.58424
G614 spike	180	191	EGKQGNFKNLRE	1419.73	G614 spike alone	100 min (23)	6.09307	2.27374e-13	3.54814
G614 spike	180	191	EGKQGNFKNLRE	1419.73	G614 spike alone	6 h (28)	6.40065	3.21555e-13	3.64447
G614 spike	180	191	EGKQGNFKNLRE	1419.73	Alpha spike alone	4 s (Ice)	3.26764	0.108153	3.42957
G614 spike	180	191	EGKQGNFKNLRE	1419.73	Alpha spike alone	20 s (Ice)	3.66032	0.095846	3.33999
G614 spike	180	191	EGKQGNFKNLRE	1419.73	Alpha spike alone	15 s (23)	3.82196	2.27374e-13	3.30623
G614 spike	180	191	EGKQGNFKNLRE	1419.73	Alpha spike alone	1 min (23)	4.18886	2.27374e-13	3.32655
G614 spike	180	191	EGKQGNFKNLRE	1419.73	Alpha spike alone	10 min (23)	5.48614	0.075606	3.57857
G614 spike	180	191	EGKQGNFKNLRE	1419.73	Alpha spike alone	100 min (23)	6.21151	3.21555e-13	3.39635
G614 spike	180	191	EGKQGNFKNLRE	1419.73	Alpha spike alone	6 h (28)	6.23383	2.27374e-13	3.38752
G614 spike	192	199	FVFKNIDG	939.493	Maximally labelled control	Max	4.21014	0.062836	5.39207
G614 spike	192	199	FVFKNIDG	939.493	G614 spike alone	4 s (Ice)	0.642812	0	5.44781
G614 spike	192	199	FVFKNIDG	939.493	G614 spike alone	20 s (Ice)	0.833897	0.177228	5.47793
G614 spike	192	199	FVFKNIDG	939.493	G614 spike alone	15 s (23)	1.26156	0	5.48159
G614 spike	192	199	FVFKNIDG	939.493	G614 spike alone	1 min (23)	1.37976	0	5.48938
G614 spike	192	199	FVFKNIDG	939.493	G614 spike alone	10 min (23)	2.40668	0.02535	5.48321
G614 spike	192	199	FVFKNIDG	939.493	G614 spike alone	100 min (23)	2.57815	0	5.46448
G614 spike	192	199	FVFKNIDG	939.493	G614 spike alone	6 h (28)	2.74165	1.13687e-13	5.49892
G614 spike	192	199	FVFKNIDG	939.493	Alpha spike alone	4 s (Ice)	0.613945	0.001214	5.30074
G614 spike	192	199	FVFKNIDG	939.493	Alpha spike alone	20 s (Ice)	0.871617	0.051345	5.30605
G614 spike	192	199	FVFKNIDG	939.493	Alpha spike alone	15 s (23)	1.32518	1.13687e-13	5.32652
G614 spike	192	199	FVFKNIDG	939.493	Alpha spike alone	1 min (23)	1.53455	1.13687e-13	5.32265
G614 spike	192	199	FVFKNIDG	939.493	Alpha spike alone	10 min (23)	2.44461	0.01479	5.30631
G614 spike	192	199	FVFKNIDG	939.493	Alpha spike alone	100 min (23)	2.72454	1.13687e-13	5.30913
G614 spike	192	199	FVFKNIDG	939.493	Alpha spike alone	6 h (28)	2.76181	0	5.30132
G614 spike	192	200	FVFKNIDGY	1102.56	Maximally labelled control	Max	4.78917	0.036966	5.72721
G614 spike	192	200	FVFKNIDGY	1102.56	G614 spike alone	4 s (Ice)	0.724418	0	6.01449
G614 spike	192	200	FVFKNIDGY	1102.56	G614 spike alone	20 s (Ice)	0.945349	0.150059	6.05075
G614 spike	192	200	FVFKNIDGY	1102.56	G614 spike alone	15 s (23)	1.48586	0	6.03865
G614 spike	192	200	FVFKNIDGY	1102.56	G614 spike alone	1 min (23)	1.51741	0	6.05832
G614 spike	192	200	FVFKNIDGY	1102.56	G614 spike alone	10 min (23)	2.44842	0.015883	6.06097
G614 spike	192	200	FVFKNIDGY	1102.56	G614 spike alone	100 min (23)	2.91482	0	6.02777
G614 spike	192	200	FVFKNIDGY	1102.56	G614 spike alone	6 h (28)	3.5113	0	6.01683
G614 spike	192	200	FVFKNIDGY	1102.56	Alpha spike alone	4 s (Ice)	0.578101	0.066973	5.71405
G614 spike	192	200	FVFKNIDGY	1102.56	Alpha spike alone	20 s (Ice)	0.960797	0.068744	5.73455
G614 spike	192	200	FVFKNIDGY	1102.56	Alpha spike alone	15 s (23)	1.44736	0	5.75205
G614 spike	192	200	FVFKNIDGY	1102.56	Alpha spike alone	1 min (23)	1.61611	0	5.7563
G614 spike	192	200	FVFKNIDGY	1102.56	Alpha spike alone	10 min (23)	2.42727	0.064883	5.73431
G614 spike	192	200	FVFKNIDGY	1102.56	Alpha spike alone	100 min (23)	2.89631	0	5.73227
G614 spike	192	200	FVFKNIDGY	1102.56	Alpha spike alone	6 h (28)	3.47122	0	5.71464
G614 spike	194	199	FKNIDG	693.357	Maximally labelled control	Max	3.41993	0.045463	5.37842
G614 spike	194	199	FKNIDG	693.357	G614 spike alone	4 s (Ice)	0.421568	0	5.45157
G614 spike	194	199	FKNIDG	693.357	G614 spike alone	20 s (Ice)	0.648312	0.114893	5.4813
G614 spike	194	199	FKNIDG	693.357	G614 spike alone	15 s (23)	0.955028	0	5.4888
G614 spike	194	199	FKNIDG	693.357	G614 spike alone	1 min (23)	1.08849	0	5.50105
G614 spike	194	199	FKNIDG	693.357	G614 spike alone	10 min (23)	1.7359	0.014458	5.48802
G614 spike	194	199	FKNIDG	693.357	G614 spike alone	100 min (23)	2.12282	0	5.46634
G614 spike	194	199	FKNIDG	693.357	G614 spike alone	6 h (28)	2.18461	0	5.50234
G614 spike	194	199	FKNIDG	693.357	Alpha spike alone	4 s (Ice)	0.407204	0.013493	5.30809
G614 spike	194	199	FKNIDG	693.357	Alpha spike alone	20 s (Ice)	0.722131	0.025306	5.31212
G614 spike	194	199	FKNIDG	693.357	Alpha spike alone	15 s (23)	1.04161	0	5.33049
G614 spike	194	199	FKNIDG	693.357	Alpha spike alone	1 min (23)	1.1539	0	5.32288
G614 spike	194	199	FKNIDG	693.357	Alpha spike alone	10 min (23)	1.90932	0.011957	5.30727
G614 spike	194	199	FKNIDG	693.357	Alpha spike alone	100 min (23)	2.13764	0	5.31088
G614 spike	194	199	FKNIDG	693.357	Alpha spike alone	6 h (28)	2.17396	0	5.29948
G614 spike	194	201	FKNIDGYF	1003.49	Maximally labelled control	Max	4.84834	0.04117	6.55392
G614 spike	194	201	FKNIDGYF	1003.49	G614 spike alone	4 s (Ice)	0.577239	0	6.89746
G614 spike	194	201	FKNIDGYF	1003.49	G614 spike alone	20 s (Ice)	0.727344	0.127031	6.94751
G614 spike	194	201	FKNIDGYF	1003.49	G614 spike alone	15 s (23)	1.34977	0	6.90343
G614 spike	194	201	FKNIDGYF	1003.49	G614 spike alone	1 min (23)	1.41588	0	6.97422
G614 spike	194	201	FKNIDGYF	1003.49	G614 spike alone	10 min (23)	2.07686	0.022877	6.94441
G614 spike	194	201	FKNIDGYF	1003.49	G614 spike alone	100 min (23)	2.57169	0	6.93571
G614 spike	194	201	FKNIDGYF	1003.49	G614 spike alone	6 h (28)	2.96326	0	6.88873
G614 spike	194	201	FKNIDGYF	1003.49	Alpha spike alone	4 s (Ice)	0.499358	0.021665	6.36474
G614 spike	194	201	FKNIDGYF	1003.49	Alpha spike alone	20 s (Ice)	0.849252	0.025504	6.4016
G614 spike	194	201	FKNIDGYF	1003.49	Alpha spike alone	15 s (23)	1.2468	0	6.43912
G614 spike	194	201	FKNIDGYF	1003.49	Alpha spike alone	1 min (23)	1.42393	0	6.42572
G614 spike	194	201	FKNIDGYF	1003.49	Alpha spike alone	10 min (23)	2.29918	0.022034	6.38697
G614 spike	194	201	FKNIDGYF	1003.49	Alpha spike alone	100 min (23)	2.70655	0	6.37904
G614 spike	194	201	FKNIDGYF	1003.49	Alpha spike alone	6 h (28)	3.08623	0	6.3736
G614 spike	195	201	KNIDGYF	856.42	Maximally labelled control	Max	3.64317	0.044939	5.59455
G614 spike	195	201	KNIDGYF	856.42	G614 spike alone	4 s (Ice)	0.485523	0	6.01015
G614 spike	195	201	KNIDGYF	856.42	G614 spike alone	20 s (Ice)	0.828147	0.002291	6.04401
G614 spike	195	201	KNIDGYF	856.42	G614 spike alone	15 s (23)	1.1871	0	6.04059
G614 spike	195	201	KNIDGYF	856.42	G614 spike alone	1 min (23)	1.3364	0	6.05644
G614 spike	195	201	KNIDGYF	856.42	G614 spike alone	10 min (23)	2.04043	0.02054	6.04345
G614 spike	195	201	KNIDGYF	856.42	G614 spike alone	100 min (23)	2.35438	0	6.03329
G614 spike	195	201	KNIDGYF	856.42	G614 spike alone	6 h (28)	2.84816	0	6.0254
G614 spike	195	201	KNIDGYF	856.42	Alpha spike alone	4 s (Ice)	0.460613	0.001999	5.6571
G614 spike	195	201	KNIDGYF	856.42	Alpha spike alone	20 s (Ice)	0.908087	0.037665	5.73563
G614 spike	195	201	KNIDGYF	856.42	Alpha spike alone	15 s (23)	1.2364	0	5.7628
G614 spike	195	201	KNIDGYF	856.42	Alpha spike alone	1 min (23)	1.5896	0	5.53686
G614 spike	195	201	KNIDGYF	856.42	Alpha spike alone	10 min (23)	2.18469	0.016191	5.7281
G614 spike	195	201	KNIDGYF	856.42	Alpha spike alone	100 min (23)	2.50643	0	5.52517
G614 spike	195	201	KNIDGYF	856.42	Alpha spike alone	6 h (28)	2.93369	0	5.72205
G614 spike	200	212	YFKIYSKHTPINL	1623.89	Maximally labelled control	Max	6.19099	0.206265	5.14596
G614 spike	200	212	YFKIYSKHTPINL	1623.89	G614 spike alone	4 s (Ice)	1.35813	0	5.24183
G614 spike	200	212	YFKIYSKHTPINL	1623.89	G614 spike alone	20 s (Ice)	1.44528	0.10254	5.25917
G614 spike	200	212	YFKIYSKHTPINL	1623.89	G614 spike alone	15 s (23)	1.91612	2.27374e-13	5.27076
G614 spike	200	212	YFKIYSKHTPINL	1623.89	G614 spike alone	1 min (23)	2.35468	0	5.27711
G614 spike	200	212	YFKIYSKHTPINL	1623.89	G614 spike alone	10 min (23)	3.14129	0.01557	5.26558
G614 spike	200	212	YFKIYSKHTPINL	1623.89	G614 spike alone	100 min (23)	3.51481	2.27374e-13	5.24532
G614 spike	200	212	YFKIYSKHTPINL	1623.89	G614 spike alone	6 h (28)	3.60324	0	5.27632
G614 spike	200	212	YFKIYSKHTPINL	1623.89	Alpha spike alone	4 s (Ice)	1.65013	0.02265	5.07242
G614 spike	200	212	YFKIYSKHTPINL	1623.89	Alpha spike alone	20 s (Ice)	1.78697	0.005677	5.07253
G614 spike	200	212	YFKIYSKHTPINL	1623.89	Alpha spike alone	15 s (23)	1.98543	0	5.08912
G614 spike	200	212	YFKIYSKHTPINL	1623.89	Alpha spike alone	1 min (23)	2.53352	0	5.07976
G614 spike	200	212	YFKIYSKHTPINL	1623.89	Alpha spike alone	10 min (23)	3.15449	0.01926	5.06687
G614 spike	200	212	YFKIYSKHTPINL	1623.89	Alpha spike alone	100 min (23)	3.46141	0	5.06531
G614 spike	200	212	YFKIYSKHTPINL	1623.89	Alpha spike alone	6 h (28)	3.55781	0	5.06473
G614 spike	202	212	KIYSKHTPINL	1313.76	Maximally labelled control	Max	4.13354	0.223617	4.3957
G614 spike	202	212	KIYSKHTPINL	1313.76	G614 spike alone	4 s (Ice)	0.849054	0	4.33753
G614 spike	202	212	KIYSKHTPINL	1313.76	G614 spike alone	20 s (Ice)	1.03191	0.040265	4.335
G614 spike	202	212	KIYSKHTPINL	1313.76	G614 spike alone	15 s (23)	1.50641	0	4.3688
G614 spike	202	212	KIYSKHTPINL	1313.76	G614 spike alone	1 min (23)	1.89034	0	4.36824
G614 spike	202	212	KIYSKHTPINL	1313.76	G614 spike alone	10 min (23)	2.68372	0.082338	4.3454
G614 spike	202	212	KIYSKHTPINL	1313.76	G614 spike alone	100 min (23)	3.19476	0	4.3337
G614 spike	202	212	KIYSKHTPINL	1313.76	G614 spike alone	6 h (28)	3.23832	0	4.36673
G614 spike	202	212	KIYSKHTPINL	1313.76	Alpha spike alone	4 s (Ice)	1.16818	0.084272	4.39812
G614 spike	202	212	KIYSKHTPINL	1313.76	Alpha spike alone	20 s (Ice)	1.29079	0.029605	4.3426
G614 spike	202	212	KIYSKHTPINL	1313.76	Alpha spike alone	15 s (23)	1.56961	0	4.33964
G614 spike	202	212	KIYSKHTPINL	1313.76	Alpha spike alone	1 min (23)	1.98165	0	4.35755
G614 spike	202	212	KIYSKHTPINL	1313.76	Alpha spike alone	10 min (23)	2.49451	0.055872	4.35602
G614 spike	202	212	KIYSKHTPINL	1313.76	Alpha spike alone	100 min (23)	2.85824	0	4.40496
G614 spike	202	212	KIYSKHTPINL	1313.76	Alpha spike alone	6 h (28)	2.83525	0	4.38089
G614 spike	208	212	TPINL	557.329	Maximally labelled control	Max	2.06584	0.034948	5.36789
G614 spike	208	212	TPINL	557.329	G614 spike alone	4 s (Ice)	0.739885	0	5.41747
G614 spike	208	212	TPINL	557.329	G614 spike alone	20 s (Ice)	0.857062	0.079657	5.437
G614 spike	208	212	TPINL	557.329	G614 spike alone	15 s (23)	1.21911	0	5.45226
G614 spike	208	212	TPINL	557.329	G614 spike alone	1 min (23)	1.48882	0	5.44671
G614 spike	208	212	TPINL	557.329	G614 spike alone	10 min (23)	1.96364	0.039478	5.44191
G614 spike	208	212	TPINL	557.329	G614 spike alone	100 min (23)	1.98368	0	5.4183
G614 spike	208	212	TPINL	557.329	G614 spike alone	6 h (28)	2.03626	0	5.47416
G614 spike	208	212	TPINL	557.329	Alpha spike alone	4 s (Ice)	1.25256	0	5.31895
G614 spike	208	212	TPINL	557.329	Alpha spike alone	20 s (Ice)	1.24274	0.016922	5.30995
G614 spike	208	212	TPINL	557.329	Alpha spike alone	15 s (23)	1.39074	0	5.32839
G614 spike	208	212	TPINL	557.329	Alpha spike alone	1 min (23)	1.88369	0	5.32134
G614 spike	208	212	TPINL	557.329	Alpha spike alone	10 min (23)	2.01525	0	5.2924
G614 spike	208	212	TPINL	557.329	Alpha spike alone	100 min (23)	2.06485	0	5.31665
G614 spike	208	212	TPINL	557.329	Alpha spike alone	6 h (28)	2.10564	0	5.30739
G614 spike	213	220	VRDLPQGF	931.5	Maximally labelled control	Max	3.34521	0.038028	5.35681
G614 spike	213	220	VRDLPQGF	931.5	G614 spike alone	4 s (Ice)	1.53204	0	5.35169
G614 spike	213	220	VRDLPQGF	931.5	G614 spike alone	20 s (Ice)	2.17669	0.014477	5.39005
G614 spike	213	220	VRDLPQGF	931.5	G614 spike alone	15 s (23)	2.60225	0	5.38304
G614 spike	213	220	VRDLPQGF	931.5	G614 spike alone	1 min (23)	2.96585	0	5.37825
G614 spike	213	220	VRDLPQGF	931.5	G614 spike alone	10 min (23)	3.25666	0.060193	5.39106
G614 spike	213	220	VRDLPQGF	931.5	G614 spike alone	100 min (23)	3.14552	0	5.3547
G614 spike	213	220	VRDLPQGF	931.5	G614 spike alone	6 h (28)	3.30587	0	5.40842
G614 spike	213	220	VRDLPQGF	931.5	Alpha spike alone	4 s (Ice)	1.85312	0.073468	5.24217
G614 spike	213	220	VRDLPQGF	931.5	Alpha spike alone	20 s (Ice)	2.34703	0.011065	5.23935
G614 spike	213	220	VRDLPQGF	931.5	Alpha spike alone	15 s (23)	2.78677	0	5.25963
G614 spike	213	220	VRDLPQGF	931.5	Alpha spike alone	1 min (23)	3.0741	0	5.24771
G614 spike	213	220	VRDLPQGF	931.5	Alpha spike alone	10 min (23)	3.18739	0.068734	5.23673
G614 spike	213	220	VRDLPQGF	931.5	Alpha spike alone	100 min (23)	3.31263	0	5.23919
G614 spike	213	220	VRDLPQGF	931.5	Alpha spike alone	6 h (28)	3.3307	0	5.23536
G614 spike	213	228	VRDLPQGFSALEPLVD	1755.93	Maximally labelled control	Max	8.47389	0.125501	6.30534
G614 spike	213	228	VRDLPQGFSALEPLVD	1755.93	G614 spike alone	4 s (Ice)	2.22334	0	6.58238
G614 spike	213	228	VRDLPQGFSALEPLVD	1755.93	G614 spike alone	20 s (Ice)	2.86482	0.195346	6.6301
G614 spike	213	228	VRDLPQGFSALEPLVD	1755.93	G614 spike alone	15 s (23)	4.03344	2.27374e-13	6.61611
G614 spike	213	228	VRDLPQGFSALEPLVD	1755.93	G614 spike alone	1 min (23)	4.48326	0	6.65641
G614 spike	213	228	VRDLPQGFSALEPLVD	1755.93	G614 spike alone	10 min (23)	5.20941	0.069876	6.61571
G614 spike	213	228	VRDLPQGFSALEPLVD	1755.93	G614 spike alone	100 min (23)	5.79197	0	6.62113
G614 spike	213	228	VRDLPQGFSALEPLVD	1755.93	G614 spike alone	6 h (28)	6.79881	0	6.57045
G614 spike	213	228	VRDLPQGFSALEPLVD	1755.93	Alpha spike alone	4 s (Ice)	2.57367	0.136551	6.09588
G614 spike	213	228	VRDLPQGFSALEPLVD	1755.93	Alpha spike alone	20 s (Ice)	3.3731	0.059706	6.1257
G614 spike	213	228	VRDLPQGFSALEPLVD	1755.93	Alpha spike alone	15 s (23)	4.37652	0	6.14698
G614 spike	213	228	VRDLPQGFSALEPLVD	1755.93	Alpha spike alone	1 min (23)	5.00377	0	6.14203
G614 spike	213	228	VRDLPQGFSALEPLVD	1755.93	Alpha spike alone	10 min (23)	5.48972	0.032587	6.11291
G614 spike	213	228	VRDLPQGFSALEPLVD	1755.93	Alpha spike alone	100 min (23)	6.37016	2.27374e-13	6.1041
G614 spike	213	228	VRDLPQGFSALEPLVD	1755.93	Alpha spike alone	6 h (28)	7.21681	0	6.10188
G614 spike	213	229	VRDLPQGFSALEPLVDL	1869.01	Maximally labelled control	Max	8.80132	0.099211	6.90257
G614 spike	213	229	VRDLPQGFSALEPLVDL	1869.01	G614 spike alone	4 s (Ice)	1.90974	0	7.326
G614 spike	213	229	VRDLPQGFSALEPLVDL	1869.01	G614 spike alone	20 s (Ice)	2.46486	0.156976	7.38214
G614 spike	213	229	VRDLPQGFSALEPLVDL	1869.01	G614 spike alone	15 s (23)	3.03196	0	7.51979
G614 spike	213	229	VRDLPQGFSALEPLVDL	1869.01	G614 spike alone	1 min (23)	4.09457	0	7.40568
G614 spike	213	229	VRDLPQGFSALEPLVDL	1869.01	G614 spike alone	10 min (23)	4.83935	0.044932	7.36758
G614 spike	213	229	VRDLPQGFSALEPLVDL	1869.01	G614 spike alone	100 min (23)	5.49242	0	7.38015
G614 spike	213	229	VRDLPQGFSALEPLVDL	1869.01	G614 spike alone	6 h (28)	6.92333	0	7.29752
G614 spike	213	229	VRDLPQGFSALEPLVDL	1869.01	Alpha spike alone	4 s (Ice)	2.11174	0.154015	6.6122
G614 spike	213	229	VRDLPQGFSALEPLVDL	1869.01	Alpha spike alone	20 s (Ice)	2.96612	0.061809	6.67934
G614 spike	213	229	VRDLPQGFSALEPLVDL	1869.01	Alpha spike alone	15 s (23)	3.99213	0	6.72425
G614 spike	213	229	VRDLPQGFSALEPLVDL	1869.01	Alpha spike alone	1 min (23)	4.56238	0	6.71542
G614 spike	213	229	VRDLPQGFSALEPLVDL	1869.01	Alpha spike alone	10 min (23)	5.06921	0.034476	6.65932
G614 spike	213	229	VRDLPQGFSALEPLVDL	1869.01	Alpha spike alone	100 min (23)	6.20648	0	6.64123
G614 spike	213	229	VRDLPQGFSALEPLVDL	1869.01	Alpha spike alone	6 h (28)	7.46454	0	6.63171
G614 spike	221	228	SALEPLVD	843.446	Maximally labelled control	Max	3.56211	0.059585	5.58769
G614 spike	221	228	SALEPLVD	843.446	G614 spike alone	4 s (Ice)	0.183986	0	5.69507
G614 spike	221	228	SALEPLVD	843.446	G614 spike alone	20 s (Ice)	0.39439	0.03253	5.72019
G614 spike	221	228	SALEPLVD	843.446	G614 spike alone	15 s (23)	0.701408	0	5.72345
G614 spike	221	228	SALEPLVD	843.446	G614 spike alone	1 min (23)	0.731142	0	5.73123
G614 spike	221	228	SALEPLVD	843.446	G614 spike alone	10 min (23)	0.770235	0.029121	5.72265
G614 spike	221	228	SALEPLVD	843.446	G614 spike alone	100 min (23)	1.17332	0	5.69973
G614 spike	221	228	SALEPLVD	843.446	G614 spike alone	6 h (28)	2.24572	0	5.72903
G614 spike	221	228	SALEPLVD	843.446	Alpha spike alone	4 s (Ice)	0.323133	0.031784	5.52655
G614 spike	221	228	SALEPLVD	843.446	Alpha spike alone	20 s (Ice)	0.531519	0.042365	5.52839
G614 spike	221	228	SALEPLVD	843.446	Alpha spike alone	15 s (23)	0.564004	0	5.54516
G614 spike	221	228	SALEPLVD	843.446	Alpha spike alone	1 min (23)	0.699783	0	5.53759
G614 spike	221	228	SALEPLVD	843.446	Alpha spike alone	10 min (23)	0.785927	0.056276	5.52563
G614 spike	221	228	SALEPLVD	843.446	Alpha spike alone	100 min (23)	1.58849	0	5.5301
G614 spike	221	228	SALEPLVD	843.446	Alpha spike alone	6 h (28)	2.33666	0	5.51603
G614 spike	221	229	SALEPLVDL	956.53	Maximally labelled control	Max	4.15366	0.01841	6.5579
G614 spike	221	229	SALEPLVDL	956.53	G614 spike alone	4 s (Ice)	0.291999	0	6.95771
G614 spike	221	229	SALEPLVDL	956.53	G614 spike alone	20 s (Ice)	0.364448	0.048717	7.00087
G614 spike	221	229	SALEPLVDL	956.53	G614 spike alone	15 s (23)	0.580563	0	7.02533
G614 spike	221	229	SALEPLVDL	956.53	G614 spike alone	1 min (23)	0.609462	0	7.01851
G614 spike	221	229	SALEPLVDL	956.53	G614 spike alone	10 min (23)	0.718731	0.038791	6.99411
G614 spike	221	229	SALEPLVDL	956.53	G614 spike alone	100 min (23)	1.48143	0	6.99363
G614 spike	221	229	SALEPLVDL	956.53	G614 spike alone	6 h (28)	2.68098	0	6.94902
G614 spike	221	229	SALEPLVDL	956.53	Alpha spike alone	4 s (Ice)	0.403123	0.015	6.41886
G614 spike	221	229	SALEPLVDL	956.53	Alpha spike alone	20 s (Ice)	0.451019	0.028987	6.45819
G614 spike	221	229	SALEPLVDL	956.53	Alpha spike alone	15 s (23)	0.492117	0	6.49858
G614 spike	221	229	SALEPLVDL	956.53	Alpha spike alone	1 min (23)	0.52426	0	6.48762
G614 spike	221	229	SALEPLVDL	956.53	Alpha spike alone	10 min (23)	0.696102	0.021706	6.44133
G614 spike	221	229	SALEPLVDL	956.53	Alpha spike alone	100 min (23)	1.7427	0	6.43027
G614 spike	221	229	SALEPLVDL	956.53	Alpha spike alone	6 h (28)	2.77344	0	6.42239
G614 spike	224	229	EPLVDL	685.377	Maximally labelled control	Max	2.89847	0.023588	6.01554
G614 spike	224	229	EPLVDL	685.377	G614 spike alone	4 s (Ice)	0.227697	0	6.22651
G614 spike	224	229	EPLVDL	685.377	G614 spike alone	20 s (Ice)	0.343587	0.05952	6.25401
G614 spike	224	229	EPLVDL	685.377	G614 spike alone	15 s (23)	0.552389	0	6.25399
G614 spike	224	229	EPLVDL	685.377	G614 spike alone	1 min (23)	0.673083	0	6.26627
G614 spike	224	229	EPLVDL	685.377	G614 spike alone	10 min (23)	0.654185	0.01232	6.25315
G614 spike	224	229	EPLVDL	685.377	G614 spike alone	100 min (23)	1.38431	0	6.23555
G614 spike	224	229	EPLVDL	685.377	G614 spike alone	6 h (28)	2.5905	0	6.24323
G614 spike	224	229	EPLVDL	685.377	Alpha spike alone	4 s (Ice)	0.375102	0.043723	5.9276
G614 spike	224	229	EPLVDL	685.377	Alpha spike alone	20 s (Ice)	0.521367	0.00043	5.94329
G614 spike	224	229	EPLVDL	685.377	Alpha spike alone	15 s (23)	0.581836	0	5.97099
G614 spike	224	229	EPLVDL	685.377	Alpha spike alone	1 min (23)	0.474122	0	5.96088
G614 spike	224	229	EPLVDL	685.377	Alpha spike alone	10 min (23)	0.701245	0.006323	5.939
G614 spike	224	229	EPLVDL	685.377	Alpha spike alone	100 min (23)	1.6856	0	5.93335
G614 spike	224	229	EPLVDL	685.377	Alpha spike alone	6 h (28)	2.76096	0	5.93145
G614 spike	242	264	LALHRSYLTPGDSSSGWTAGAAA	2289.13	Maximally labelled control	Max	13.1306	0.161073	5.13977
G614 spike	242	264	LALHRSYLTPGDSSSGWTAGAAA	2289.13	G614 spike alone	4 s (Ice)	4.45393	0	5.1882
G614 spike	242	264	LALHRSYLTPGDSSSGWTAGAAA	2289.13	G614 spike alone	20 s (Ice)	4.81949	0.456469	5.21495
G614 spike	242	264	LALHRSYLTPGDSSSGWTAGAAA	2289.13	G614 spike alone	15 s (23)	10.1646	0	5.21576
G614 spike	242	264	LALHRSYLTPGDSSSGWTAGAAA	2289.13	G614 spike alone	1 min (23)	10.995	0	5.22752
G614 spike	242	264	LALHRSYLTPGDSSSGWTAGAAA	2289.13	G614 spike alone	10 min (23)	12.2915	0.099392	5.21313
G614 spike	242	264	LALHRSYLTPGDSSSGWTAGAAA	2289.13	G614 spike alone	100 min (23)	12.5983	0	5.19018
G614 spike	242	264	LALHRSYLTPGDSSSGWTAGAAA	2289.13	G614 spike alone	6 h (28)	13.0399	0	5.21892
G614 spike	242	264	LALHRSYLTPGDSSSGWTAGAAA	2289.13	Alpha spike alone	4 s (Ice)	8.13442	0.282651	5.0255
G614 spike	242	264	LALHRSYLTPGDSSSGWTAGAAA	2289.13	Alpha spike alone	20 s (Ice)	9.29424	0.136505	5.02564
G614 spike	242	264	LALHRSYLTPGDSSSGWTAGAAA	2289.13	Alpha spike alone	15 s (23)	10.9358	0	5.0413
G614 spike	242	264	LALHRSYLTPGDSSSGWTAGAAA	2289.13	Alpha spike alone	1 min (23)	11.4758	0	5.03059
G614 spike	242	264	LALHRSYLTPGDSSSGWTAGAAA	2289.13	Alpha spike alone	10 min (23)	12.3145	0.042838	5.02206
G614 spike	242	264	LALHRSYLTPGDSSSGWTAGAAA	2289.13	Alpha spike alone	100 min (23)	12.5177	0	5.02151
G614 spike	242	264	LALHRSYLTPGDSSSGWTAGAAA	2289.13	Alpha spike alone	6 h (28)	12.7182	0	5.01914
G614 spike	242	265	LALHRSYLTPGDSSSGWTAGAAAY	2452.19	Maximally labelled control	Max	14.0363	0.314408	5.43868
G614 spike	242	265	LALHRSYLTPGDSSSGWTAGAAAY	2452.19	G614 spike alone	4 s (Ice)	4.44229	0	5.51151
G614 spike	242	265	LALHRSYLTPGDSSSGWTAGAAAY	2452.19	G614 spike alone	20 s (Ice)	4.58343	0.561763	5.54764
G614 spike	242	265	LALHRSYLTPGDSSSGWTAGAAAY	2452.19	G614 spike alone	15 s (23)	10.248	0	5.53931
G614 spike	242	265	LALHRSYLTPGDSSSGWTAGAAAY	2452.19	G614 spike alone	1 min (23)	11.1518	0	5.56649
G614 spike	242	265	LALHRSYLTPGDSSSGWTAGAAAY	2452.19	G614 spike alone	10 min (23)	12.459	0.038265	5.55062
G614 spike	242	265	LALHRSYLTPGDSSSGWTAGAAAY	2452.19	G614 spike alone	100 min (23)	12.8137	0	5.53217
G614 spike	242	265	LALHRSYLTPGDSSSGWTAGAAAY	2452.19	G614 spike alone	6 h (28)	13.4042	0	5.532
G614 spike	242	265	LALHRSYLTPGDSSSGWTAGAAAY	2452.19	Alpha spike alone	4 s (Ice)	8.17442	0.244234	5.27363
G614 spike	242	265	LALHRSYLTPGDSSSGWTAGAAAY	2452.19	Alpha spike alone	20 s (Ice)	9.31699	0.160355	5.27826
G614 spike	242	265	LALHRSYLTPGDSSSGWTAGAAAY	2452.19	Alpha spike alone	15 s (23)	11.106	0	5.30262
G614 spike	242	265	LALHRSYLTPGDSSSGWTAGAAAY	2452.19	Alpha spike alone	1 min (23)	11.5376	0	5.29109
G614 spike	242	265	LALHRSYLTPGDSSSGWTAGAAAY	2452.19	Alpha spike alone	10 min (23)	12.4252	0.045867	5.27159
G614 spike	242	265	LALHRSYLTPGDSSSGWTAGAAAY	2452.19	Alpha spike alone	100 min (23)	12.9517	0	5.27103
G614 spike	242	265	LALHRSYLTPGDSSSGWTAGAAAY	2452.19	Alpha spike alone	6 h (28)	13.0696	0	5.2688
G614 spike	243	265	ALHRSYLTPGDSSSGWTAGAAAY	2339.11	Maximally labelled control	Max	12.4129	0.158052	5.3091
G614 spike	243	265	ALHRSYLTPGDSSSGWTAGAAAY	2339.11	G614 spike alone	4 s (Ice)	4.33713	0	5.36186
G614 spike	243	265	ALHRSYLTPGDSSSGWTAGAAAY	2339.11	G614 spike alone	20 s (Ice)	4.58554	0.506053	5.40253
G614 spike	243	265	ALHRSYLTPGDSSSGWTAGAAAY	2339.11	G614 spike alone	15 s (23)	9.73079	0	5.39449
G614 spike	243	265	ALHRSYLTPGDSSSGWTAGAAAY	2339.11	G614 spike alone	1 min (23)	10.3331	0	5.40573
G614 spike	243	265	ALHRSYLTPGDSSSGWTAGAAAY	2339.11	G614 spike alone	10 min (23)	11.4521	0.11449	5.39511
G614 spike	243	265	ALHRSYLTPGDSSSGWTAGAAAY	2339.11	G614 spike alone	100 min (23)	11.4652	0	5.37278
G614 spike	243	265	ALHRSYLTPGDSSSGWTAGAAAY	2339.11	G614 spike alone	6 h (28)	11.6921	0	5.39296
G614 spike	243	265	ALHRSYLTPGDSSSGWTAGAAAY	2339.11	Alpha spike alone	4 s (Ice)	7.90526	0.157314	5.18023
G614 spike	243	265	ALHRSYLTPGDSSSGWTAGAAAY	2339.11	Alpha spike alone	20 s (Ice)	8.85527	0.167615	5.17654
G614 spike	243	265	ALHRSYLTPGDSSSGWTAGAAAY	2339.11	Alpha spike alone	15 s (23)	10.4147	0	5.19412
G614 spike	243	265	ALHRSYLTPGDSSSGWTAGAAAY	2339.11	Alpha spike alone	1 min (23)	10.8021	0	5.18631
G614 spike	243	265	ALHRSYLTPGDSSSGWTAGAAAY	2339.11	Alpha spike alone	10 min (23)	11.0182	0.067037	5.17283
G614 spike	243	265	ALHRSYLTPGDSSSGWTAGAAAY	2339.11	Alpha spike alone	100 min (23)	11.299	0	5.17089
G614 spike	243	265	ALHRSYLTPGDSSSGWTAGAAAY	2339.11	Alpha spike alone	6 h (28)	11.518	0	5.16829
G614 spike	245	264	HRSYLTPGDSSSGWTAGAAA	1991.92	Maximally labelled control	Max	11.1444	0.075958	4.87245
G614 spike	245	264	HRSYLTPGDSSSGWTAGAAA	1991.92	G614 spike alone	4 s (Ice)	4.44079	0	4.88856
G614 spike	245	264	HRSYLTPGDSSSGWTAGAAA	1991.92	G614 spike alone	20 s (Ice)	4.72131	0.528891	4.91648
G614 spike	245	264	HRSYLTPGDSSSGWTAGAAA	1991.92	G614 spike alone	15 s (23)	9.22979	0	4.9173
G614 spike	245	264	HRSYLTPGDSSSGWTAGAAA	1991.92	G614 spike alone	1 min (23)	9.93971	2.27374e-13	4.91383
G614 spike	245	264	HRSYLTPGDSSSGWTAGAAA	1991.92	G614 spike alone	10 min (23)	10.7246	0.115623	4.91895
G614 spike	245	264	HRSYLTPGDSSSGWTAGAAA	1991.92	G614 spike alone	100 min (23)	10.7504	2.27374e-13	4.88978
G614 spike	245	264	HRSYLTPGDSSSGWTAGAAA	1991.92	G614 spike alone	6 h (28)	10.8254	0	4.93163
G614 spike	245	264	HRSYLTPGDSSSGWTAGAAA	1991.92	Alpha spike alone	4 s (Ice)	7.85237	0.153207	4.79031
G614 spike	245	264	HRSYLTPGDSSSGWTAGAAA	1991.92	Alpha spike alone	20 s (Ice)	8.7258	0.154582	4.79334
G614 spike	245	264	HRSYLTPGDSSSGWTAGAAA	1991.92	Alpha spike alone	15 s (23)	10.3301	0	4.80416
G614 spike	245	264	HRSYLTPGDSSSGWTAGAAA	1991.92	Alpha spike alone	1 min (23)	10.3758	0	4.79744
G614 spike	245	264	HRSYLTPGDSSSGWTAGAAA	1991.92	Alpha spike alone	10 min (23)	10.7781	0.031703	4.78371
G614 spike	245	264	HRSYLTPGDSSSGWTAGAAA	1991.92	Alpha spike alone	100 min (23)	11.0326	0	4.78792
G614 spike	245	264	HRSYLTPGDSSSGWTAGAAA	1991.92	Alpha spike alone	6 h (28)	10.8262	0	4.78388
G614 spike	245	265	HRSYLTPGDSSSGWTAGAAAY	2154.98	Maximally labelled control	Max	11.6884	0.053866	5.22284
G614 spike	245	265	HRSYLTPGDSSSGWTAGAAAY	2154.98	G614 spike alone	4 s (Ice)	4.21215	0	5.27969
G614 spike	245	265	HRSYLTPGDSSSGWTAGAAAY	2154.98	G614 spike alone	20 s (Ice)	4.59123	0.446225	5.29665
G614 spike	245	265	HRSYLTPGDSSSGWTAGAAAY	2154.98	G614 spike alone	15 s (23)	8.95795	0	5.30688
G614 spike	245	265	HRSYLTPGDSSSGWTAGAAAY	2154.98	G614 spike alone	1 min (23)	9.83779	0	5.31334
G614 spike	245	265	HRSYLTPGDSSSGWTAGAAAY	2154.98	G614 spike alone	10 min (23)	10.637	0.100432	5.30485
G614 spike	245	265	HRSYLTPGDSSSGWTAGAAAY	2154.98	G614 spike alone	100 min (23)	10.5841	0	5.28642
G614 spike	245	265	HRSYLTPGDSSSGWTAGAAAY	2154.98	G614 spike alone	6 h (28)	10.8019	0	5.31532
G614 spike	245	265	HRSYLTPGDSSSGWTAGAAAY	2154.98	Alpha spike alone	4 s (Ice)	7.61431	0.149994	5.11022
G614 spike	245	265	HRSYLTPGDSSSGWTAGAAAY	2154.98	Alpha spike alone	20 s (Ice)	8.64589	0.077651	5.1125
G614 spike	245	265	HRSYLTPGDSSSGWTAGAAAY	2154.98	Alpha spike alone	15 s (23)	10.2153	0	5.12684
G614 spike	245	265	HRSYLTPGDSSSGWTAGAAAY	2154.98	Alpha spike alone	1 min (23)	10.4802	0	5.11579
G614 spike	245	265	HRSYLTPGDSSSGWTAGAAAY	2154.98	Alpha spike alone	10 min (23)	10.6274	0.064698	5.10492
G614 spike	245	265	HRSYLTPGDSSSGWTAGAAAY	2154.98	Alpha spike alone	100 min (23)	10.7812	0	5.11005
G614 spike	245	265	HRSYLTPGDSSSGWTAGAAAY	2154.98	Alpha spike alone	6 h (28)	10.8525	0	5.10283
G614 spike	258	264	WTAGAAA	647.315	Maximally labelled control	Max	3.87376	0.003406	4.45833
G614 spike	258	264	WTAGAAA	647.315	G614 spike alone	4 s (Ice)	0.559147	0	4.37971
G614 spike	258	264	WTAGAAA	647.315	G614 spike alone	20 s (Ice)	0.772687	0.180188	4.38108
G614 spike	258	264	WTAGAAA	647.315	G614 spike alone	15 s (23)	2.85541	0	4.4
G614 spike	258	264	WTAGAAA	647.315	G614 spike alone	1 min (23)	3.32592	0	4.39172
G614 spike	258	264	WTAGAAA	647.315	G614 spike alone	10 min (23)	3.63795	0.024281	4.39338
G614 spike	258	264	WTAGAAA	647.315	G614 spike alone	100 min (23)	3.80633	0	4.36424
G614 spike	258	264	WTAGAAA	647.315	G614 spike alone	6 h (28)	3.68678	0	4.43839
G614 spike	258	264	WTAGAAA	647.315	Alpha spike alone	4 s (Ice)	1.62896	0.020371	4.45886
G614 spike	258	264	WTAGAAA	647.315	Alpha spike alone	20 s (Ice)	2.19995	0.042002	4.43533
G614 spike	258	264	WTAGAAA	647.315	Alpha spike alone	15 s (23)	3.47029	0	4.43976
G614 spike	258	264	WTAGAAA	647.315	Alpha spike alone	1 min (23)	3.65659	0	4.44654
G614 spike	258	264	WTAGAAA	647.315	Alpha spike alone	10 min (23)	3.28848	0.072578	4.46418
G614 spike	258	264	WTAGAAA	647.315	Alpha spike alone	100 min (23)	3.34062	0	4.46869
G614 spike	258	264	WTAGAAA	647.315	Alpha spike alone	6 h (28)	3.6733	0	4.45137
G614 spike	265	277	YYVGYLQPRTFLL	1632.88	Maximally labelled control	Max	7.82228	0.06706	6.88452
G614 spike	265	277	YYVGYLQPRTFLL	1632.88	G614 spike alone	4 s (Ice)	0.017707	0	7.30223
G614 spike	265	277	YYVGYLQPRTFLL	1632.88	G614 spike alone	20 s (Ice)	0.03189	0.045525	7.3529
G614 spike	265	277	YYVGYLQPRTFLL	1632.88	G614 spike alone	1 min (23)	0.680072	0	7.36613
G614 spike	265	277	YYVGYLQPRTFLL	1632.88	G614 spike alone	10 min (23)	1.03058	0.012978	7.33758
G614 spike	265	277	YYVGYLQPRTFLL	1632.88	G614 spike alone	100 min (23)	1.57055	0	7.34601
G614 spike	265	277	YYVGYLQPRTFLL	1632.88	G614 spike alone	6 h (28)	1.38316	0	7.29304
G614 spike	265	277	YYVGYLQPRTFLL	1632.88	Alpha spike alone	4 s (Ice)	0.032726	2.27374e-13	6.70029
G614 spike	265	277	YYVGYLQPRTFLL	1632.88	Alpha spike alone	20 s (Ice)	0.132833	0.093269	6.7542
G614 spike	265	277	YYVGYLQPRTFLL	1632.88	Alpha spike alone	15 s (23)	0.389132	0	6.79599
G614 spike	265	277	YYVGYLQPRTFLL	1632.88	Alpha spike alone	1 min (23)	0.937274	2.27374e-13	6.79292
G614 spike	265	277	YYVGYLQPRTFLL	1632.88	Alpha spike alone	10 min (23)	1.33639	0.102399	6.73444
G614 spike	265	277	YYVGYLQPRTFLL	1632.88	Alpha spike alone	100 min (23)	1.61125	0	6.7217
G614 spike	265	277	YYVGYLQPRTFLL	1632.88	Alpha spike alone	6 h (28)	1.52822	0	6.71367
G614 spike	281	298	ENGTITDAVDCALDPLSE	1862.83	Maximally labelled control	Max	6.25561	0.02585	5.486
G614 spike	281	298	ENGTITDAVDCALDPLSE	1862.83	G614 spike alone	4 s (Ice)	3.2462	0	5.55278
G614 spike	281	298	ENGTITDAVDCALDPLSE	1862.83	G614 spike alone	20 s (Ice)	3.31338	0.054436	5.59049
G614 spike	281	298	ENGTITDAVDCALDPLSE	1862.83	G614 spike alone	15 s (23)	6.13047	0	5.5846
G614 spike	281	298	ENGTITDAVDCALDPLSE	1862.83	G614 spike alone	1 min (23)	6.06824	0	5.59235
G614 spike	281	298	ENGTITDAVDCALDPLSE	1862.83	G614 spike alone	10 min (23)	6.38073	0.078918	5.58412
G614 spike	281	298	ENGTITDAVDCALDPLSE	1862.83	G614 spike alone	100 min (23)	6.17163	2.27374e-13	5.56047
G614 spike	281	298	ENGTITDAVDCALDPLSE	1862.83	G614 spike alone	6 h (28)	6.46118	0	5.54747
G614 spike	281	298	ENGTITDAVDCALDPLSE	1862.83	Alpha spike alone	1 min (23)	NaN	NaN	5.31533
G614 spike	281	298	ENGTITDAVDCALDPLSE	1862.83	Alpha spike alone	100 min (23)	NaN	NaN	5.11487
G614 spike	291	303	CALDPLSETKCTL	1393.67	Maximally labelled control	Max	6.68171	0.085348	5.84736
G614 spike	291	303	CALDPLSETKCTL	1393.67	G614 spike alone	4 s (Ice)	0.074454	0	6.07447
G614 spike	291	303	CALDPLSETKCTL	1393.67	G614 spike alone	20 s (Ice)	0.111699	0.070307	6.11012
G614 spike	291	303	CALDPLSETKCTL	1393.67	G614 spike alone	15 s (23)	0.60673	0	6.10898
G614 spike	291	303	CALDPLSETKCTL	1393.67	G614 spike alone	1 min (23)	0.922333	0	6.1239
G614 spike	291	303	CALDPLSETKCTL	1393.67	G614 spike alone	10 min (23)	0.9341	0.025279	6.10519
G614 spike	291	303	CALDPLSETKCTL	1393.67	G614 spike alone	100 min (23)	1.16637	0	6.08656
G614 spike	291	303	CALDPLSETKCTL	1393.67	G614 spike alone	6 h (28)	2.89374	0	6.08249
G614 spike	291	303	CALDPLSETKCTL	1393.67	Alpha spike alone	4 s (Ice)	0.258575	0.031133	5.74795
G614 spike	291	303	CALDPLSETKCTL	1393.67	Alpha spike alone	20 s (Ice)	0.322935	0.009763	5.76714
G614 spike	291	303	CALDPLSETKCTL	1393.67	Alpha spike alone	15 s (23)	0.522549	0	5.79174
G614 spike	291	303	CALDPLSETKCTL	1393.67	Alpha spike alone	1 min (23)	0.793228	0	5.77993
G614 spike	291	303	CALDPLSETKCTL	1393.67	Alpha spike alone	10 min (23)	1.11789	0.023483	5.761
G614 spike	291	303	CALDPLSETKCTL	1393.67	Alpha spike alone	100 min (23)	1.51041	0	5.75017
G614 spike	291	303	CALDPLSETKCTL	1393.67	Alpha spike alone	6 h (28)	3.28301	0	5.74941
G614 spike	291	305	CALDPLSETKCTLKS	1608.8	Maximally labelled control	Max	8.49775	0.104045	5.13564
G614 spike	291	305	CALDPLSETKCTLKS	1608.8	G614 spike alone	4 s (Ice)	0.436565	0	5.20612
G614 spike	291	305	CALDPLSETKCTLKS	1608.8	G614 spike alone	20 s (Ice)	0.590008	0.029784	5.23331
G614 spike	291	305	CALDPLSETKCTLKS	1608.8	G614 spike alone	15 s (23)	0.778797	0	5.24126
G614 spike	291	305	CALDPLSETKCTLKS	1608.8	G614 spike alone	1 min (23)	1.22887	2.27374e-13	5.24059
G614 spike	291	305	CALDPLSETKCTLKS	1608.8	G614 spike alone	10 min (23)	1.40269	0.03052	5.23477
G614 spike	291	305	CALDPLSETKCTLKS	1608.8	G614 spike alone	100 min (23)	2.12227	0	5.21195
G614 spike	291	305	CALDPLSETKCTLKS	1608.8	G614 spike alone	6 h (28)	4.22849	2.27374e-13	5.24387
G614 spike	291	305	CALDPLSETKCTLKS	1608.8	Alpha spike alone	4 s (Ice)	0.451329	0.00936	5.05603
G614 spike	291	305	CALDPLSETKCTLKS	1608.8	Alpha spike alone	20 s (Ice)	0.629898	0.055895	5.06321
G614 spike	291	305	CALDPLSETKCTLKS	1608.8	Alpha spike alone	15 s (23)	0.845749	0	5.07459
G614 spike	291	305	CALDPLSETKCTLKS	1608.8	Alpha spike alone	1 min (23)	1.33178	0	5.07708
G614 spike	291	305	CALDPLSETKCTLKS	1608.8	Alpha spike alone	10 min (23)	1.35559	0.011154	5.05023
G614 spike	291	305	CALDPLSETKCTLKS	1608.8	Alpha spike alone	100 min (23)	2.17237	0	5.0587
G614 spike	291	305	CALDPLSETKCTLKS	1608.8	Alpha spike alone	6 h (28)	4.29381	0	5.04871
G614 spike	304	318	KSFTVEKGIYQTSNF	1748.89	Maximally labelled control	Max	9.30585	0.177484	5.18588
G614 spike	304	318	KSFTVEKGIYQTSNF	1748.89	G614 spike alone	4 s (Ice)	1.26214	2.27374e-13	5.26742
G614 spike	304	318	KSFTVEKGIYQTSNF	1748.89	G614 spike alone	20 s (Ice)	2.22285	0.165356	5.29502
G614 spike	304	318	KSFTVEKGIYQTSNF	1748.89	G614 spike alone	15 s (23)	5.38237	2.27374e-13	5.28609
G614 spike	304	318	KSFTVEKGIYQTSNF	1748.89	G614 spike alone	1 min (23)	5.9848	2.27374e-13	5.30175
G614 spike	304	318	KSFTVEKGIYQTSNF	1748.89	G614 spike alone	10 min (23)	7.08289	0.073539	5.28711
G614 spike	304	318	KSFTVEKGIYQTSNF	1748.89	G614 spike alone	100 min (23)	7.50558	3.21555e-13	5.26959
G614 spike	304	318	KSFTVEKGIYQTSNF	1748.89	G614 spike alone	6 h (28)	8.18714	2.27374e-13	5.29599
G614 spike	304	318	KSFTVEKGIYQTSNF	1748.89	Alpha spike alone	4 s (Ice)	0.995399	0.033935	5.11509
G614 spike	304	318	KSFTVEKGIYQTSNF	1748.89	Alpha spike alone	20 s (Ice)	2.16152	0.082158	5.11785
G614 spike	304	318	KSFTVEKGIYQTSNF	1748.89	Alpha spike alone	15 s (23)	4.62057	2.27374e-13	5.13757
G614 spike	304	318	KSFTVEKGIYQTSNF	1748.89	Alpha spike alone	1 min (23)	5.49278	2.27374e-13	5.12438
G614 spike	304	318	KSFTVEKGIYQTSNF	1748.89	Alpha spike alone	10 min (23)	6.54437	0.018612	5.10967
G614 spike	304	318	KSFTVEKGIYQTSNF	1748.89	Alpha spike alone	100 min (23)	7.68049	2.27374e-13	5.1115
G614 spike	304	318	KSFTVEKGIYQTSNF	1748.89	Alpha spike alone	6 h (28)	8.1782	2.27374e-13	5.10467
G614 spike	306	313	FTVEKGIY	956.509	Maximally labelled control	Max	4.30511	0	5.20376
G614 spike	306	313	FTVEKGIY	956.509	G614 spike alone	4 s (Ice)	0.484452	0	5.28367
G614 spike	306	313	FTVEKGIY	956.509	G614 spike alone	20 s (Ice)	0.80508	0.060465	5.28939
G614 spike	306	313	FTVEKGIY	956.509	G614 spike alone	15 s (23)	2.02093	1.13687e-13	5.30917
G614 spike	306	313	FTVEKGIY	956.509	G614 spike alone	1 min (23)	2.26684	1.13687e-13	5.31089
G614 spike	306	313	FTVEKGIY	956.509	G614 spike alone	10 min (23)	2.44654	0.024952	5.29987
G614 spike	306	313	FTVEKGIY	956.509	G614 spike alone	100 min (23)	2.68111	0	5.28009
G614 spike	306	313	FTVEKGIY	956.509	G614 spike alone	6 h (28)	3.10626	1.13687e-13	5.32906
G614 spike	306	313	FTVEKGIY	956.509	Alpha spike alone	4 s (Ice)	0.348381	0.02028	5.17867
G614 spike	306	313	FTVEKGIY	956.509	Alpha spike alone	20 s (Ice)	0.714934	0.046308	5.1774
G614 spike	306	313	FTVEKGIY	956.509	Alpha spike alone	15 s (23)	1.97175	0	5.19202
G614 spike	306	313	FTVEKGIY	956.509	Alpha spike alone	1 min (23)	2.17843	0	5.19215
G614 spike	306	313	FTVEKGIY	956.509	Alpha spike alone	10 min (23)	2.49767	0.059579	5.17586
G614 spike	306	313	FTVEKGIY	956.509	Alpha spike alone	100 min (23)	2.78338	0	5.1843
G614 spike	306	313	FTVEKGIY	956.509	Alpha spike alone	6 h (28)	3.20257	0	5.17073
G614 spike	306	317	FTVEKGIYQTSN	1386.69	Maximally labelled control	Max	7.45643	0.089614	5.16219
G614 spike	306	317	FTVEKGIYQTSN	1386.69	G614 spike alone	4 s (Ice)	1.20936	2.27374e-13	5.2041
G614 spike	306	317	FTVEKGIYQTSN	1386.69	G614 spike alone	20 s (Ice)	1.97369	0.002878	5.22846
G614 spike	306	317	FTVEKGIYQTSN	1386.69	G614 spike alone	15 s (23)	3.52724	0	5.22782
G614 spike	306	317	FTVEKGIYQTSN	1386.69	G614 spike alone	1 min (23)	4.10294	0	5.23017
G614 spike	306	317	FTVEKGIYQTSN	1386.69	G614 spike alone	10 min (23)	5.07348	0.033976	5.22832
G614 spike	306	317	FTVEKGIYQTSN	1386.69	G614 spike alone	100 min (23)	5.45307	0	5.2006
G614 spike	306	317	FTVEKGIYQTSN	1386.69	G614 spike alone	6 h (28)	6.0817	0	5.24386
G614 spike	306	317	FTVEKGIYQTSN	1386.69	Alpha spike alone	4 s (Ice)	1.06237	0.028386	5.10269
G614 spike	306	317	FTVEKGIYQTSN	1386.69	Alpha spike alone	20 s (Ice)	1.81019	0.072658	5.10075
G614 spike	306	317	FTVEKGIYQTSN	1386.69	Alpha spike alone	15 s (23)	3.11067	0	5.1138
G614 spike	306	317	FTVEKGIYQTSN	1386.69	Alpha spike alone	1 min (23)	3.68993	2.27374e-13	5.10249
G614 spike	306	317	FTVEKGIYQTSN	1386.69	Alpha spike alone	10 min (23)	4.75383	0.043913	5.09726
G614 spike	306	317	FTVEKGIYQTSN	1386.69	Alpha spike alone	100 min (23)	5.81682	0	5.09373
G614 spike	306	317	FTVEKGIYQTSN	1386.69	Alpha spike alone	6 h (28)	6.24246	0	5.09322
G614 spike	307	318	TVEKGIYQTSNF	1386.69	Maximally labelled control	Max	7.52211	0.053476	4.84211
G614 spike	307	318	TVEKGIYQTSNF	1386.69	G614 spike alone	4 s (Ice)	1.15871	0	4.86345
G614 spike	307	318	TVEKGIYQTSNF	1386.69	G614 spike alone	20 s (Ice)	1.8941	0.070527	4.90952
G614 spike	307	318	TVEKGIYQTSNF	1386.69	G614 spike alone	15 s (23)	4.29791	0	4.91073
G614 spike	307	318	TVEKGIYQTSNF	1386.69	G614 spike alone	1 min (23)	4.73867	0	4.89471
G614 spike	307	318	TVEKGIYQTSNF	1386.69	G614 spike alone	10 min (23)	5.30472	0.036532	4.89789
G614 spike	307	318	TVEKGIYQTSNF	1386.69	G614 spike alone	100 min (23)	5.61156	2.27374e-13	4.86917
G614 spike	307	318	TVEKGIYQTSNF	1386.69	G614 spike alone	6 h (28)	6.38645	0	4.93019
G614 spike	307	318	TVEKGIYQTSNF	1386.69	Alpha spike alone	4 s (Ice)	1.11264	0.049602	4.8051
G614 spike	307	318	TVEKGIYQTSNF	1386.69	Alpha spike alone	20 s (Ice)	1.94648	0.027774	4.80416
G614 spike	307	318	TVEKGIYQTSNF	1386.69	Alpha spike alone	15 s (23)	3.92126	0	4.81672
G614 spike	307	318	TVEKGIYQTSNF	1386.69	Alpha spike alone	1 min (23)	4.61857	0	4.80025
G614 spike	307	318	TVEKGIYQTSNF	1386.69	Alpha spike alone	10 min (23)	5.32854	0.043238	4.79783
G614 spike	307	318	TVEKGIYQTSNF	1386.69	Alpha spike alone	100 min (23)	6.0439	0	4.80248
G614 spike	307	318	TVEKGIYQTSNF	1386.69	Alpha spike alone	6 h (28)	6.55555	2.27374e-13	4.79873
G614 spike	310	318	KGIYQTSNF	1057.53	Maximally labelled control	Max	5.02725	0.049331	5.0509
G614 spike	310	318	KGIYQTSNF	1057.53	G614 spike alone	4 s (Ice)	0.744777	0	5.05886
G614 spike	310	318	KGIYQTSNF	1057.53	G614 spike alone	20 s (Ice)	1.15822	0.014072	5.08211
G614 spike	310	318	KGIYQTSNF	1057.53	G614 spike alone	15 s (23)	1.9844	0	5.08448
G614 spike	310	318	KGIYQTSNF	1057.53	G614 spike alone	1 min (23)	2.17066	0	5.08216
G614 spike	310	318	KGIYQTSNF	1057.53	G614 spike alone	10 min (23)	3.29143	0.074594	5.09398
G614 spike	310	318	KGIYQTSNF	1057.53	G614 spike alone	100 min (23)	3.84732	0	5.05425
G614 spike	310	318	KGIYQTSNF	1057.53	G614 spike alone	6 h (28)	4.32208	0	5.11895
G614 spike	310	318	KGIYQTSNF	1057.53	Alpha spike alone	4 s (Ice)	0.621279	0.042866	5.01755
G614 spike	310	318	KGIYQTSNF	1057.53	Alpha spike alone	20 s (Ice)	1.12763	0.050727	5.00867
G614 spike	310	318	KGIYQTSNF	1057.53	Alpha spike alone	15 s (23)	1.69403	0	5.01691
G614 spike	310	318	KGIYQTSNF	1057.53	Alpha spike alone	1 min (23)	1.84421	0	5.00826
G614 spike	310	318	KGIYQTSNF	1057.53	Alpha spike alone	10 min (23)	3.31936	0.007757	5.00507
G614 spike	310	318	KGIYQTSNF	1057.53	Alpha spike alone	100 min (23)	4.12613	0	5.00814
G614 spike	310	318	KGIYQTSNF	1057.53	Alpha spike alone	6 h (28)	4.73206	0	5.0088
G614 spike	314	318	QTSNF	596.268	Maximally labelled control	Max	2.09883	0.077628	4.52675
G614 spike	314	318	QTSNF	596.268	G614 spike alone	4 s (Ice)	0.382802	0	4.38009
G614 spike	314	318	QTSNF	596.268	G614 spike alone	20 s (Ice)	0.578404	0.000203	4.37798
G614 spike	314	318	QTSNF	596.268	G614 spike alone	15 s (23)	1.17071	0	4.39912
G614 spike	314	318	QTSNF	596.268	G614 spike alone	1 min (23)	1.45716	0	4.39239
G614 spike	314	318	QTSNF	596.268	G614 spike alone	10 min (23)	1.86985	0.044722	4.40018
G614 spike	314	318	QTSNF	596.268	G614 spike alone	100 min (23)	1.78991	0	4.37091
G614 spike	314	318	QTSNF	596.268	G614 spike alone	6 h (28)	2.02296	0	4.45149
G614 spike	314	318	QTSNF	596.268	Alpha spike alone	4 s (Ice)	0.403122	0.004568	4.55074
G614 spike	314	318	QTSNF	596.268	Alpha spike alone	20 s (Ice)	0.572431	0.033807	4.52004
G614 spike	314	318	QTSNF	596.268	Alpha spike alone	15 s (23)	0.991629	0	4.52351
G614 spike	314	318	QTSNF	596.268	Alpha spike alone	1 min (23)	1.27032	0	4.52195
G614 spike	314	318	QTSNF	596.268	Alpha spike alone	10 min (23)	1.72725	0.042578	4.52927
G614 spike	314	318	QTSNF	596.268	Alpha spike alone	100 min (23)	1.99456	0	4.55104
G614 spike	314	318	QTSNF	596.268	Alpha spike alone	6 h (28)	2.22519	0	4.5396
G614 spike	318	325	FRVQPTES	963.489	Maximally labelled control	Max	3.72156	0.171429	3.50677
G614 spike	318	325	FRVQPTES	963.489	G614 spike alone	4 s (Ice)	1.04918	0	3.91913
G614 spike	318	325	FRVQPTES	963.489	G614 spike alone	20 s (Ice)	1.56551	0.108363	3.9034
G614 spike	318	325	FRVQPTES	963.489	G614 spike alone	15 s (23)	2.67921	0	3.92367
G614 spike	318	325	FRVQPTES	963.489	G614 spike alone	1 min (23)	3.02042	0	3.9403
G614 spike	318	325	FRVQPTES	963.489	G614 spike alone	10 min (23)	3.68594	0.025805	3.91597
G614 spike	318	325	FRVQPTES	963.489	G614 spike alone	100 min (23)	3.68967	0	3.9148
G614 spike	318	325	FRVQPTES	963.489	G614 spike alone	6 h (28)	3.7406	0	3.92247
G614 spike	318	325	FRVQPTES	963.489	Alpha spike alone	4 s (Ice)	0.8811	0.056007	3.4604
G614 spike	318	325	FRVQPTES	963.489	Alpha spike alone	20 s (Ice)	1.56685	0.059802	3.37283
G614 spike	318	325	FRVQPTES	963.489	Alpha spike alone	15 s (23)	2.45451	0	3.33108
G614 spike	318	325	FRVQPTES	963.489	Alpha spike alone	1 min (23)	2.81003	0	3.35098
G614 spike	318	325	FRVQPTES	963.489	Alpha spike alone	10 min (23)	3.27538	0.069676	3.69169
G614 spike	318	325	FRVQPTES	963.489	Alpha spike alone	100 min (23)	3.66855	0	3.43709
G614 spike	318	325	FRVQPTES	963.489	Alpha spike alone	6 h (28)	3.81895	0	3.42902
G614 spike	319	325	RVQPTES	816.421	Maximally labelled control	Max	2.97576	0.037026	3.23308
G614 spike	319	325	RVQPTES	816.421	G614 spike alone	4 s (Ice)	1.0939	0	2.73465
G614 spike	319	325	RVQPTES	816.421	G614 spike alone	20 s (Ice)	1.66281	0.060357	2.70349
G614 spike	319	325	RVQPTES	816.421	G614 spike alone	15 s (23)	2.57551	0	2.73747
G614 spike	319	325	RVQPTES	816.421	G614 spike alone	1 min (23)	2.8249	0	2.69957
G614 spike	319	325	RVQPTES	816.421	G614 spike alone	10 min (23)	2.90532	0.028399	2.72885
G614 spike	319	325	RVQPTES	816.421	G614 spike alone	100 min (23)	2.9458	0	2.67949
G614 spike	319	325	RVQPTES	816.421	G614 spike alone	6 h (28)	2.95962	0	2.8511
G614 spike	319	325	RVQPTES	816.421	Alpha spike alone	4 s (Ice)	0.887053	0.02675	3.35708
G614 spike	319	325	RVQPTES	816.421	Alpha spike alone	20 s (Ice)	1.56304	0.051257	3.26682
G614 spike	319	325	RVQPTES	816.421	Alpha spike alone	15 s (23)	2.43498	0	3.22917
G614 spike	319	325	RVQPTES	816.421	Alpha spike alone	1 min (23)	2.7151	0	3.24912
G614 spike	319	325	RVQPTES	816.421	Alpha spike alone	10 min (23)	2.84485	0.010685	3.28411
G614 spike	319	325	RVQPTES	816.421	Alpha spike alone	100 min (23)	2.89363	0	3.32722
G614 spike	319	325	RVQPTES	816.421	Alpha spike alone	6 h (28)	2.89658	0	3.31049
G614 spike	348	361	ASVYAWNRKRISNC	1667.84	Maximally labelled control	Max	9.37586	0.008288	4.55571
G614 spike	348	361	ASVYAWNRKRISNC	1667.84	G614 spike alone	4 s (Ice)	1.07612	0	4.56031
G614 spike	348	361	ASVYAWNRKRISNC	1667.84	G614 spike alone	20 s (Ice)	1.65415	0.051507	4.57794
G614 spike	348	361	ASVYAWNRKRISNC	1667.84	G614 spike alone	15 s (23)	2.92647	0	4.57773
G614 spike	348	361	ASVYAWNRKRISNC	1667.84	G614 spike alone	1 min (23)	3.24345	0	4.58113
G614 spike	348	361	ASVYAWNRKRISNC	1667.84	G614 spike alone	10 min (23)	3.56366	0.037181	4.58103
G614 spike	348	361	ASVYAWNRKRISNC	1667.84	G614 spike alone	100 min (23)	4.25385	0	4.55688
G614 spike	348	361	ASVYAWNRKRISNC	1667.84	G614 spike alone	6 h (28)	5.27433	0	4.60074
G614 spike	348	361	ASVYAWNRKRISNC	1667.84	Alpha spike alone	4 s (Ice)	0.919091	0.047304	4.52852
G614 spike	348	361	ASVYAWNRKRISNC	1667.84	Alpha spike alone	20 s (Ice)	1.66927	0.067461	4.52892
G614 spike	348	361	ASVYAWNRKRISNC	1667.84	Alpha spike alone	15 s (23)	2.78304	0	4.54499
G614 spike	348	361	ASVYAWNRKRISNC	1667.84	Alpha spike alone	1 min (23)	3.11792	0	4.52768
G614 spike	348	361	ASVYAWNRKRISNC	1667.84	Alpha spike alone	10 min (23)	3.55791	0.105173	4.51682
G614 spike	348	361	ASVYAWNRKRISNC	1667.84	Alpha spike alone	100 min (23)	4.19571	0	4.52589
G614 spike	348	361	ASVYAWNRKRISNC	1667.84	Alpha spike alone	6 h (28)	5.25237	2.27374e-13	4.52079
G614 spike	369	374	YNSASF	688.294	Maximally labelled control	Max	3.09795	0.067997	5.15794
G614 spike	369	374	YNSASF	688.294	G614 spike alone	4 s (Ice)	2.04497	0	5.12669
G614 spike	369	374	YNSASF	688.294	G614 spike alone	20 s (Ice)	2.48733	0.037546	5.1536
G614 spike	369	374	YNSASF	688.294	G614 spike alone	15 s (23)	2.94707	0	5.15814
G614 spike	369	374	YNSASF	688.294	G614 spike alone	1 min (23)	3.02328	0	5.15249
G614 spike	369	374	YNSASF	688.294	G614 spike alone	10 min (23)	3.047	0.031318	5.1648
G614 spike	369	374	YNSASF	688.294	G614 spike alone	100 min (23)	3.03111	0	5.12909
G614 spike	369	374	YNSASF	688.294	G614 spike alone	6 h (28)	2.95138	0	5.20136
G614 spike	369	374	YNSASF	688.294	Alpha spike alone	4 s (Ice)	2.04815	0.127637	5.11565
G614 spike	369	374	YNSASF	688.294	Alpha spike alone	20 s (Ice)	2.53864	0.025649	5.1048
G614 spike	369	374	YNSASF	688.294	Alpha spike alone	15 s (23)	3.10853	0	5.1139
G614 spike	369	374	YNSASF	688.294	Alpha spike alone	1 min (23)	3.04889	0	5.11031
G614 spike	369	374	YNSASF	688.294	Alpha spike alone	10 min (23)	3.07632	0.007163	5.10561
G614 spike	369	374	YNSASF	688.294	Alpha spike alone	100 min (23)	3.11037	0	5.1173
G614 spike	369	374	YNSASF	688.294	Alpha spike alone	6 h (28)	3.05703	0	5.10447
G614 spike	375	387	STFKCYGVSPTKL	1430.73	Maximally labelled control	Max	7.50103	0.113478	5.15534
G614 spike	375	387	STFKCYGVSPTKL	1430.73	G614 spike alone	4 s (Ice)	2.27161	2.27374e-13	5.20925
G614 spike	375	387	STFKCYGVSPTKL	1430.73	G614 spike alone	20 s (Ice)	3.09052	0.032276	5.2332
G614 spike	375	387	STFKCYGVSPTKL	1430.73	G614 spike alone	15 s (23)	4.15108	2.27374e-13	5.2363
G614 spike	375	387	STFKCYGVSPTKL	1430.73	G614 spike alone	1 min (23)	4.57418	2.27374e-13	5.23907
G614 spike	375	387	STFKCYGVSPTKL	1430.73	G614 spike alone	10 min (23)	5.51279	0.028406	5.23354
G614 spike	375	387	STFKCYGVSPTKL	1430.73	G614 spike alone	100 min (23)	5.91139	2.27374e-13	5.20887
G614 spike	375	387	STFKCYGVSPTKL	1430.73	G614 spike alone	6 h (28)	6.48938	3.21555e-13	5.2457
G614 spike	375	387	STFKCYGVSPTKL	1430.73	Alpha spike alone	4 s (Ice)	2.28021	0.024856	5.06107
G614 spike	375	387	STFKCYGVSPTKL	1430.73	Alpha spike alone	20 s (Ice)	3.15065	0.124856	5.0626
G614 spike	375	387	STFKCYGVSPTKL	1430.73	Alpha spike alone	15 s (23)	4.19835	2.27374e-13	5.07884
G614 spike	375	387	STFKCYGVSPTKL	1430.73	Alpha spike alone	1 min (23)	4.69474	2.27374e-13	5.07196
G614 spike	375	387	STFKCYGVSPTKL	1430.73	Alpha spike alone	10 min (23)	5.61143	0.036206	5.05678
G614 spike	375	387	STFKCYGVSPTKL	1430.73	Alpha spike alone	100 min (23)	6.09577	2.27374e-13	5.04845
G614 spike	375	387	STFKCYGVSPTKL	1430.73	Alpha spike alone	6 h (28)	6.80512	2.27374e-13	5.05053
G614 spike	392	399	FTNVYADS	916.405	Maximally labelled control	Max	4.12519	0.087105	4.959
G614 spike	392	399	FTNVYADS	916.405	G614 spike alone	4 s (Ice)	0.088241	0	4.94715
G614 spike	392	399	FTNVYADS	916.405	G614 spike alone	20 s (Ice)	0.223094	0.030565	4.96332
G614 spike	392	399	FTNVYADS	916.405	G614 spike alone	15 s (23)	0.442664	0	4.97693
G614 spike	392	399	FTNVYADS	916.405	G614 spike alone	1 min (23)	0.53718	0	4.97663
G614 spike	392	399	FTNVYADS	916.405	G614 spike alone	10 min (23)	0.835708	0.033682	4.98515
G614 spike	392	399	FTNVYADS	916.405	G614 spike alone	100 min (23)	1.3971	0	4.94337
G614 spike	392	399	FTNVYADS	916.405	G614 spike alone	6 h (28)	1.67779	0	5.01225
G614 spike	392	399	FTNVYADS	916.405	Alpha spike alone	4 s (Ice)	0.076718	0.011309	4.91999
G614 spike	392	399	FTNVYADS	916.405	Alpha spike alone	20 s (Ice)	0.119678	0.007358	4.90798
G614 spike	392	399	FTNVYADS	916.405	Alpha spike alone	15 s (23)	0.227202	0	4.92107
G614 spike	392	399	FTNVYADS	916.405	Alpha spike alone	1 min (23)	0.417612	0	4.91121
G614 spike	392	399	FTNVYADS	916.405	Alpha spike alone	10 min (23)	0.781243	0.051139	4.90926
G614 spike	392	399	FTNVYADS	916.405	Alpha spike alone	100 min (23)	1.1983	0	4.91774
G614 spike	392	399	FTNVYADS	916.405	Alpha spike alone	6 h (28)	1.72048	0	4.91385
G614 spike	392	400	FTNVYADSF	1063.47	Maximally labelled control	Max	4.83434	0.076932	6.29928
G614 spike	392	400	FTNVYADSF	1063.47	G614 spike alone	4 s (Ice)	0.098848	0	6.45535
G614 spike	392	400	FTNVYADSF	1063.47	G614 spike alone	20 s (Ice)	0.113042	0.035741	6.50007
G614 spike	392	400	FTNVYADSF	1063.47	G614 spike alone	15 s (23)	0.382164	0	6.49003
G614 spike	392	400	FTNVYADSF	1063.47	G614 spike alone	1 min (23)	0.418431	0	6.51098
G614 spike	392	400	FTNVYADSF	1063.47	G614 spike alone	10 min (23)	0.652207	0.012943	6.49766
G614 spike	392	400	FTNVYADSF	1063.47	G614 spike alone	100 min (23)	1.15666	0	6.49001
G614 spike	392	400	FTNVYADSF	1063.47	G614 spike alone	6 h (28)	1.66099	0	6.48071
G614 spike	392	400	FTNVYADSF	1063.47	Alpha spike alone	4 s (Ice)	0.066789	0.031268	6.10425
G614 spike	392	400	FTNVYADSF	1063.47	Alpha spike alone	20 s (Ice)	0.081878	0.076822	6.12288
G614 spike	392	400	FTNVYADSF	1063.47	Alpha spike alone	15 s (23)	0.241433	0	6.14854
G614 spike	392	400	FTNVYADSF	1063.47	Alpha spike alone	1 min (23)	0.422877	0	6.13865
G614 spike	392	400	FTNVYADSF	1063.47	Alpha spike alone	10 min (23)	0.65596	0.021894	6.12047
G614 spike	392	400	FTNVYADSF	1063.47	Alpha spike alone	100 min (23)	1.18942	0	6.10778
G614 spike	392	400	FTNVYADSF	1063.47	Alpha spike alone	6 h (28)	1.62561	0	6.11011
G614 spike	393	399	TNVYADS	769.336	Maximally labelled control	Max	3.47856	0.054205	3.54955
G614 spike	393	399	TNVYADS	769.336	G614 spike alone	4 s (Ice)	-0.02944	0	3.79459
G614 spike	393	399	TNVYADS	769.336	G614 spike alone	20 s (Ice)	-0.017109	0.019092	3.77144
G614 spike	393	399	TNVYADS	769.336	G614 spike alone	15 s (23)	-0.076554	0	3.79392
G614 spike	393	399	TNVYADS	769.336	G614 spike alone	1 min (23)	0.018509	0	3.82778
G614 spike	393	399	TNVYADS	769.336	G614 spike alone	10 min (23)	0.290989	0.016768	3.79422
G614 spike	393	399	TNVYADS	769.336	G614 spike alone	100 min (23)	0.736053	0	3.7819
G614 spike	393	399	TNVYADS	769.336	G614 spike alone	6 h (28)	1.08023	0	3.81386
G614 spike	393	399	TNVYADS	769.336	Alpha spike alone	4 s (Ice)	-0.077942	0.014774	3.47401
G614 spike	393	399	TNVYADS	769.336	Alpha spike alone	20 s (Ice)	-0.011755	0.038066	3.37896
G614 spike	393	399	TNVYADS	769.336	Alpha spike alone	15 s (23)	-0.045256	0	3.34621
G614 spike	393	399	TNVYADS	769.336	Alpha spike alone	1 min (23)	0.004751	0	3.36128
G614 spike	393	399	TNVYADS	769.336	Alpha spike alone	10 min (23)	0.298861	0.068292	3.65828
G614 spike	393	399	TNVYADS	769.336	Alpha spike alone	100 min (23)	0.760723	0	3.47755
G614 spike	393	399	TNVYADS	769.336	Alpha spike alone	6 h (28)	1.20599	0	3.45444
G614 spike	393	400	TNVYADSF	916.405	Maximally labelled control	Max	4.36198	0.073812	5.76627
G614 spike	393	400	TNVYADSF	916.405	G614 spike alone	4 s (Ice)	0.105106	0	5.85878
G614 spike	393	400	TNVYADSF	916.405	G614 spike alone	20 s (Ice)	0.13407	0.016422	5.89218
G614 spike	393	400	TNVYADSF	916.405	G614 spike alone	15 s (23)	0.098321	0	5.89327
G614 spike	393	400	TNVYADSF	916.405	G614 spike alone	1 min (23)	0.150814	0	5.90252
G614 spike	393	400	TNVYADSF	916.405	G614 spike alone	10 min (23)	0.341855	0.025674	5.89459
G614 spike	393	400	TNVYADSF	916.405	G614 spike alone	100 min (23)	0.842808	0	5.87597
G614 spike	393	400	TNVYADSF	916.405	G614 spike alone	6 h (28)	1.23277	0	5.89644
G614 spike	393	400	TNVYADSF	916.405	Alpha spike alone	4 s (Ice)	0.096001	0.004789	5.65914
G614 spike	393	400	TNVYADSF	916.405	Alpha spike alone	20 s (Ice)	0.129166	0.007471	5.66924
G614 spike	393	400	TNVYADSF	916.405	Alpha spike alone	15 s (23)	0.062044	0	5.69091
G614 spike	393	400	TNVYADSF	916.405	Alpha spike alone	1 min (23)	0.27405	0	5.68386
G614 spike	393	400	TNVYADSF	916.405	Alpha spike alone	10 min (23)	0.425556	0.041995	5.66417
G614 spike	393	400	TNVYADSF	916.405	Alpha spike alone	100 min (23)	0.833622	0	5.6658
G614 spike	393	400	TNVYADSF	916.405	Alpha spike alone	6 h (28)	1.36128	0	5.65751
G614 spike	400	406	FVIRGDE	835.431	Maximally labelled control	Max	2.96725	0.100508	4.57738
G614 spike	400	406	FVIRGDE	835.431	G614 spike alone	4 s (Ice)	0.245207	0	4.50535
G614 spike	400	406	FVIRGDE	835.431	G614 spike alone	20 s (Ice)	0.341168	0.017716	4.50987
G614 spike	400	406	FVIRGDE	835.431	G614 spike alone	15 s (23)	0.347004	0	4.52524
G614 spike	400	406	FVIRGDE	835.431	G614 spike alone	1 min (23)	0.518274	0	4.51908
G614 spike	400	406	FVIRGDE	835.431	G614 spike alone	10 min (23)	0.509981	0.022385	4.52498
G614 spike	400	406	FVIRGDE	835.431	G614 spike alone	100 min (23)	0.567816	0	4.49941
G614 spike	400	406	FVIRGDE	835.431	G614 spike alone	6 h (28)	1.18944	0	4.5693
G614 spike	400	406	FVIRGDE	835.431	Alpha spike alone	4 s (Ice)	0.317975	0.047687	4.56585
G614 spike	400	406	FVIRGDE	835.431	Alpha spike alone	20 s (Ice)	0.267546	0.017315	4.53642
G614 spike	400	406	FVIRGDE	835.431	Alpha spike alone	15 s (23)	0.329488	0	4.55138
G614 spike	400	406	FVIRGDE	835.431	Alpha spike alone	1 min (23)	0.471464	0	4.54969
G614 spike	400	406	FVIRGDE	835.431	Alpha spike alone	10 min (23)	0.462565	0.014027	4.54732
G614 spike	400	406	FVIRGDE	835.431	Alpha spike alone	100 min (23)	0.638348	0	4.56349
G614 spike	400	406	FVIRGDE	835.431	Alpha spike alone	6 h (28)	1.10599	0	4.54604
G614 spike	400	421	FVIRGDEVRQIAPGQTGKIADY	2433.29	Maximally labelled control	Max	12.7612	0.060982	5.00823
G614 spike	400	421	FVIRGDEVRQIAPGQTGKIADY	2433.29	G614 spike alone	4 s (Ice)	1.45577	0	5.05327
G614 spike	400	421	FVIRGDEVRQIAPGQTGKIADY	2433.29	G614 spike alone	20 s (Ice)	2.08984	0.023477	5.08762
G614 spike	400	421	FVIRGDEVRQIAPGQTGKIADY	2433.29	G614 spike alone	15 s (23)	3.09458	0	5.07634
G614 spike	400	421	FVIRGDEVRQIAPGQTGKIADY	2433.29	G614 spike alone	1 min (23)	3.4058	0	5.08209
G614 spike	400	421	FVIRGDEVRQIAPGQTGKIADY	2433.29	G614 spike alone	10 min (23)	4.40282	0.11102	5.09333
G614 spike	400	421	FVIRGDEVRQIAPGQTGKIADY	2433.29	G614 spike alone	100 min (23)	5.41094	0	5.05859
G614 spike	400	421	FVIRGDEVRQIAPGQTGKIADY	2433.29	G614 spike alone	6 h (28)	8.07626	0	5.08237
G614 spike	400	421	FVIRGDEVRQIAPGQTGKIADY	2433.29	Alpha spike alone	4 s (Ice)	1.38995	0.005508	4.90261
G614 spike	400	421	FVIRGDEVRQIAPGQTGKIADY	2433.29	Alpha spike alone	20 s (Ice)	2.02674	0.098346	4.90525
G614 spike	400	421	FVIRGDEVRQIAPGQTGKIADY	2433.29	Alpha spike alone	15 s (23)	3.20562	0	4.90954
G614 spike	400	421	FVIRGDEVRQIAPGQTGKIADY	2433.29	Alpha spike alone	1 min (23)	3.44594	0	4.90438
G614 spike	400	421	FVIRGDEVRQIAPGQTGKIADY	2433.29	Alpha spike alone	10 min (23)	4.45213	0.05943	4.89565
G614 spike	400	421	FVIRGDEVRQIAPGQTGKIADY	2433.29	Alpha spike alone	100 min (23)	5.57093	0	4.90418
G614 spike	400	421	FVIRGDEVRQIAPGQTGKIADY	2433.29	Alpha spike alone	6 h (28)	8.58835	0	4.88865
G614 spike	401	421	VIRGDEVRQIAPGQTGKIADY	2286.22	Maximally labelled control	Max	12.0099	0.118241	4.58459
G614 spike	401	421	VIRGDEVRQIAPGQTGKIADY	2286.22	G614 spike alone	4 s (Ice)	1.28045	0	4.59877
G614 spike	401	421	VIRGDEVRQIAPGQTGKIADY	2286.22	G614 spike alone	20 s (Ice)	1.96647	0.01363	4.63285
G614 spike	401	421	VIRGDEVRQIAPGQTGKIADY	2286.22	G614 spike alone	15 s (23)	3.09423	0	4.62909
G614 spike	401	421	VIRGDEVRQIAPGQTGKIADY	2286.22	G614 spike alone	1 min (23)	3.5449	0	4.63326
G614 spike	401	421	VIRGDEVRQIAPGQTGKIADY	2286.22	G614 spike alone	10 min (23)	4.51351	0.064026	4.61925
G614 spike	401	421	VIRGDEVRQIAPGQTGKIADY	2286.22	G614 spike alone	100 min (23)	5.52559	0	4.59188
G614 spike	401	421	VIRGDEVRQIAPGQTGKIADY	2286.22	G614 spike alone	6 h (28)	8.07477	0	4.62172
G614 spike	401	421	VIRGDEVRQIAPGQTGKIADY	2286.22	Alpha spike alone	4 s (Ice)	1.28729	0.01866	4.53628
G614 spike	401	421	VIRGDEVRQIAPGQTGKIADY	2286.22	Alpha spike alone	20 s (Ice)	1.90574	0.102011	4.52952
G614 spike	401	421	VIRGDEVRQIAPGQTGKIADY	2286.22	Alpha spike alone	15 s (23)	3.11314	0	4.53685
G614 spike	401	421	VIRGDEVRQIAPGQTGKIADY	2286.22	Alpha spike alone	1 min (23)	3.42443	0	4.53454
G614 spike	401	421	VIRGDEVRQIAPGQTGKIADY	2286.22	Alpha spike alone	10 min (23)	4.5657	0.015813	4.52486
G614 spike	401	421	VIRGDEVRQIAPGQTGKIADY	2286.22	Alpha spike alone	100 min (23)	5.72631	0	4.52903
G614 spike	401	421	VIRGDEVRQIAPGQTGKIADY	2286.22	Alpha spike alone	6 h (28)	8.76475	0	4.52927
G614 spike	401	422	VIRGDEVRQIAPGQTGKIADYN	2400.26	Maximally labelled control	Max	12.0966	0.237596	4.40694
G614 spike	401	422	VIRGDEVRQIAPGQTGKIADYN	2400.26	G614 spike alone	4 s (Ice)	1.19649	0	4.402
G614 spike	401	422	VIRGDEVRQIAPGQTGKIADYN	2400.26	G614 spike alone	20 s (Ice)	1.8596	0.038003	4.39635
G614 spike	401	422	VIRGDEVRQIAPGQTGKIADYN	2400.26	G614 spike alone	15 s (23)	2.96624	0	4.42639
G614 spike	401	422	VIRGDEVRQIAPGQTGKIADYN	2400.26	G614 spike alone	1 min (23)	3.3714	0	4.42265
G614 spike	401	422	VIRGDEVRQIAPGQTGKIADYN	2400.26	G614 spike alone	10 min (23)	4.25895	0.094874	4.40181
G614 spike	401	422	VIRGDEVRQIAPGQTGKIADYN	2400.26	G614 spike alone	100 min (23)	5.28487	0	4.38695
G614 spike	401	422	VIRGDEVRQIAPGQTGKIADYN	2400.26	G614 spike alone	6 h (28)	8.08513	0	4.41593
G614 spike	401	422	VIRGDEVRQIAPGQTGKIADYN	2400.26	Alpha spike alone	4 s (Ice)	0.991242	0.083567	4.3688
G614 spike	401	422	VIRGDEVRQIAPGQTGKIADYN	2400.26	Alpha spike alone	20 s (Ice)	1.71837	0.049593	4.35046
G614 spike	401	422	VIRGDEVRQIAPGQTGKIADYN	2400.26	Alpha spike alone	15 s (23)	3.02658	0	4.3483
G614 spike	401	422	VIRGDEVRQIAPGQTGKIADYN	2400.26	Alpha spike alone	1 min (23)	3.12493	0	4.67777
G614 spike	401	422	VIRGDEVRQIAPGQTGKIADYN	2400.26	Alpha spike alone	10 min (23)	4.34771	0.072435	4.54394
G614 spike	401	422	VIRGDEVRQIAPGQTGKIADYN	2400.26	Alpha spike alone	100 min (23)	5.55994	0	4.69025
G614 spike	401	422	VIRGDEVRQIAPGQTGKIADYN	2400.26	Alpha spike alone	6 h (28)	7.87243	0	4.35222
G614 spike	402	406	IRGDE	589.294	Maximally labelled control	Max	2.13323	0.032512	4.57805
G614 spike	402	406	IRGDE	589.294	G614 spike alone	4 s (Ice)	0.162698	0	4.5129
G614 spike	402	406	IRGDE	589.294	G614 spike alone	20 s (Ice)	0.180626	0.016072	4.51574
G614 spike	402	406	IRGDE	589.294	G614 spike alone	15 s (23)	0.236018	0	4.53287
G614 spike	402	406	IRGDE	589.294	G614 spike alone	1 min (23)	0.309081	0	4.52809
G614 spike	402	406	IRGDE	589.294	G614 spike alone	10 min (23)	0.31128	0.028773	4.53077
G614 spike	402	406	IRGDE	589.294	G614 spike alone	100 min (23)	0.379649	0	4.50896
G614 spike	402	406	IRGDE	589.294	G614 spike alone	6 h (28)	0.836694	0	4.56563
G614 spike	402	406	IRGDE	589.294	Alpha spike alone	4 s (Ice)	0.106993	0.014441	4.54892
G614 spike	402	406	IRGDE	589.294	Alpha spike alone	20 s (Ice)	0.112879	0.010689	4.52852
G614 spike	402	406	IRGDE	589.294	Alpha spike alone	15 s (23)	0.231738	0	4.53655
G614 spike	402	406	IRGDE	589.294	Alpha spike alone	1 min (23)	0.290394	0	4.53302
G614 spike	402	406	IRGDE	589.294	Alpha spike alone	10 min (23)	0.294956	0.005919	4.53153
G614 spike	402	406	IRGDE	589.294	Alpha spike alone	100 min (23)	0.319495	0	4.54773
G614 spike	402	406	IRGDE	589.294	Alpha spike alone	6 h (28)	0.814886	0	4.53883
G614 spike	407	421	VRQIAPGQTGKIADY	1616.88	Maximally labelled control	Max	8.79164	0.070046	4.45425
G614 spike	407	421	VRQIAPGQTGKIADY	1616.88	G614 spike alone	4 s (Ice)	1.44301	0	4.41589
G614 spike	407	421	VRQIAPGQTGKIADY	1616.88	G614 spike alone	20 s (Ice)	1.86171	0.037619	4.42903
G614 spike	407	421	VRQIAPGQTGKIADY	1616.88	G614 spike alone	15 s (23)	2.51738	0	4.43414
G614 spike	407	421	VRQIAPGQTGKIADY	1616.88	G614 spike alone	1 min (23)	2.82636	0	4.43314
G614 spike	407	421	VRQIAPGQTGKIADY	1616.88	G614 spike alone	10 min (23)	3.72349	0.068532	4.43313
G614 spike	407	421	VRQIAPGQTGKIADY	1616.88	G614 spike alone	100 min (23)	4.57847	0	4.41003
G614 spike	407	421	VRQIAPGQTGKIADY	1616.88	G614 spike alone	6 h (28)	6.12315	0	4.4586
G614 spike	407	421	VRQIAPGQTGKIADY	1616.88	Alpha spike alone	4 s (Ice)	1.25895	0.034078	4.42748
G614 spike	407	421	VRQIAPGQTGKIADY	1616.88	Alpha spike alone	20 s (Ice)	1.80732	0.030058	4.40615
G614 spike	407	421	VRQIAPGQTGKIADY	1616.88	Alpha spike alone	15 s (23)	2.38893	0	4.41165
G614 spike	407	421	VRQIAPGQTGKIADY	1616.88	Alpha spike alone	1 min (23)	2.69418	0	4.40916
G614 spike	407	421	VRQIAPGQTGKIADY	1616.88	Alpha spike alone	10 min (23)	3.63093	0.031523	4.41299
G614 spike	407	421	VRQIAPGQTGKIADY	1616.88	Alpha spike alone	100 min (23)	4.67877	0	4.42319
G614 spike	407	421	VRQIAPGQTGKIADY	1616.88	Alpha spike alone	6 h (28)	6.36243	0	4.417
G614 spike	407	422	VRQIAPGQTGKIADYN	1730.92	Maximally labelled control	Max	9.36468	0	4.15024
G614 spike	407	422	VRQIAPGQTGKIADYN	1730.92	G614 spike alone	4 s (Ice)	1.2876	0	4.11383
G614 spike	407	422	VRQIAPGQTGKIADYN	1730.92	G614 spike alone	20 s (Ice)	1.80127	0.001865	4.10192
G614 spike	407	422	VRQIAPGQTGKIADYN	1730.92	G614 spike alone	15 s (23)	2.49598	0	4.14774
G614 spike	407	422	VRQIAPGQTGKIADYN	1730.92	G614 spike alone	1 min (23)	2.70483	0	4.14131
G614 spike	407	422	VRQIAPGQTGKIADYN	1730.92	G614 spike alone	10 min (23)	3.68243	0.020261	4.12944
G614 spike	407	422	VRQIAPGQTGKIADYN	1730.92	G614 spike alone	100 min (23)	4.46185	0	4.0893
G614 spike	407	422	VRQIAPGQTGKIADYN	1730.92	G614 spike alone	6 h (28)	5.9973	0	4.17015
G614 spike	407	422	VRQIAPGQTGKIADYN	1730.92	Alpha spike alone	10 min (23)	3.6867	0	4.16605
G614 spike	407	422	VRQIAPGQTGKIADYN	1730.92	Alpha spike alone	100 min (23)	4.46459	0	4.09164
G614 spike	407	422	VRQIAPGQTGKIADYN	1730.92	Alpha spike alone	6 h (28)	5.94594	0	4.02552
G614 spike	421	429	YNYKLPDDF	1174.54	Maximally labelled control	Max	3.69011	0.092888	5.84149
G614 spike	421	429	YNYKLPDDF	1174.54	G614 spike alone	4 s (Ice)	0.326306	0	6.07964
G614 spike	421	429	YNYKLPDDF	1174.54	G614 spike alone	20 s (Ice)	0.398181	0.105339	6.12078
G614 spike	421	429	YNYKLPDDF	1174.54	G614 spike alone	15 s (23)	0.821108	0	6.11482
G614 spike	421	429	YNYKLPDDF	1174.54	G614 spike alone	1 min (23)	0.991622	0	6.13393
G614 spike	421	429	YNYKLPDDF	1174.54	G614 spike alone	10 min (23)	1.28057	0.030544	6.12024
G614 spike	421	429	YNYKLPDDF	1174.54	G614 spike alone	100 min (23)	1.31901	0	6.11039
G614 spike	421	429	YNYKLPDDF	1174.54	G614 spike alone	6 h (28)	1.8277	0	6.09864
G614 spike	421	429	YNYKLPDDF	1174.54	Alpha spike alone	4 s (Ice)	0.177062	0.013576	5.77859
G614 spike	421	429	YNYKLPDDF	1174.54	Alpha spike alone	20 s (Ice)	0.432795	0.039384	5.79555
G614 spike	421	429	YNYKLPDDF	1174.54	Alpha spike alone	15 s (23)	0.8722	0	5.8229
G614 spike	421	429	YNYKLPDDF	1174.54	Alpha spike alone	1 min (23)	1.13631	0	5.80505
G614 spike	421	429	YNYKLPDDF	1174.54	Alpha spike alone	10 min (23)	1.28084	0.045054	5.79219
G614 spike	421	429	YNYKLPDDF	1174.54	Alpha spike alone	100 min (23)	1.36271	0	5.78308
G614 spike	421	429	YNYKLPDDF	1174.54	Alpha spike alone	6 h (28)	2.1277	0	5.77906
G614 spike	422	429	NYKLPDDF	1011.48	Maximally labelled control	Max	2.84025	0.032526	5.68385
G614 spike	422	429	NYKLPDDF	1011.48	G614 spike alone	4 s (Ice)	0.334032	1.60777e-13	5.88208
G614 spike	422	429	NYKLPDDF	1011.48	G614 spike alone	20 s (Ice)	0.56456	0.106626	5.91982
G614 spike	422	429	NYKLPDDF	1011.48	G614 spike alone	15 s (23)	1.01701	1.60777e-13	5.91388
G614 spike	422	429	NYKLPDDF	1011.48	G614 spike alone	1 min (23)	1.32715	1.13687e-13	5.93234
G614 spike	422	429	NYKLPDDF	1011.48	G614 spike alone	10 min (23)	1.44719	0.085624	5.92011
G614 spike	422	429	NYKLPDDF	1011.48	G614 spike alone	100 min (23)	1.49903	1.13687e-13	5.90433
G614 spike	422	429	NYKLPDDF	1011.48	G614 spike alone	6 h (28)	1.75049	1.60777e-13	5.91532
G614 spike	422	429	NYKLPDDF	1011.48	Alpha spike alone	4 s (Ice)	0.312751	0.087602	5.62748
G614 spike	422	429	NYKLPDDF	1011.48	Alpha spike alone	20 s (Ice)	0.591476	0.047785	5.64025
G614 spike	422	429	NYKLPDDF	1011.48	Alpha spike alone	15 s (23)	0.955151	1.13687e-13	5.65843
G614 spike	422	429	NYKLPDDF	1011.48	Alpha spike alone	1 min (23)	1.3108	1.13687e-13	5.65017
G614 spike	422	429	NYKLPDDF	1011.48	Alpha spike alone	10 min (23)	1.40255	0.107344	5.62936
G614 spike	422	429	NYKLPDDF	1011.48	Alpha spike alone	100 min (23)	1.5319	1.13687e-13	5.61524
G614 spike	422	429	NYKLPDDF	1011.48	Alpha spike alone	6 h (28)	1.96728	1.13687e-13	5.62731
G614 spike	422	431	NYKLPDDFTG	1169.55	Maximally labelled control	Max	3.90168	0.152224	5.43772
G614 spike	422	431	NYKLPDDFTG	1169.55	G614 spike alone	4 s (Ice)	0.241857	0	5.53065
G614 spike	422	431	NYKLPDDFTG	1169.55	G614 spike alone	20 s (Ice)	0.376498	0.11645	5.5664
G614 spike	422	431	NYKLPDDFTG	1169.55	G614 spike alone	15 s (23)	0.642716	0	5.56104
G614 spike	422	431	NYKLPDDFTG	1169.55	G614 spike alone	1 min (23)	1.22551	0	5.57809
G614 spike	422	431	NYKLPDDFTG	1169.55	G614 spike alone	10 min (23)	1.81314	0.057889	5.56529
G614 spike	422	431	NYKLPDDFTG	1169.55	G614 spike alone	100 min (23)	1.70623	0	5.54556
G614 spike	422	431	NYKLPDDFTG	1169.55	G614 spike alone	6 h (28)	2.23033	0	5.54443
G614 spike	422	431	NYKLPDDFTG	1169.55	Alpha spike alone	4 s (Ice)	0.237299	0.006541	5.32557
G614 spike	422	431	NYKLPDDFTG	1169.55	Alpha spike alone	20 s (Ice)	0.455603	0.007667	5.33268
G614 spike	422	431	NYKLPDDFTG	1169.55	Alpha spike alone	15 s (23)	0.668856	0	5.35259
G614 spike	422	431	NYKLPDDFTG	1169.55	Alpha spike alone	1 min (23)	1.26262	0	5.34188
G614 spike	422	431	NYKLPDDFTG	1169.55	Alpha spike alone	10 min (23)	1.76713	0.014217	5.328
G614 spike	422	431	NYKLPDDFTG	1169.55	Alpha spike alone	100 min (23)	1.84247	0	5.33133
G614 spike	422	431	NYKLPDDFTG	1169.55	Alpha spike alone	6 h (28)	2.4427	0	5.32364
G614 spike	423	429	YKLPDDF	897.435	Maximally labelled control	Max	2.32062	0.04874	5.69624
G614 spike	423	429	YKLPDDF	897.435	G614 spike alone	4 s (Ice)	0.35249	0	5.88167
G614 spike	423	429	YKLPDDF	897.435	G614 spike alone	20 s (Ice)	0.475505	0.118286	5.91843
G614 spike	423	429	YKLPDDF	897.435	G614 spike alone	15 s (23)	0.788664	0	5.91697
G614 spike	423	429	YKLPDDF	897.435	G614 spike alone	1 min (23)	0.891822	1.13687e-13	5.92391
G614 spike	423	429	YKLPDDF	897.435	G614 spike alone	10 min (23)	1.3765	0.003966	5.91801
G614 spike	423	429	YKLPDDF	897.435	G614 spike alone	100 min (23)	1.29571	0	5.90595
G614 spike	423	429	YKLPDDF	897.435	G614 spike alone	6 h (28)	1.72439	0	5.9076
G614 spike	423	429	YKLPDDF	897.435	Alpha spike alone	4 s (Ice)	0.339575	0.02644	5.64395
G614 spike	423	429	YKLPDDF	897.435	Alpha spike alone	20 s (Ice)	0.530144	0.062516	5.65864
G614 spike	423	429	YKLPDDF	897.435	Alpha spike alone	15 s (23)	0.712323	1.13687e-13	5.68283
G614 spike	423	429	YKLPDDF	897.435	Alpha spike alone	1 min (23)	1.02036	0	5.66963
G614 spike	423	429	YKLPDDF	897.435	Alpha spike alone	10 min (23)	1.22609	0.020622	5.65101
G614 spike	423	429	YKLPDDF	897.435	Alpha spike alone	100 min (23)	1.04066	0	5.63876
G614 spike	423	429	YKLPDDF	897.435	Alpha spike alone	6 h (28)	1.94013	1.13687e-13	5.65196
G614 spike	423	431	YKLPDDFTG	1055.5	Maximally labelled control	Max	3.28085	0.037584	5.40906
G614 spike	423	431	YKLPDDFTG	1055.5	G614 spike alone	4 s (Ice)	0.110499	0	5.51504
G614 spike	423	431	YKLPDDFTG	1055.5	G614 spike alone	20 s (Ice)	0.304532	0.064649	5.56691
G614 spike	423	431	YKLPDDFTG	1055.5	G614 spike alone	15 s (23)	0.751405	0	5.54494
G614 spike	423	431	YKLPDDFTG	1055.5	G614 spike alone	1 min (23)	1.15838	0	5.57853
G614 spike	423	431	YKLPDDFTG	1055.5	G614 spike alone	10 min (23)	1.61001	0.022702	5.55426
G614 spike	423	431	YKLPDDFTG	1055.5	G614 spike alone	100 min (23)	1.52915	0	5.55087
G614 spike	423	431	YKLPDDFTG	1055.5	G614 spike alone	6 h (28)	1.95685	0	5.53765
G614 spike	423	431	YKLPDDFTG	1055.5	Alpha spike alone	4 s (Ice)	0.051469	0.000279	5.33049
G614 spike	423	431	YKLPDDFTG	1055.5	Alpha spike alone	20 s (Ice)	0.306339	0.062472	5.33634
G614 spike	423	431	YKLPDDFTG	1055.5	Alpha spike alone	15 s (23)	0.699572	0	5.35355
G614 spike	423	431	YKLPDDFTG	1055.5	Alpha spike alone	1 min (23)	1.16936	0	5.34446
G614 spike	423	431	YKLPDDFTG	1055.5	Alpha spike alone	10 min (23)	1.54389	0.055585	5.3294
G614 spike	423	431	YKLPDDFTG	1055.5	Alpha spike alone	100 min (23)	1.6076	0	5.32774
G614 spike	423	431	YKLPDDFTG	1055.5	Alpha spike alone	6 h (28)	2.11413	0	5.32576
G614 spike	427	439	DDFTGCVIAWNSN	1441.61	Maximally labelled control	Max	6.28812	0.116264	5.94329
G614 spike	427	439	DDFTGCVIAWNSN	1441.61	G614 spike alone	4 s (Ice)	0.284566	0	6.2923
G614 spike	427	439	DDFTGCVIAWNSN	1441.61	G614 spike alone	20 s (Ice)	0.362243	0.046195	6.15814
G614 spike	427	439	DDFTGCVIAWNSN	1441.61	G614 spike alone	15 s (23)	0.402905	0	6.15737
G614 spike	427	439	DDFTGCVIAWNSN	1441.61	G614 spike alone	1 min (23)	0.687485	0	6.1872
G614 spike	427	439	DDFTGCVIAWNSN	1441.61	G614 spike alone	10 min (23)	0.742433	0.01897	6.16933
G614 spike	427	439	DDFTGCVIAWNSN	1441.61	G614 spike alone	100 min (23)	0.728539	0	6.14511
G614 spike	427	439	DDFTGCVIAWNSN	1441.61	G614 spike alone	6 h (28)	1.2414	0	6.14494
G614 spike	427	439	DDFTGCVIAWNSN	1441.61	Alpha spike alone	4 s (Ice)	0.348745	0.008859	5.83274
G614 spike	427	439	DDFTGCVIAWNSN	1441.61	Alpha spike alone	20 s (Ice)	0.424123	0.045749	5.84237
G614 spike	427	439	DDFTGCVIAWNSN	1441.61	Alpha spike alone	15 s (23)	0.450699	0	5.87876
G614 spike	427	439	DDFTGCVIAWNSN	1441.61	Alpha spike alone	1 min (23)	0.696043	0	5.86434
G614 spike	427	439	DDFTGCVIAWNSN	1441.61	Alpha spike alone	10 min (23)	0.823131	0.036162	5.8433
G614 spike	427	439	DDFTGCVIAWNSN	1441.61	Alpha spike alone	100 min (23)	0.882821	0	5.82979
G614 spike	427	439	DDFTGCVIAWNSN	1441.61	Alpha spike alone	6 h (28)	1.38367	0	5.83234
G614 spike	432	441	CVIAWNSNNL	1133.54	Maximally labelled control	Max	6.01483	0.030151	6.15285
G614 spike	432	441	CVIAWNSNNL	1133.54	G614 spike alone	4 s (Ice)	0.842325	0	6.39301
G614 spike	432	441	CVIAWNSNNL	1133.54	G614 spike alone	20 s (Ice)	1.01144	0.021466	6.43471
G614 spike	432	441	CVIAWNSNNL	1133.54	G614 spike alone	15 s (23)	1.80588	0	6.42519
G614 spike	432	441	CVIAWNSNNL	1133.54	G614 spike alone	1 min (23)	2.60149	0	6.4612
G614 spike	432	441	CVIAWNSNNL	1133.54	G614 spike alone	10 min (23)	3.33892	0.096	6.43369
G614 spike	432	441	CVIAWNSNNL	1133.54	G614 spike alone	100 min (23)	3.50191	0	6.42268
G614 spike	432	441	CVIAWNSNNL	1133.54	G614 spike alone	6 h (28)	3.4411	0	6.41223
G614 spike	432	441	CVIAWNSNNL	1133.54	Alpha spike alone	4 s (Ice)	0.744673	0.071231	5.99098
G614 spike	432	441	CVIAWNSNNL	1133.54	Alpha spike alone	20 s (Ice)	0.959252	0.036964	6.01252
G614 spike	432	441	CVIAWNSNNL	1133.54	Alpha spike alone	15 s (23)	1.76579	0	6.03063
G614 spike	432	441	CVIAWNSNNL	1133.54	Alpha spike alone	1 min (23)	2.36537	0	6.01556
G614 spike	432	441	CVIAWNSNNL	1133.54	Alpha spike alone	10 min (23)	3.31	0.028213	6.00649
G614 spike	432	441	CVIAWNSNNL	1133.54	Alpha spike alone	100 min (23)	3.339	0	6.00414
G614 spike	432	441	CVIAWNSNNL	1133.54	Alpha spike alone	6 h (28)	3.49003	0	5.99575
G614 spike	442	449	DSKVGGNY	839.389	Maximally labelled control	Max	3.90457	0.067655	3.34663
G614 spike	442	449	DSKVGGNY	839.389	G614 spike alone	4 s (Ice)	3.07628	0	2.80206
G614 spike	442	449	DSKVGGNY	839.389	G614 spike alone	20 s (Ice)	3.38122	0.186046	2.77211
G614 spike	442	449	DSKVGGNY	839.389	G614 spike alone	15 s (23)	3.68771	0	2.80222
G614 spike	442	449	DSKVGGNY	839.389	G614 spike alone	1 min (23)	3.76933	0	2.76946
G614 spike	442	449	DSKVGGNY	839.389	G614 spike alone	10 min (23)	3.72722	0.075839	2.79583
G614 spike	442	449	DSKVGGNY	839.389	G614 spike alone	100 min (23)	3.69952	0	2.74842
G614 spike	442	449	DSKVGGNY	839.389	G614 spike alone	6 h (28)	3.6677	0	2.92669
G614 spike	442	449	DSKVGGNY	839.389	Alpha spike alone	4 s (Ice)	2.79867	0.020912	3.43472
G614 spike	442	449	DSKVGGNY	839.389	Alpha spike alone	20 s (Ice)	2.99883	0.082152	3.34686
G614 spike	442	449	DSKVGGNY	839.389	Alpha spike alone	15 s (23)	3.65424	0	3.31114
G614 spike	442	449	DSKVGGNY	839.389	Alpha spike alone	1 min (23)	3.64942	0	3.32752
G614 spike	442	449	DSKVGGNY	839.389	Alpha spike alone	10 min (23)	3.61068	0.093887	3.49635
G614 spike	442	449	DSKVGGNY	839.389	Alpha spike alone	100 min (23)	3.71993	0	3.40029
G614 spike	442	449	DSKVGGNY	839.389	Alpha spike alone	6 h (28)	3.77027	0	3.39274
G614 spike	442	452	DSKVGGNYNYL	1229.58	Maximally labelled control	Max	6.32023	0.010928	5.39238
G614 spike	442	452	DSKVGGNYNYL	1229.58	G614 spike alone	4 s (Ice)	3.72366	0	5.4332
G614 spike	442	452	DSKVGGNYNYL	1229.58	G614 spike alone	20 s (Ice)	4.32176	0.018247	5.47063
G614 spike	442	452	DSKVGGNYNYL	1229.58	G614 spike alone	15 s (23)	5.02442	0	5.4715
G614 spike	442	452	DSKVGGNYNYL	1229.58	G614 spike alone	1 min (23)	5.25325	0	5.48075
G614 spike	442	452	DSKVGGNYNYL	1229.58	G614 spike alone	10 min (23)	5.50206	0.057249	5.4782
G614 spike	442	452	DSKVGGNYNYL	1229.58	G614 spike alone	100 min (23)	6.0184	0	5.44728
G614 spike	442	452	DSKVGGNYNYL	1229.58	G614 spike alone	6 h (28)	6.08327	0	5.47849
G614 spike	442	452	DSKVGGNYNYL	1229.58	Alpha spike alone	4 s (Ice)	3.30928	0.138125	5.29714
G614 spike	442	452	DSKVGGNYNYL	1229.58	Alpha spike alone	20 s (Ice)	3.88866	0.04255	5.30045
G614 spike	442	452	DSKVGGNYNYL	1229.58	Alpha spike alone	15 s (23)	4.95155	0	5.3203
G614 spike	442	452	DSKVGGNYNYL	1229.58	Alpha spike alone	1 min (23)	5.24541	0	5.31139
G614 spike	442	452	DSKVGGNYNYL	1229.58	Alpha spike alone	10 min (23)	5.652	0.025364	5.29642
G614 spike	442	452	DSKVGGNYNYL	1229.58	Alpha spike alone	100 min (23)	6.08833	0	5.29868
G614 spike	442	452	DSKVGGNYNYL	1229.58	Alpha spike alone	6 h (28)	6.17912	0	5.29633
G614 spike	444	452	KVGGNYNYL	1027.52	Maximally labelled control	Max	4.9466	0	5.40185
G614 spike	444	452	KVGGNYNYL	1027.52	G614 spike alone	4 s (Ice)	2.97655	0	5.34495
G614 spike	444	452	KVGGNYNYL	1027.52	G614 spike alone	20 s (Ice)	3.49814	0.01378	5.38764
G614 spike	444	452	KVGGNYNYL	1027.52	G614 spike alone	15 s (23)	3.76512	0	5.37573
G614 spike	444	452	KVGGNYNYL	1027.52	G614 spike alone	1 min (23)	3.93485	0	5.37516
G614 spike	444	452	KVGGNYNYL	1027.52	G614 spike alone	10 min (23)	4.22585	0.048481	5.37913
G614 spike	444	452	KVGGNYNYL	1027.52	G614 spike alone	100 min (23)	4.79633	0	5.35125
G614 spike	444	452	KVGGNYNYL	1027.52	G614 spike alone	6 h (28)	4.80988	0	5.39682
G614 spike	444	452	KVGGNYNYL	1027.52	Alpha spike alone	4 s (Ice)	2.68127	0.036733	5.24967
G614 spike	444	452	KVGGNYNYL	1027.52	Alpha spike alone	20 s (Ice)	3.12344	0.098409	5.25091
G614 spike	444	452	KVGGNYNYL	1027.52	Alpha spike alone	15 s (23)	3.86698	0	5.26739
G614 spike	444	452	KVGGNYNYL	1027.52	Alpha spike alone	1 min (23)	4.04345	0	5.25825
G614 spike	444	452	KVGGNYNYL	1027.52	Alpha spike alone	10 min (23)	4.40705	0.03904	5.24688
G614 spike	444	452	KVGGNYNYL	1027.52	Alpha spike alone	100 min (23)	4.95723	0	5.24594
G614 spike	444	452	KVGGNYNYL	1027.52	Alpha spike alone	6 h (28)	4.85569	0	5.23687
G614 spike	453	471	YRLFRKSNLKPFERDISTE	2399.28	Maximally labelled control	Max	10.8728	0.020354	4.72794
G614 spike	453	471	YRLFRKSNLKPFERDISTE	2399.28	G614 spike alone	4 s (Ice)	1.41267	0	4.86284
G614 spike	453	471	YRLFRKSNLKPFERDISTE	2399.28	G614 spike alone	20 s (Ice)	1.94979	0.003754	4.88284
G614 spike	453	471	YRLFRKSNLKPFERDISTE	2399.28	G614 spike alone	15 s (23)	3.17823	0	4.84844
G614 spike	453	471	YRLFRKSNLKPFERDISTE	2399.28	G614 spike alone	1 min (23)	4.21152	0	4.85339
G614 spike	453	471	YRLFRKSNLKPFERDISTE	2399.28	G614 spike alone	10 min (23)	5.31281	0.086101	4.85162
G614 spike	453	471	YRLFRKSNLKPFERDISTE	2399.28	G614 spike alone	100 min (23)	6.03474	0	4.83014
G614 spike	453	471	YRLFRKSNLKPFERDISTE	2399.28	G614 spike alone	6 h (28)	8.85066	0	4.86796
G614 spike	453	471	YRLFRKSNLKPFERDISTE	2399.28	Alpha spike alone	4 s (Ice)	1.3307	0.036661	4.68451
G614 spike	453	471	YRLFRKSNLKPFERDISTE	2399.28	Alpha spike alone	20 s (Ice)	1.90264	0.110476	4.67926
G614 spike	453	471	YRLFRKSNLKPFERDISTE	2399.28	Alpha spike alone	15 s (23)	3.35298	0	4.68536
G614 spike	453	471	YRLFRKSNLKPFERDISTE	2399.28	Alpha spike alone	1 min (23)	4.27523	0	4.67621
G614 spike	453	471	YRLFRKSNLKPFERDISTE	2399.28	Alpha spike alone	10 min (23)	5.45614	0.044338	4.67016
G614 spike	453	471	YRLFRKSNLKPFERDISTE	2399.28	Alpha spike alone	100 min (23)	6.61756	0	4.67343
G614 spike	453	471	YRLFRKSNLKPFERDISTE	2399.28	Alpha spike alone	6 h (28)	9.30298	0	4.67049
G614 spike	456	470	FRKSNLKPFERDIST	1837.99	Maximally labelled control	Max	8.11139	0.120389	4.34097
G614 spike	456	470	FRKSNLKPFERDIST	1837.99	G614 spike alone	4 s (Ice)	1.58488	0	4.30452
G614 spike	456	470	FRKSNLKPFERDIST	1837.99	G614 spike alone	20 s (Ice)	1.98589	0.056835	4.33198
G614 spike	456	470	FRKSNLKPFERDIST	1837.99	G614 spike alone	15 s (23)	3.36092	0	4.34376
G614 spike	456	470	FRKSNLKPFERDIST	1837.99	G614 spike alone	1 min (23)	3.79285	0	4.32378
G614 spike	456	470	FRKSNLKPFERDIST	1837.99	G614 spike alone	10 min (23)	4.37966	0.028111	4.33343
G614 spike	456	470	FRKSNLKPFERDIST	1837.99	G614 spike alone	100 min (23)	5.02916	0	4.30428
G614 spike	456	470	FRKSNLKPFERDIST	1837.99	G614 spike alone	6 h (28)	6.86874	0	4.35575
G614 spike	456	470	FRKSNLKPFERDIST	1837.99	Alpha spike alone	4 s (Ice)	1.20173	0.187432	4.33067
G614 spike	456	470	FRKSNLKPFERDIST	1837.99	Alpha spike alone	20 s (Ice)	1.73304	0.100901	4.29738
G614 spike	456	470	FRKSNLKPFERDIST	1837.99	Alpha spike alone	15 s (23)	2.99045	0	4.30687
G614 spike	456	470	FRKSNLKPFERDIST	1837.99	Alpha spike alone	1 min (23)	3.3636	0	4.29647
G614 spike	456	470	FRKSNLKPFERDIST	1837.99	Alpha spike alone	10 min (23)	4.20747	0.062385	4.29631
G614 spike	456	470	FRKSNLKPFERDIST	1837.99	Alpha spike alone	100 min (23)	5.24073	0	4.31192
G614 spike	456	470	FRKSNLKPFERDIST	1837.99	Alpha spike alone	6 h (28)	7.19351	0	4.30455
G614 spike	456	471	FRKSNLKPFERDISTE	1967.03	Maximally labelled control	Max	8.91428	0.095278	4.4063
G614 spike	456	471	FRKSNLKPFERDISTE	1967.03	G614 spike alone	4 s (Ice)	1.56077	0	4.39783
G614 spike	456	471	FRKSNLKPFERDISTE	1967.03	G614 spike alone	20 s (Ice)	2.03025	0.042253	4.40221
G614 spike	456	471	FRKSNLKPFERDISTE	1967.03	G614 spike alone	15 s (23)	3.36544	0	4.42084
G614 spike	456	471	FRKSNLKPFERDISTE	1967.03	G614 spike alone	1 min (23)	4.25444	2.27374e-13	4.41842
G614 spike	456	471	FRKSNLKPFERDISTE	1967.03	G614 spike alone	10 min (23)	4.91748	0.064668	4.41398
G614 spike	456	471	FRKSNLKPFERDISTE	1967.03	G614 spike alone	100 min (23)	5.68528	0	4.39061
G614 spike	456	471	FRKSNLKPFERDISTE	1967.03	G614 spike alone	6 h (28)	7.63686	0	4.42232
G614 spike	456	471	FRKSNLKPFERDISTE	1967.03	Alpha spike alone	4 s (Ice)	1.78299	0.258817	4.41276
G614 spike	456	471	FRKSNLKPFERDISTE	1967.03	Alpha spike alone	20 s (Ice)	2.21283	0.164392	4.39335
G614 spike	456	471	FRKSNLKPFERDISTE	1967.03	Alpha spike alone	15 s (23)	3.25298	0	4.36138
G614 spike	456	471	FRKSNLKPFERDISTE	1967.03	Alpha spike alone	1 min (23)	4.09577	0	4.38309
G614 spike	456	471	FRKSNLKPFERDISTE	1967.03	Alpha spike alone	10 min (23)	4.94152	0.049278	4.38392
G614 spike	456	471	FRKSNLKPFERDISTE	1967.03	Alpha spike alone	100 min (23)	5.6823	2.27374e-13	4.39082
G614 spike	456	471	FRKSNLKPFERDISTE	1967.03	Alpha spike alone	6 h (28)	8.0363	0	4.38736
G614 spike	457	471	RKSNLKPFERDISTE	1819.97	Maximally labelled control	Max	7.40998	0.068387	4.3599
G614 spike	457	471	RKSNLKPFERDISTE	1819.97	G614 spike alone	4 s (Ice)	1.52937	2.27374e-13	4.41172
G614 spike	457	471	RKSNLKPFERDISTE	1819.97	G614 spike alone	20 s (Ice)	1.85805	0.166219	4.41889
G614 spike	457	471	RKSNLKPFERDISTE	1819.97	G614 spike alone	15 s (23)	3.12531	2.27374e-13	4.43367
G614 spike	457	471	RKSNLKPFERDISTE	1819.97	G614 spike alone	1 min (23)	3.73292	3.21555e-13	4.4218
G614 spike	457	471	RKSNLKPFERDISTE	1819.97	G614 spike alone	10 min (23)	4.41674	0.078627	4.42407
G614 spike	457	471	RKSNLKPFERDISTE	1819.97	G614 spike alone	100 min (23)	4.83737	2.27374e-13	4.39405
G614 spike	457	471	RKSNLKPFERDISTE	1819.97	G614 spike alone	6 h (28)	6.63529	2.27374e-13	4.44405
G614 spike	457	471	RKSNLKPFERDISTE	1819.97	Alpha spike alone	4 s (Ice)	1.49138	0.058491	4.37704
G614 spike	457	471	RKSNLKPFERDISTE	1819.97	Alpha spike alone	20 s (Ice)	1.76791	0.13176	4.35669
G614 spike	457	471	RKSNLKPFERDISTE	1819.97	Alpha spike alone	15 s (23)	3.02992	2.27374e-13	4.3602
G614 spike	457	471	RKSNLKPFERDISTE	1819.97	Alpha spike alone	1 min (23)	3.54563	3.21555e-13	4.35149
G614 spike	457	471	RKSNLKPFERDISTE	1819.97	Alpha spike alone	10 min (23)	4.34458	0.031619	4.35379
G614 spike	457	471	RKSNLKPFERDISTE	1819.97	Alpha spike alone	100 min (23)	5.22731	2.27374e-13	4.36581
G614 spike	457	471	RKSNLKPFERDISTE	1819.97	Alpha spike alone	6 h (28)	6.93764	3.21555e-13	4.35788
G614 spike	471	486	EIYQAGSTPCNGVEGF	1671.73	Maximally labelled control	Max	8.49812	0.103896	5.98188
G614 spike	471	486	EIYQAGSTPCNGVEGF	1671.73	G614 spike alone	4 s (Ice)	3.34627	0	6.05887
G614 spike	471	486	EIYQAGSTPCNGVEGF	1671.73	G614 spike alone	20 s (Ice)	4.27469	0.130049	6.09552
G614 spike	471	486	EIYQAGSTPCNGVEGF	1671.73	G614 spike alone	15 s (23)	6.867	0	6.09185
G614 spike	471	486	EIYQAGSTPCNGVEGF	1671.73	G614 spike alone	1 min (23)	7.71927	2.27374e-13	6.10761
G614 spike	471	486	EIYQAGSTPCNGVEGF	1671.73	G614 spike alone	10 min (23)	8.22212	0.055715	6.09448
G614 spike	471	486	EIYQAGSTPCNGVEGF	1671.73	G614 spike alone	100 min (23)	8.15491	0	6.08484
G614 spike	471	486	EIYQAGSTPCNGVEGF	1671.73	G614 spike alone	6 h (28)	8.19783	0	6.08253
G614 spike	471	486	EIYQAGSTPCNGVEGF	1671.73	Alpha spike alone	4 s (Ice)	3.2455	0.116479	5.74604
G614 spike	471	486	EIYQAGSTPCNGVEGF	1671.73	Alpha spike alone	20 s (Ice)	4.17705	0.05215	5.76485
G614 spike	471	486	EIYQAGSTPCNGVEGF	1671.73	Alpha spike alone	15 s (23)	6.8837	0	5.77954
G614 spike	471	486	EIYQAGSTPCNGVEGF	1671.73	Alpha spike alone	1 min (23)	7.7527	0	5.77809
G614 spike	471	486	EIYQAGSTPCNGVEGF	1671.73	Alpha spike alone	10 min (23)	8.28253	0.081223	5.76041
G614 spike	471	486	EIYQAGSTPCNGVEGF	1671.73	Alpha spike alone	100 min (23)	8.2884	0	5.74777
G614 spike	471	486	EIYQAGSTPCNGVEGF	1671.73	Alpha spike alone	6 h (28)	8.54725	0	5.75306
G614 spike	472	487	IYQAGSTPCNGVEGFN	1656.73	Maximally labelled control	Max	8.63369	2.27374e-13	5.51077
G614 spike	472	487	IYQAGSTPCNGVEGFN	1656.73	G614 spike alone	4 s (Ice)	3.83568	0	5.45478
G614 spike	472	487	IYQAGSTPCNGVEGFN	1656.73	G614 spike alone	20 s (Ice)	4.99072	0.079819	5.49708
G614 spike	472	487	IYQAGSTPCNGVEGFN	1656.73	G614 spike alone	15 s (23)	7.49385	0	5.49423
G614 spike	472	487	IYQAGSTPCNGVEGFN	1656.73	G614 spike alone	1 min (23)	8.24183	0	5.50803
G614 spike	472	487	IYQAGSTPCNGVEGFN	1656.73	G614 spike alone	10 min (23)	8.56904	0.022335	5.49503
G614 spike	472	487	IYQAGSTPCNGVEGFN	1656.73	G614 spike alone	100 min (23)	8.37775	0	5.48159
G614 spike	472	487	IYQAGSTPCNGVEGFN	1656.73	G614 spike alone	6 h (28)	8.51615	2.27374e-13	5.50471
G614 spike	487	494	NCYFPLQS	971.429	Maximally labelled control	Max	3.82848	0.041948	6.20397
G614 spike	487	494	NCYFPLQS	971.429	G614 spike alone	4 s (Ice)	0.240499	0	6.33773
G614 spike	487	494	NCYFPLQS	971.429	G614 spike alone	20 s (Ice)	0.579368	0	6.36879
G614 spike	487	494	NCYFPLQS	971.429	G614 spike alone	15 s (23)	1.3868	0	6.36118
G614 spike	487	494	NCYFPLQS	971.429	G614 spike alone	1 min (23)	1.85166	0	6.38428
G614 spike	487	494	NCYFPLQS	971.429	G614 spike alone	10 min (23)	2.21033	0.023551	6.3641
G614 spike	487	494	NCYFPLQS	971.429	G614 spike alone	100 min (23)	2.48005	0	6.35169
G614 spike	487	494	NCYFPLQS	971.429	G614 spike alone	6 h (28)	3.31008	0	6.34472
G614 spike	487	494	NCYFPLQS	971.429	Alpha spike alone	4 s (Ice)	0.497757	0.013626	5.99227
G614 spike	487	494	NCYFPLQS	971.429	Alpha spike alone	20 s (Ice)	0.914835	0.009713	6.00433
G614 spike	487	494	NCYFPLQS	971.429	Alpha spike alone	15 s (23)	1.5019	0	6.02297
G614 spike	487	494	NCYFPLQS	971.429	Alpha spike alone	1 min (23)	1.77741	0	6.01899
G614 spike	487	494	NCYFPLQS	971.429	Alpha spike alone	10 min (23)	2.36792	0.009899	5.99775
G614 spike	487	494	NCYFPLQS	971.429	Alpha spike alone	100 min (23)	2.50734	0	5.99533
G614 spike	487	494	NCYFPLQS	971.429	Alpha spike alone	6 h (28)	3.40935	0	6.00007
G614 spike	487	510	NCYFPLQSYGFQPTNGVGYQPYRV	2798.3	Maximally labelled control	Max	13.7913	0.350086	6.74553
G614 spike	487	510	NCYFPLQSYGFQPTNGVGYQPYRV	2798.3	G614 spike alone	4 s (Ice)	3.77557	0.149599	6.90766
G614 spike	487	510	NCYFPLQSYGFQPTNGVGYQPYRV	2798.3	G614 spike alone	20 s (Ice)	5.19833	0.212805	6.96134
G614 spike	487	510	NCYFPLQSYGFQPTNGVGYQPYRV	2798.3	G614 spike alone	15 s (23)	6.79579	0.218041	7.02853
G614 spike	487	510	NCYFPLQSYGFQPTNGVGYQPYRV	2798.3	G614 spike alone	1 min (23)	7.77217	0.335137	6.98909
G614 spike	487	510	NCYFPLQSYGFQPTNGVGYQPYRV	2798.3	G614 spike alone	10 min (23)	9.15731	0.31129	6.95979
G614 spike	487	510	NCYFPLQSYGFQPTNGVGYQPYRV	2798.3	G614 spike alone	100 min (23)	9.93395	0.276594	6.95334
G614 spike	487	510	NCYFPLQSYGFQPTNGVGYQPYRV	2798.3	G614 spike alone	6 h (28)	10.9294	0.323637	6.89155
G614 spike	487	510	NCYFPLQSYGFQPTNGVGYQPYRV	2798.3	Alpha spike alone	15 s (23)	NaN	NaN	6.70303
G614 spike	487	510	NCYFPLQSYGFQPTNGVGYQPYRV	2798.3	Alpha spike alone	1 min (23)	NaN	NaN	5.98903
G614 spike	487	510	NCYFPLQSYGFQPTNGVGYQPYRV	2798.3	Alpha spike alone	100 min (23)	NaN	NaN	6.1236
G614 spike	487	512	NCYFPLQSYGFQPTNGVGYQPYRVVV	2996.44	Maximally labelled control	Max	15.5176	0.214449	7.09486
G614 spike	487	512	NCYFPLQSYGFQPTNGVGYQPYRVVV	2996.44	G614 spike alone	4 s (Ice)	3.5389	0.146921	7.10101
G614 spike	487	512	NCYFPLQSYGFQPTNGVGYQPYRVVV	2996.44	G614 spike alone	20 s (Ice)	5.09552	0.210282	7.15029
G614 spike	487	512	NCYFPLQSYGFQPTNGVGYQPYRVVV	2996.44	G614 spike alone	15 s (23)	6.92619	0.176545	7.14448
G614 spike	487	512	NCYFPLQSYGFQPTNGVGYQPYRVVV	2996.44	G614 spike alone	1 min (23)	7.64274	0.228496	7.17792
G614 spike	487	512	NCYFPLQSYGFQPTNGVGYQPYRVVV	2996.44	G614 spike alone	10 min (23)	9.16258	0.264107	7.14903
G614 spike	487	512	NCYFPLQSYGFQPTNGVGYQPYRVVV	2996.44	G614 spike alone	100 min (23)	9.83643	0.294286	7.14571
G614 spike	487	512	NCYFPLQSYGFQPTNGVGYQPYRVVV	2996.44	G614 spike alone	6 h (28)	10.8058	0.241534	7.07573
G614 spike	487	512	NCYFPLQSYGFQPTNGVGYQPYRVVV	2996.44	Alpha spike alone	20 s (Ice)	NaN	NaN	6.54215
G614 spike	487	512	NCYFPLQSYGFQPTNGVGYQPYRVVV	2996.44	Alpha spike alone	15 s (23)	NaN	NaN	5.93303
G614 spike	487	512	NCYFPLQSYGFQPTNGVGYQPYRVVV	2996.44	Alpha spike alone	1 min (23)	NaN	NaN	6.23624
G614 spike	487	512	NCYFPLQSYGFQPTNGVGYQPYRVVV	2996.44	Alpha spike alone	100 min (23)	NaN	NaN	6.13847
G614 spike	487	512	NCYFPLQSYGFQPTNGVGYQPYRVVV	2996.44	Alpha spike alone	6 h (28)	NaN	NaN	6.72852
G614 spike	487	513	NCYFPLQSYGFQPTNGVGYQPYRVVVL	3109.52	Maximally labelled control	Max	16.1656	4.54747e-13	7.36391
G614 spike	487	513	NCYFPLQSYGFQPTNGVGYQPYRVVVL	3109.52	G614 spike alone	4 s (Ice)	3.44994	0	7.37722
G614 spike	487	513	NCYFPLQSYGFQPTNGVGYQPYRVVVL	3109.52	G614 spike alone	20 s (Ice)	4.87603	0.032362	7.43183
G614 spike	487	513	NCYFPLQSYGFQPTNGVGYQPYRVVVL	3109.52	G614 spike alone	1 min (23)	7.3873	0	7.46967
G614 spike	487	513	NCYFPLQSYGFQPTNGVGYQPYRVVVL	3109.52	G614 spike alone	10 min (23)	8.90394	0.005842	7.42197
G614 spike	487	513	NCYFPLQSYGFQPTNGVGYQPYRVVVL	3109.52	G614 spike alone	100 min (23)	9.41842	0	7.43098
G614 spike	487	513	NCYFPLQSYGFQPTNGVGYQPYRVVVL	3109.52	G614 spike alone	6 h (28)	10.5448	0	7.35158
G614 spike	487	513	NCYFPLQSYGFQPTNGVGYQPYRVVVL	3109.52	Alpha spike alone	15 s (23)	NaN	NaN	6.43997
G614 spike	490	510	FPLQSYGFQPTNGVGYQPYRV	2418.19	Maximally labelled control	Max	12.7319	0.092427	6.21795
G614 spike	490	510	FPLQSYGFQPTNGVGYQPYRV	2418.19	G614 spike alone	4 s (Ice)	3.56512	0	6.3825
G614 spike	490	510	FPLQSYGFQPTNGVGYQPYRV	2418.19	G614 spike alone	20 s (Ice)	5.20364	0.017113	6.42382
G614 spike	490	510	FPLQSYGFQPTNGVGYQPYRV	2418.19	G614 spike alone	15 s (23)	6.49679	0	6.41533
G614 spike	490	510	FPLQSYGFQPTNGVGYQPYRV	2418.19	G614 spike alone	1 min (23)	7.03904	0	6.44477
G614 spike	490	510	FPLQSYGFQPTNGVGYQPYRV	2418.19	G614 spike alone	10 min (23)	7.97443	0.069395	6.41934
G614 spike	490	510	FPLQSYGFQPTNGVGYQPYRV	2418.19	G614 spike alone	100 min (23)	8.65424	0	6.41796
G614 spike	490	510	FPLQSYGFQPTNGVGYQPYRV	2418.19	G614 spike alone	6 h (28)	9.64207	0	6.38392
G614 spike	490	510	FPLQSYGFQPTNGVGYQPYRV	2418.19	Alpha spike alone	15 s (23)	NaN	NaN	5.76772
G614 spike	490	510	FPLQSYGFQPTNGVGYQPYRV	2418.19	Alpha spike alone	1 min (23)	NaN	NaN	5.83398
G614 spike	490	512	FPLQSYGFQPTNGVGYQPYRVVV	2616.32	Maximally labelled control	Max	14.4294	0.09199	6.45471
G614 spike	490	512	FPLQSYGFQPTNGVGYQPYRVVV	2616.32	G614 spike alone	4 s (Ice)	3.5404	0	6.63971
G614 spike	490	512	FPLQSYGFQPTNGVGYQPYRVVV	2616.32	G614 spike alone	20 s (Ice)	5.20772	0.031991	6.68605
G614 spike	490	512	FPLQSYGFQPTNGVGYQPYRVVV	2616.32	G614 spike alone	15 s (23)	6.46522	0	6.67779
G614 spike	490	512	FPLQSYGFQPTNGVGYQPYRVVV	2616.32	G614 spike alone	1 min (23)	7.03975	0	6.70878
G614 spike	490	512	FPLQSYGFQPTNGVGYQPYRVVV	2616.32	G614 spike alone	10 min (23)	7.9302	0.003442	6.67896
G614 spike	490	512	FPLQSYGFQPTNGVGYQPYRVVV	2616.32	G614 spike alone	100 min (23)	8.66874	0	6.68207
G614 spike	490	512	FPLQSYGFQPTNGVGYQPYRVVV	2616.32	G614 spike alone	6 h (28)	9.60195	4.54747e-13	6.63565
G614 spike	490	512	FPLQSYGFQPTNGVGYQPYRVVV	2616.32	Alpha spike alone	15 s (23)	NaN	NaN	5.67655
G614 spike	490	512	FPLQSYGFQPTNGVGYQPYRVVV	2616.32	Alpha spike alone	100 min (23)	NaN	NaN	6.1407
G614 spike	490	513	FPLQSYGFQPTNGVGYQPYRVVVL	2729.41	Maximally labelled control	Max	15.0314	0.13031	6.77209
G614 spike	490	513	FPLQSYGFQPTNGVGYQPYRVVVL	2729.41	G614 spike alone	4 s (Ice)	3.49392	0.075915	6.9943
G614 spike	490	513	FPLQSYGFQPTNGVGYQPYRVVVL	2729.41	G614 spike alone	20 s (Ice)	5.00652	0.233718	7.03555
G614 spike	490	513	FPLQSYGFQPTNGVGYQPYRVVVL	2729.41	G614 spike alone	15 s (23)	6.41449	0.029437	7.042
G614 spike	490	513	FPLQSYGFQPTNGVGYQPYRVVVL	2729.41	G614 spike alone	1 min (23)	6.83257	0.022283	7.06396
G614 spike	490	513	FPLQSYGFQPTNGVGYQPYRVVVL	2729.41	G614 spike alone	10 min (23)	7.89022	0.123185	7.03602
G614 spike	490	513	FPLQSYGFQPTNGVGYQPYRVVVL	2729.41	G614 spike alone	100 min (23)	8.54344	0.180421	7.03373
G614 spike	490	513	FPLQSYGFQPTNGVGYQPYRVVVL	2729.41	G614 spike alone	6 h (28)	9.48239	0.115293	6.98311
G614 spike	490	513	FPLQSYGFQPTNGVGYQPYRVVVL	2729.41	Alpha spike alone	20 s (Ice)	NaN	NaN	6.99859
G614 spike	490	513	FPLQSYGFQPTNGVGYQPYRVVVL	2729.41	Alpha spike alone	15 s (23)	NaN	NaN	6.1147
G614 spike	490	513	FPLQSYGFQPTNGVGYQPYRVVVL	2729.41	Alpha spike alone	1 min (23)	NaN	NaN	7.02657
G614 spike	490	513	FPLQSYGFQPTNGVGYQPYRVVVL	2729.41	Alpha spike alone	100 min (23)	NaN	NaN	6.88317
G614 spike	490	513	FPLQSYGFQPTNGVGYQPYRVVVL	2729.41	Alpha spike alone	6 h (28)	NaN	NaN	6.47955
G614 spike	491	512	PLQSYGFQPTNGVGYQPYRVVV	2469.26	Maximally labelled control	Max	13.0023	0	6.2968
G614 spike	491	512	PLQSYGFQPTNGVGYQPYRVVV	2469.26	G614 spike alone	4 s (Ice)	3.36213	0.156505	6.27944
G614 spike	491	512	PLQSYGFQPTNGVGYQPYRVVV	2469.26	G614 spike alone	20 s (Ice)	4.97138	0.204244	6.32667
G614 spike	491	512	PLQSYGFQPTNGVGYQPYRVVV	2469.26	G614 spike alone	15 s (23)	6.20192	0.076647	6.31706
G614 spike	491	512	PLQSYGFQPTNGVGYQPYRVVV	2469.26	G614 spike alone	1 min (23)	6.7953	0.209321	6.34748
G614 spike	491	512	PLQSYGFQPTNGVGYQPYRVVV	2469.26	G614 spike alone	10 min (23)	7.73396	0.200869	6.32028
G614 spike	491	512	PLQSYGFQPTNGVGYQPYRVVV	2469.26	G614 spike alone	100 min (23)	8.17962	0.248657	6.31406
G614 spike	491	512	PLQSYGFQPTNGVGYQPYRVVV	2469.26	G614 spike alone	6 h (28)	8.66494	0.103328	6.28851
G614 spike	491	512	PLQSYGFQPTNGVGYQPYRVVV	2469.26	Alpha spike alone	15 s (23)	NaN	NaN	5.29195
G614 spike	491	513	PLQSYGFQPTNGVGYQPYRVVVL	2582.34	Maximally labelled control	Max	14.3964	0	6.69633
G614 spike	491	513	PLQSYGFQPTNGVGYQPYRVVVL	2582.34	G614 spike alone	4 s (Ice)	3.59986	0	6.68791
G614 spike	491	513	PLQSYGFQPTNGVGYQPYRVVVL	2582.34	G614 spike alone	20 s (Ice)	5.13862	0.015453	6.73163
G614 spike	491	513	PLQSYGFQPTNGVGYQPYRVVVL	2582.34	G614 spike alone	1 min (23)	7.07569	0	6.75243
G614 spike	491	513	PLQSYGFQPTNGVGYQPYRVVVL	2582.34	G614 spike alone	10 min (23)	7.9532	0.038653	6.72724
G614 spike	491	513	PLQSYGFQPTNGVGYQPYRVVVL	2582.34	G614 spike alone	100 min (23)	8.42075	0	6.7239
G614 spike	491	513	PLQSYGFQPTNGVGYQPYRVVVL	2582.34	G614 spike alone	6 h (28)	8.99625	0	6.68936
G614 spike	495	510	YGFQPTNGVGYQPYRV	1845.89	Maximally labelled control	Max	9.21509	0.036277	5.64366
G614 spike	495	510	YGFQPTNGVGYQPYRV	1845.89	G614 spike alone	4 s (Ice)	2.94108	2.27374e-13	5.83155
G614 spike	495	510	YGFQPTNGVGYQPYRV	1845.89	G614 spike alone	20 s (Ice)	4.22234	0.009677	5.86321
G614 spike	495	510	YGFQPTNGVGYQPYRV	1845.89	G614 spike alone	15 s (23)	5.32243	0	5.85841
G614 spike	495	510	YGFQPTNGVGYQPYRV	1845.89	G614 spike alone	1 min (23)	5.72422	0	5.8808
G614 spike	495	510	YGFQPTNGVGYQPYRV	1845.89	G614 spike alone	10 min (23)	6.5254	0.078218	5.86117
G614 spike	495	510	YGFQPTNGVGYQPYRV	1845.89	G614 spike alone	100 min (23)	6.55587	0	5.8527
G614 spike	495	510	YGFQPTNGVGYQPYRV	1845.89	G614 spike alone	6 h (28)	6.596	0	5.85501
G614 spike	495	512	YGFQPTNGVGYQPYRVVV	2044.03	Maximally labelled control	Max	10.964	0.093394	5.94449
G614 spike	495	512	YGFQPTNGVGYQPYRVVV	2044.03	G614 spike alone	4 s (Ice)	3.02109	0	6.22174
G614 spike	495	512	YGFQPTNGVGYQPYRVVV	2044.03	G614 spike alone	20 s (Ice)	4.27517	0.065165	6.24885
G614 spike	495	512	YGFQPTNGVGYQPYRVVV	2044.03	G614 spike alone	15 s (23)	5.32883	0	6.24336
G614 spike	495	512	YGFQPTNGVGYQPYRVVV	2044.03	G614 spike alone	1 min (23)	5.8157	0	6.26737
G614 spike	495	512	YGFQPTNGVGYQPYRVVV	2044.03	G614 spike alone	10 min (23)	6.63854	0.065325	6.24914
G614 spike	495	512	YGFQPTNGVGYQPYRVVV	2044.03	G614 spike alone	100 min (23)	6.60693	0	6.2402
G614 spike	495	512	YGFQPTNGVGYQPYRVVV	2044.03	G614 spike alone	6 h (28)	6.60756	0	6.22073
G614 spike	495	512	YGFQPTNGVGYQPYRVVV	2044.03	Alpha spike alone	1 min (23)	NaN	NaN	6.13001
G614 spike	495	512	YGFQPTNGVGYQPYRVVV	2044.03	Alpha spike alone	100 min (23)	NaN	NaN	6.0989
G614 spike	495	513	YGFQPTNGVGYQPYRVVVL	2157.11	Maximally labelled control	Max	11.7008	0.046126	6.282
G614 spike	495	513	YGFQPTNGVGYQPYRVVVL	2157.11	G614 spike alone	4 s (Ice)	2.86762	0	6.66553
G614 spike	495	513	YGFQPTNGVGYQPYRVVVL	2157.11	G614 spike alone	20 s (Ice)	4.23306	0.018397	6.70996
G614 spike	495	513	YGFQPTNGVGYQPYRVVVL	2157.11	G614 spike alone	15 s (23)	5.29799	0	6.70274
G614 spike	495	513	YGFQPTNGVGYQPYRVVVL	2157.11	G614 spike alone	1 min (23)	5.78158	0	6.73362
G614 spike	495	513	YGFQPTNGVGYQPYRVVVL	2157.11	G614 spike alone	10 min (23)	6.6036	0.056267	6.7069
G614 spike	495	513	YGFQPTNGVGYQPYRVVVL	2157.11	G614 spike alone	100 min (23)	6.43583	0	6.69783
G614 spike	495	513	YGFQPTNGVGYQPYRVVVL	2157.11	G614 spike alone	6 h (28)	6.67381	0	6.6644
G614 spike	495	513	YGFQPTNGVGYQPYRVVVL	2157.11	Alpha spike alone	20 s (Ice)	NaN	NaN	6.21511
G614 spike	495	513	YGFQPTNGVGYQPYRVVVL	2157.11	Alpha spike alone	15 s (23)	NaN	NaN	6.43265
G614 spike	495	513	YGFQPTNGVGYQPYRVVVL	2157.11	Alpha spike alone	1 min (23)	NaN	NaN	6.20633
G614 spike	495	513	YGFQPTNGVGYQPYRVVVL	2157.11	Alpha spike alone	100 min (23)	NaN	NaN	5.8252
G614 spike	495	513	YGFQPTNGVGYQPYRVVVL	2157.11	Alpha spike alone	6 h (28)	NaN	NaN	6.15498
G614 spike	496	510	GFQPTNGVGYQPYRV	1682.83	Maximally labelled control	Max	8.62048	0.0074	5.34186
G614 spike	496	510	GFQPTNGVGYQPYRV	1682.83	G614 spike alone	4 s (Ice)	2.66828	0	5.43208
G614 spike	496	510	GFQPTNGVGYQPYRV	1682.83	G614 spike alone	20 s (Ice)	3.83944	0.000449	5.46836
G614 spike	496	510	GFQPTNGVGYQPYRV	1682.83	G614 spike alone	15 s (23)	4.71991	0	5.46846
G614 spike	496	510	GFQPTNGVGYQPYRV	1682.83	G614 spike alone	1 min (23)	5.10341	0	5.47908
G614 spike	496	510	GFQPTNGVGYQPYRV	1682.83	G614 spike alone	10 min (23)	5.98851	0.041514	5.46957
G614 spike	496	510	GFQPTNGVGYQPYRV	1682.83	G614 spike alone	100 min (23)	5.94808	0	5.44575
G614 spike	496	510	GFQPTNGVGYQPYRV	1682.83	G614 spike alone	6 h (28)	6.10351	0	5.46817
G614 spike	496	510	GFQPTNGVGYQPYRV	1682.83	Alpha spike alone	20 s (Ice)	NaN	NaN	5.8525
G614 spike	496	510	GFQPTNGVGYQPYRV	1682.83	Alpha spike alone	15 s (23)	NaN	NaN	4.60143
G614 spike	496	510	GFQPTNGVGYQPYRV	1682.83	Alpha spike alone	1 min (23)	NaN	NaN	5.88907
G614 spike	496	510	GFQPTNGVGYQPYRV	1682.83	Alpha spike alone	100 min (23)	NaN	NaN	5.86134
G614 spike	496	510	GFQPTNGVGYQPYRV	1682.83	Alpha spike alone	6 h (28)	NaN	NaN	5.35393
G614 spike	496	513	GFQPTNGVGYQPYRVVVL	1994.05	Maximally labelled control	Max	10.8407	0.079447	6.37384
G614 spike	496	513	GFQPTNGVGYQPYRVVVL	1994.05	G614 spike alone	4 s (Ice)	2.63335	2.27374e-13	6.38378
G614 spike	496	513	GFQPTNGVGYQPYRVVVL	1994.05	G614 spike alone	20 s (Ice)	3.73469	0.021629	6.41848
G614 spike	496	513	GFQPTNGVGYQPYRVVVL	1994.05	G614 spike alone	15 s (23)	4.53923	2.27374e-13	6.41001
G614 spike	496	513	GFQPTNGVGYQPYRVVVL	1994.05	G614 spike alone	1 min (23)	5.15617	3.21555e-13	6.43671
G614 spike	496	513	GFQPTNGVGYQPYRVVVL	1994.05	G614 spike alone	10 min (23)	5.95642	0.07659	6.41798
G614 spike	496	513	GFQPTNGVGYQPYRVVVL	1994.05	G614 spike alone	100 min (23)	5.96208	2.27374e-13	6.40976
G614 spike	496	513	GFQPTNGVGYQPYRVVVL	1994.05	G614 spike alone	6 h (28)	5.93662	2.27374e-13	6.39491
G614 spike	503	513	VGYQPYRVVVL	1292.74	Maximally labelled control	Max	6.54308	0	6.21397
G614 spike	503	513	VGYQPYRVVVL	1292.74	G614 spike alone	4 s (Ice)	0.310816	0	6.18844
G614 spike	503	513	VGYQPYRVVVL	1292.74	G614 spike alone	20 s (Ice)	0.38708	0.055922	6.22199
G614 spike	503	513	VGYQPYRVVVL	1292.74	G614 spike alone	15 s (23)	0.564166	0	6.2195
G614 spike	503	513	VGYQPYRVVVL	1292.74	G614 spike alone	1 min (23)	1.01768	2.27374e-13	6.23786
G614 spike	503	513	VGYQPYRVVVL	1292.74	G614 spike alone	10 min (23)	1.84269	0.044878	6.22799
G614 spike	503	513	VGYQPYRVVVL	1292.74	G614 spike alone	100 min (23)	1.70389	0	6.21224
G614 spike	503	513	VGYQPYRVVVL	1292.74	G614 spike alone	6 h (28)	1.88215	0	6.21157
G614 spike	503	513	VGYQPYRVVVL	1292.74	Alpha spike alone	15 s (23)	NaN	NaN	5.81751
G614 spike	503	513	VGYQPYRVVVL	1292.74	Alpha spike alone	1 min (23)	NaN	NaN	5.93332
G614 spike	503	513	VGYQPYRVVVL	1292.74	Alpha spike alone	100 min (23)	NaN	NaN	6.25577
G614 spike	506	512	QPYRVVV	860.499	G614 spike alone	4 s (Ice)	-0.080758	0	4.94676
G614 spike	506	512	QPYRVVV	860.499	G614 spike alone	20 s (Ice)	-0.037274	0.07626	4.96029
G614 spike	506	512	QPYRVVV	860.499	G614 spike alone	15 s (23)	0.051358	1.13687e-13	4.98714
G614 spike	506	512	QPYRVVV	860.499	G614 spike alone	1 min (23)	0.155217	1.13687e-13	4.97241
G614 spike	506	512	QPYRVVV	860.499	G614 spike alone	10 min (23)	0.001204	0.026091	4.9775
G614 spike	506	512	QPYRVVV	860.499	G614 spike alone	100 min (23)	0.056134	0	4.94912
G614 spike	506	512	QPYRVVV	860.499	G614 spike alone	6 h (28)	0.119131	1.13687e-13	5.00878
G614 spike	506	512	QPYRVVV	860.499	Alpha spike alone	4 s (Ice)	-0.06523	0.041095	4.9188
G614 spike	506	512	QPYRVVV	860.499	Alpha spike alone	20 s (Ice)	-0.051452	0.062798	4.93465
G614 spike	506	512	QPYRVVV	860.499	Alpha spike alone	15 s (23)	-0.093318	0	4.94225
G614 spike	506	512	QPYRVVV	860.499	Alpha spike alone	1 min (23)	0.337723	1.13687e-13	4.9418
G614 spike	506	512	QPYRVVV	860.499	Alpha spike alone	10 min (23)	0.019086	0.079093	4.95037
G614 spike	506	512	QPYRVVV	860.499	Alpha spike alone	6 h (28)	-0.078659	0	4.91353
G614 spike	511	515	VVLSF	564.339	Maximally labelled control	Max	2.62432	0.05568	6.2988
G614 spike	511	515	VVLSF	564.339	G614 spike alone	4 s (Ice)	-0.01405	0	6.54957
G614 spike	511	515	VVLSF	564.339	G614 spike alone	20 s (Ice)	-0.001066	0.028326	6.59016
G614 spike	511	515	VVLSF	564.339	G614 spike alone	15 s (23)	0.060202	0	6.58273
G614 spike	511	515	VVLSF	564.339	G614 spike alone	1 min (23)	-0.021137	0	6.614
G614 spike	511	515	VVLSF	564.339	G614 spike alone	10 min (23)	0.007601	0.018242	6.58609
G614 spike	511	515	VVLSF	564.339	G614 spike alone	100 min (23)	-0.021472	0	6.5721
G614 spike	511	515	VVLSF	564.339	G614 spike alone	6 h (28)	0.310733	0	6.57695
G614 spike	511	515	VVLSF	564.339	Alpha spike alone	4 s (Ice)	-0.037042	0.029988	6.19882
G614 spike	511	515	VVLSF	564.339	Alpha spike alone	20 s (Ice)	-0.029715	0.026271	6.21817
G614 spike	511	515	VVLSF	564.339	Alpha spike alone	15 s (23)	-0.013313	0	6.23669
G614 spike	511	515	VVLSF	564.339	Alpha spike alone	1 min (23)	-0.036119	0	6.2377
G614 spike	511	515	VVLSF	564.339	Alpha spike alone	10 min (23)	-0.010633	0.014656	6.21264
G614 spike	511	515	VVLSF	564.339	Alpha spike alone	100 min (23)	0.090862	0	6.21261
G614 spike	511	515	VVLSF	564.339	Alpha spike alone	6 h (28)	0.453913	0	6.19811
G614 spike	516	533	ELLHAPATVCGPKKSTNL	1879.01	Maximally labelled control	Max	9.13192	0.129609	4.48644
G614 spike	516	533	ELLHAPATVCGPKKSTNL	1879.01	G614 spike alone	4 s (Ice)	2.86726	0	4.47149
G614 spike	516	533	ELLHAPATVCGPKKSTNL	1879.01	G614 spike alone	20 s (Ice)	4.242	0.088433	4.485
G614 spike	516	533	ELLHAPATVCGPKKSTNL	1879.01	G614 spike alone	15 s (23)	5.99436	0	4.50195
G614 spike	516	533	ELLHAPATVCGPKKSTNL	1879.01	G614 spike alone	1 min (23)	7.09384	2.27374e-13	4.50427
G614 spike	516	533	ELLHAPATVCGPKKSTNL	1879.01	G614 spike alone	10 min (23)	9.00122	0.090214	4.49379
G614 spike	516	533	ELLHAPATVCGPKKSTNL	1879.01	G614 spike alone	100 min (23)	9.08392	0	4.47802
G614 spike	516	533	ELLHAPATVCGPKKSTNL	1879.01	G614 spike alone	6 h (28)	9.22166	0	4.52079
G614 spike	516	533	ELLHAPATVCGPKKSTNL	1879.01	Alpha spike alone	4 s (Ice)	2.52573	0.057411	4.47152
G614 spike	516	533	ELLHAPATVCGPKKSTNL	1879.01	Alpha spike alone	20 s (Ice)	3.7759	0.08482	4.44668
G614 spike	516	533	ELLHAPATVCGPKKSTNL	1879.01	Alpha spike alone	15 s (23)	5.73678	0	4.45583
G614 spike	516	533	ELLHAPATVCGPKKSTNL	1879.01	Alpha spike alone	1 min (23)	6.86034	2.27374e-13	4.44436
G614 spike	516	533	ELLHAPATVCGPKKSTNL	1879.01	Alpha spike alone	10 min (23)	8.6191	0.066003	4.4449
G614 spike	516	533	ELLHAPATVCGPKKSTNL	1879.01	Alpha spike alone	100 min (23)	8.99703	0	4.4539
G614 spike	516	533	ELLHAPATVCGPKKSTNL	1879.01	Alpha spike alone	6 h (28)	9.07618	0	4.45057
G614 spike	516	541	ELLHAPATVCGPKKSTNLVKNKCVNF	2811.5	Maximally labelled control	Max	14.8604	0.054028	4.63374
G614 spike	516	541	ELLHAPATVCGPKKSTNLVKNKCVNF	2811.5	G614 spike alone	4 s (Ice)	3.22232	0	4.6532
G614 spike	516	541	ELLHAPATVCGPKKSTNLVKNKCVNF	2811.5	G614 spike alone	20 s (Ice)	4.60959	0.144006	4.68151
G614 spike	516	541	ELLHAPATVCGPKKSTNLVKNKCVNF	2811.5	G614 spike alone	15 s (23)	7.10764	4.54747e-13	4.68251
G614 spike	516	541	ELLHAPATVCGPKKSTNLVKNKCVNF	2811.5	G614 spike alone	1 min (23)	8.04256	0	4.67933
G614 spike	516	541	ELLHAPATVCGPKKSTNLVKNKCVNF	2811.5	G614 spike alone	10 min (23)	9.87932	0.096115	4.67799
G614 spike	516	541	ELLHAPATVCGPKKSTNLVKNKCVNF	2811.5	G614 spike alone	100 min (23)	10.586	0	4.66052
G614 spike	516	541	ELLHAPATVCGPKKSTNLVKNKCVNF	2811.5	G614 spike alone	6 h (28)	11.8504	0	4.7014
G614 spike	516	541	ELLHAPATVCGPKKSTNLVKNKCVNF	2811.5	Alpha spike alone	4 s (Ice)	2.79473	0.052828	4.58247
G614 spike	516	541	ELLHAPATVCGPKKSTNLVKNKCVNF	2811.5	Alpha spike alone	20 s (Ice)	3.90048	0.198171	4.58014
G614 spike	516	541	ELLHAPATVCGPKKSTNLVKNKCVNF	2811.5	Alpha spike alone	15 s (23)	6.41652	0	4.58782
G614 spike	516	541	ELLHAPATVCGPKKSTNLVKNKCVNF	2811.5	Alpha spike alone	1 min (23)	7.93344	0	4.58379
G614 spike	516	541	ELLHAPATVCGPKKSTNLVKNKCVNF	2811.5	Alpha spike alone	10 min (23)	9.72977	0.038632	4.57447
G614 spike	516	541	ELLHAPATVCGPKKSTNLVKNKCVNF	2811.5	Alpha spike alone	100 min (23)	10.2716	0	4.57299
G614 spike	516	541	ELLHAPATVCGPKKSTNLVKNKCVNF	2811.5	Alpha spike alone	6 h (28)	11.9204	0	4.58534
G614 spike	519	532	HAPATVCGPKKSTN	1410.72	Maximally labelled control	Max	6.43963	0.084747	4.28937
G614 spike	519	532	HAPATVCGPKKSTN	1410.72	G614 spike alone	4 s (Ice)	0.807027	0	4.22462
G614 spike	519	532	HAPATVCGPKKSTN	1410.72	G614 spike alone	20 s (Ice)	1.26661	0.079003	4.24128
G614 spike	519	532	HAPATVCGPKKSTN	1410.72	G614 spike alone	15 s (23)	2.6012	0	4.24992
G614 spike	519	532	HAPATVCGPKKSTN	1410.72	G614 spike alone	1 min (23)	2.80036	0	4.24353
G614 spike	519	532	HAPATVCGPKKSTN	1410.72	G614 spike alone	10 min (23)	2.94178	0.089058	4.25018
G614 spike	519	532	HAPATVCGPKKSTN	1410.72	G614 spike alone	100 min (23)	3.64527	0	4.2238
G614 spike	519	532	HAPATVCGPKKSTN	1410.72	G614 spike alone	6 h (28)	4.29361	0	4.29323
G614 spike	519	532	HAPATVCGPKKSTN	1410.72	Alpha spike alone	4 s (Ice)	0.532314	0	4.28601
G614 spike	519	532	HAPATVCGPKKSTN	1410.72	Alpha spike alone	20 s (Ice)	1.37794	0	4.26178
G614 spike	519	532	HAPATVCGPKKSTN	1410.72	Alpha spike alone	15 s (23)	2.22824	0	4.26579
G614 spike	519	532	HAPATVCGPKKSTN	1410.72	Alpha spike alone	1 min (23)	2.61734	0	4.26682
G614 spike	519	532	HAPATVCGPKKSTN	1410.72	Alpha spike alone	10 min (23)	3.0031	0.025667	4.27477
G614 spike	519	532	HAPATVCGPKKSTN	1410.72	Alpha spike alone	100 min (23)	3.87107	0	4.28631
G614 spike	519	532	HAPATVCGPKKSTN	1410.72	Alpha spike alone	6 h (28)	4.67146	0	4.27393
G614 spike	534	541	VKNKCVNF	951.508	Maximally labelled control	Max	3.92425	0.06588	4.40252
G614 spike	534	541	VKNKCVNF	951.508	G614 spike alone	4 s (Ice)	0.673828	0	4.28826
G614 spike	534	541	VKNKCVNF	951.508	G614 spike alone	20 s (Ice)	0.669751	0.115366	4.29321
G614 spike	534	541	VKNKCVNF	951.508	G614 spike alone	15 s (23)	0.778434	0	4.3086
G614 spike	534	541	VKNKCVNF	951.508	G614 spike alone	1 min (23)	0.793783	0	4.30607
G614 spike	534	541	VKNKCVNF	951.508	G614 spike alone	10 min (23)	0.760525	0.024069	4.3136
G614 spike	534	541	VKNKCVNF	951.508	G614 spike alone	100 min (23)	1.01208	0	4.27808
G614 spike	534	541	VKNKCVNF	951.508	G614 spike alone	6 h (28)	1.65363	0	4.35712
G614 spike	534	541	VKNKCVNF	951.508	Alpha spike alone	4 s (Ice)	0.546109	0.038312	4.41811
G614 spike	534	541	VKNKCVNF	951.508	Alpha spike alone	20 s (Ice)	0.660804	0.018135	4.37687
G614 spike	534	541	VKNKCVNF	951.508	Alpha spike alone	15 s (23)	0.740794	0	4.39353
G614 spike	534	541	VKNKCVNF	951.508	Alpha spike alone	1 min (23)	0.738317	0	4.392
G614 spike	534	541	VKNKCVNF	951.508	Alpha spike alone	10 min (23)	0.77731	0.032045	4.41545
G614 spike	534	541	VKNKCVNF	951.508	Alpha spike alone	100 min (23)	0.99772	0	4.44222
G614 spike	534	541	VKNKCVNF	951.508	Alpha spike alone	6 h (28)	1.4232	0	4.4275
G614 spike	542	552	NFNGLTGTGVL	1092.57	Maximally labelled control	Max	6.53311	0.079065	6.1599
G614 spike	542	552	NFNGLTGTGVL	1092.57	G614 spike alone	4 s (Ice)	0.317222	0	6.43666
G614 spike	542	552	NFNGLTGTGVL	1092.57	G614 spike alone	20 s (Ice)	0.350438	0.072248	6.48417
G614 spike	542	552	NFNGLTGTGVL	1092.57	G614 spike alone	15 s (23)	0.831687	0	6.47925
G614 spike	542	552	NFNGLTGTGVL	1092.57	G614 spike alone	1 min (23)	1.24093	0	6.49685
G614 spike	542	552	NFNGLTGTGVL	1092.57	G614 spike alone	10 min (23)	2.24141	0.03227	6.47955
G614 spike	542	552	NFNGLTGTGVL	1092.57	G614 spike alone	100 min (23)	3.28729	0	6.47007
G614 spike	542	552	NFNGLTGTGVL	1092.57	G614 spike alone	6 h (28)	3.81673	0	6.44926
G614 spike	542	552	NFNGLTGTGVL	1092.57	Alpha spike alone	4 s (Ice)	0.334977	0.021595	6.04745
G614 spike	542	552	NFNGLTGTGVL	1092.57	Alpha spike alone	20 s (Ice)	0.5512	0.033685	6.07033
G614 spike	542	552	NFNGLTGTGVL	1092.57	Alpha spike alone	15 s (23)	0.934949	0	6.09255
G614 spike	542	552	NFNGLTGTGVL	1092.57	Alpha spike alone	1 min (23)	1.34753	0	6.08407
G614 spike	542	552	NFNGLTGTGVL	1092.57	Alpha spike alone	10 min (23)	2.49631	0.001919	6.05892
G614 spike	542	552	NFNGLTGTGVL	1092.57	Alpha spike alone	100 min (23)	3.75395	0	6.05305
G614 spike	542	552	NFNGLTGTGVL	1092.57	Alpha spike alone	6 h (28)	4.20751	0	6.04981
G614 spike	544	552	NGLTGTGVL	831.457	Maximally labelled control	Max	4.47863	0.015175	5.60572
G614 spike	544	552	NGLTGTGVL	831.457	G614 spike alone	4 s (Ice)	0.047027	0	5.7613
G614 spike	544	552	NGLTGTGVL	831.457	G614 spike alone	20 s (Ice)	0.14234	0.038048	5.79087
G614 spike	544	552	NGLTGTGVL	831.457	G614 spike alone	15 s (23)	0.255892	0	5.79515
G614 spike	544	552	NGLTGTGVL	831.457	G614 spike alone	1 min (23)	0.415509	0	5.80312
G614 spike	544	552	NGLTGTGVL	831.457	G614 spike alone	10 min (23)	0.894873	0.030952	5.79222
G614 spike	544	552	NGLTGTGVL	831.457	G614 spike alone	100 min (23)	1.52833	0	5.77457
G614 spike	544	552	NGLTGTGVL	831.457	G614 spike alone	6 h (28)	1.93829	0	5.79987
G614 spike	544	552	NGLTGTGVL	831.457	Alpha spike alone	4 s (Ice)	0.100916	0.020037	5.57072
G614 spike	544	552	NGLTGTGVL	831.457	Alpha spike alone	20 s (Ice)	0.154728	0.014183	5.5794
G614 spike	544	552	NGLTGTGVL	831.457	Alpha spike alone	15 s (23)	0.272512	0	5.59945
G614 spike	544	552	NGLTGTGVL	831.457	Alpha spike alone	1 min (23)	0.470899	0	5.58964
G614 spike	544	552	NGLTGTGVL	831.457	Alpha spike alone	10 min (23)	1.11893	0.002903	5.57077
G614 spike	544	552	NGLTGTGVL	831.457	Alpha spike alone	100 min (23)	1.84428	0	5.57389
G614 spike	544	552	NGLTGTGVL	831.457	Alpha spike alone	6 h (28)	2.29978	0	5.56511
G614 spike	544	568	NGLTGTGVLTESNKKFLPFQQFGRD	2754.42	Maximally labelled control	Max	15.0867	0.125586	5.72775
G614 spike	544	568	NGLTGTGVLTESNKKFLPFQQFGRD	2754.42	G614 spike alone	4 s (Ice)	1.46928	0	5.94297
G614 spike	544	568	NGLTGTGVLTESNKKFLPFQQFGRD	2754.42	G614 spike alone	20 s (Ice)	1.81962	0.086411	5.99873
G614 spike	544	568	NGLTGTGVLTESNKKFLPFQQFGRD	2754.42	G614 spike alone	15 s (23)	3.35663	0	5.9923
G614 spike	544	568	NGLTGTGVLTESNKKFLPFQQFGRD	2754.42	G614 spike alone	1 min (23)	4.82296	0	6.0133
G614 spike	544	568	NGLTGTGVLTESNKKFLPFQQFGRD	2754.42	G614 spike alone	10 min (23)	8.04681	0.163696	5.99681
G614 spike	544	568	NGLTGTGVLTESNKKFLPFQQFGRD	2754.42	G614 spike alone	100 min (23)	10.8777	0	5.98816
G614 spike	544	568	NGLTGTGVLTESNKKFLPFQQFGRD	2754.42	G614 spike alone	6 h (28)	11.7273	0	5.96501
G614 spike	544	568	NGLTGTGVLTESNKKFLPFQQFGRD	2754.42	Alpha spike alone	4 s (Ice)	1.79139	0.039643	5.62295
G614 spike	544	568	NGLTGTGVLTESNKKFLPFQQFGRD	2754.42	Alpha spike alone	20 s (Ice)	1.99148	0.162377	5.63167
G614 spike	544	568	NGLTGTGVLTESNKKFLPFQQFGRD	2754.42	Alpha spike alone	15 s (23)	3.13743	0	5.65556
G614 spike	544	568	NGLTGTGVLTESNKKFLPFQQFGRD	2754.42	Alpha spike alone	1 min (23)	5.32247	0	5.83316
G614 spike	544	568	NGLTGTGVLTESNKKFLPFQQFGRD	2754.42	Alpha spike alone	10 min (23)	7.4055	0.127727	5.62719
G614 spike	544	568	NGLTGTGVLTESNKKFLPFQQFGRD	2754.42	Alpha spike alone	100 min (23)	10.68	0	5.61998
G614 spike	544	568	NGLTGTGVLTESNKKFLPFQQFGRD	2754.42	Alpha spike alone	6 h (28)	12.3138	0	5.61838
G614 spike	546	552	LTGTGVL	660.393	Maximally labelled control	Max	3.38148	0	5.29354
G614 spike	546	552	LTGTGVL	660.393	G614 spike alone	4 s (Ice)	0.03222	0	5.32003
G614 spike	546	552	LTGTGVL	660.393	G614 spike alone	20 s (Ice)	0.071196	0.013874	5.343
G614 spike	546	552	LTGTGVL	660.393	G614 spike alone	15 s (23)	0.446634	0	5.35109
G614 spike	546	552	LTGTGVL	660.393	G614 spike alone	1 min (23)	0.634023	0	5.34635
G614 spike	546	552	LTGTGVL	660.393	G614 spike alone	10 min (23)	0.551224	0.009608	5.34802
G614 spike	546	552	LTGTGVL	660.393	G614 spike alone	100 min (23)	0.671266	0	5.32037
G614 spike	546	552	LTGTGVL	660.393	G614 spike alone	6 h (28)	0.766899	0	5.37957
G614 spike	546	552	LTGTGVL	660.393	Alpha spike alone	4 s (Ice)	-0.044354	0	5.26804
G614 spike	546	552	LTGTGVL	660.393	Alpha spike alone	20 s (Ice)	0.16981	0.025319	5.26218
G614 spike	546	552	LTGTGVL	660.393	Alpha spike alone	15 s (23)	0.534039	0	5.27513
G614 spike	546	552	LTGTGVL	660.393	Alpha spike alone	1 min (23)	0.666368	0	5.26857
G614 spike	546	552	LTGTGVL	660.393	Alpha spike alone	10 min (23)	0.58216	0.017798	5.259
G614 spike	546	552	LTGTGVL	660.393	Alpha spike alone	100 min (23)	0.95586	0	5.2625
G614 spike	546	552	LTGTGVL	660.393	Alpha spike alone	6 h (28)	0.937424	0	5.25625
G614 spike	553	565	TESNKKFLPFQQF	1613.83	Maximally labelled control	Max	6.44532	0.05329	5.87886
G614 spike	553	565	TESNKKFLPFQQF	1613.83	G614 spike alone	4 s (Ice)	0.674696	0	6.13701
G614 spike	553	565	TESNKKFLPFQQF	1613.83	G614 spike alone	20 s (Ice)	0.945266	0.051641	6.17866
G614 spike	553	565	TESNKKFLPFQQF	1613.83	G614 spike alone	15 s (23)	1.79004	0	6.16325
G614 spike	553	565	TESNKKFLPFQQF	1613.83	G614 spike alone	1 min (23)	2.96719	0	6.18858
G614 spike	553	565	TESNKKFLPFQQF	1613.83	G614 spike alone	10 min (23)	4.99801	0.026798	6.16924
G614 spike	553	565	TESNKKFLPFQQF	1613.83	G614 spike alone	100 min (23)	6.36044	0	6.16416
G614 spike	553	565	TESNKKFLPFQQF	1613.83	G614 spike alone	6 h (28)	6.51592	0	6.1401
G614 spike	553	565	TESNKKFLPFQQF	1613.83	Alpha spike alone	4 s (Ice)	0.875682	0.022311	5.8104
G614 spike	553	565	TESNKKFLPFQQF	1613.83	Alpha spike alone	20 s (Ice)	0.971146	0.065882	5.83079
G614 spike	553	565	TESNKKFLPFQQF	1613.83	Alpha spike alone	15 s (23)	2.19744	0	5.85499
G614 spike	553	565	TESNKKFLPFQQF	1613.83	Alpha spike alone	1 min (23)	3.28533	0	5.8411
G614 spike	553	565	TESNKKFLPFQQF	1613.83	Alpha spike alone	10 min (23)	4.6641	0.077878	5.8216
G614 spike	553	565	TESNKKFLPFQQF	1613.83	Alpha spike alone	100 min (23)	5.89313	0	5.81553
G614 spike	553	565	TESNKKFLPFQQF	1613.83	Alpha spike alone	6 h (28)	6.3312	0	5.81349
G614 spike	553	568	TESNKKFLPFQQFGRD	1941.98	Maximally labelled control	Max	8.49821	0.089158	5.36149
G614 spike	553	568	TESNKKFLPFQQFGRD	1941.98	G614 spike alone	4 s (Ice)	0.895966	0	5.4954
G614 spike	553	568	TESNKKFLPFQQFGRD	1941.98	G614 spike alone	20 s (Ice)	1.37598	0.105102	5.51554
G614 spike	553	568	TESNKKFLPFQQFGRD	1941.98	G614 spike alone	15 s (23)	2.01295	0	5.51258
G614 spike	553	568	TESNKKFLPFQQFGRD	1941.98	G614 spike alone	1 min (23)	3.13964	0	5.52708
G614 spike	553	568	TESNKKFLPFQQFGRD	1941.98	G614 spike alone	10 min (23)	5.94986	0.010848	5.51919
G614 spike	553	568	TESNKKFLPFQQFGRD	1941.98	G614 spike alone	100 min (23)	7.96837	0	5.50099
G614 spike	553	568	TESNKKFLPFQQFGRD	1941.98	G614 spike alone	6 h (28)	8.22786	0	5.50732
G614 spike	553	568	TESNKKFLPFQQFGRD	1941.98	Alpha spike alone	4 s (Ice)	1.02285	0.063342	5.28578
G614 spike	553	568	TESNKKFLPFQQFGRD	1941.98	Alpha spike alone	20 s (Ice)	1.46754	0.066803	5.29883
G614 spike	553	568	TESNKKFLPFQQFGRD	1941.98	Alpha spike alone	15 s (23)	1.994	0	5.31649
G614 spike	553	568	TESNKKFLPFQQFGRD	1941.98	Alpha spike alone	1 min (23)	3.06596	0	5.30888
G614 spike	553	568	TESNKKFLPFQQFGRD	1941.98	Alpha spike alone	10 min (23)	5.36516	0.061595	5.28887
G614 spike	553	568	TESNKKFLPFQQFGRD	1941.98	Alpha spike alone	100 min (23)	7.20625	0	5.29012
G614 spike	553	568	TESNKKFLPFQQFGRD	1941.98	Alpha spike alone	6 h (28)	8.2062	0	5.28215
G614 spike	556	568	NKKFLPFQQFGRD	1624.86	Maximally labelled control	Max	7.12856	0.117775	5.30208
G614 spike	556	568	NKKFLPFQQFGRD	1624.86	G614 spike alone	4 s (Ice)	0.395069	0	5.41096
G614 spike	556	568	NKKFLPFQQFGRD	1624.86	G614 spike alone	20 s (Ice)	0.841896	0.055196	5.44105
G614 spike	556	568	NKKFLPFQQFGRD	1624.86	G614 spike alone	15 s (23)	1.42784	2.27374e-13	5.44293
G614 spike	556	568	NKKFLPFQQFGRD	1624.86	G614 spike alone	1 min (23)	2.577	0	5.44951
G614 spike	556	568	NKKFLPFQQFGRD	1624.86	G614 spike alone	10 min (23)	5.06473	0.086293	5.44211
G614 spike	556	568	NKKFLPFQQFGRD	1624.86	G614 spike alone	100 min (23)	6.86639	0	5.42312
G614 spike	556	568	NKKFLPFQQFGRD	1624.86	G614 spike alone	6 h (28)	6.89846	0	5.43858
G614 spike	556	568	NKKFLPFQQFGRD	1624.86	Alpha spike alone	4 s (Ice)	0.525103	0.115443	5.23601
G614 spike	556	568	NKKFLPFQQFGRD	1624.86	Alpha spike alone	20 s (Ice)	0.763663	0.040795	5.2458
G614 spike	556	568	NKKFLPFQQFGRD	1624.86	Alpha spike alone	15 s (23)	1.55522	0	5.26341
G614 spike	556	568	NKKFLPFQQFGRD	1624.86	Alpha spike alone	1 min (23)	2.63546	0	5.2568
G614 spike	556	568	NKKFLPFQQFGRD	1624.86	Alpha spike alone	10 min (23)	5.22935	0.048767	5.24713
G614 spike	556	568	NKKFLPFQQFGRD	1624.86	Alpha spike alone	100 min (23)	6.75891	0	5.24379
G614 spike	556	568	NKKFLPFQQFGRD	1624.86	Alpha spike alone	6 h (28)	7.76433	0	5.24558
G614 spike	560	565	LPFQQF	779.409	Maximally labelled control	Max	2.84143	0.028624	6.30422
G614 spike	560	565	LPFQQF	779.409	G614 spike alone	4 s (Ice)	0.337126	0	6.61477
G614 spike	560	565	LPFQQF	779.409	G614 spike alone	20 s (Ice)	0.555168	0.079431	6.65569
G614 spike	560	565	LPFQQF	779.409	G614 spike alone	15 s (23)	1.00326	0	6.6493
G614 spike	560	565	LPFQQF	779.409	G614 spike alone	1 min (23)	1.36814	0	6.67213
G614 spike	560	565	LPFQQF	779.409	G614 spike alone	10 min (23)	2.12758	0.058538	6.64975
G614 spike	560	565	LPFQQF	779.409	G614 spike alone	100 min (23)	2.72685	0	6.64435
G614 spike	560	565	LPFQQF	779.409	G614 spike alone	6 h (28)	2.75879	0	6.62199
G614 spike	560	565	LPFQQF	779.409	Alpha spike alone	4 s (Ice)	0.423291	0.008374	6.21789
G614 spike	560	565	LPFQQF	779.409	Alpha spike alone	20 s (Ice)	0.942594	0.051227	6.23976
G614 spike	560	565	LPFQQF	779.409	Alpha spike alone	15 s (23)	1.4017	0	6.26675
G614 spike	560	565	LPFQQF	779.409	Alpha spike alone	1 min (23)	1.62192	0	6.25186
G614 spike	560	565	LPFQQF	779.409	Alpha spike alone	10 min (23)	2.02637	0.041551	6.23121
G614 spike	560	565	LPFQQF	779.409	Alpha spike alone	100 min (23)	2.71077	0	6.22555
G614 spike	560	565	LPFQQF	779.409	Alpha spike alone	6 h (28)	2.82704	0	6.22229
G614 spike	569	574	IADTTD	635.288	Maximally labelled control	Max	2.81884	0.072001	3.20117
G614 spike	569	574	IADTTD	635.288	G614 spike alone	4 s (Ice)	0.424369	0	2.76711
G614 spike	569	574	IADTTD	635.288	G614 spike alone	20 s (Ice)	0.460125	0.049394	2.74424
G614 spike	569	574	IADTTD	635.288	G614 spike alone	15 s (23)	0.903101	0	2.77403
G614 spike	569	574	IADTTD	635.288	G614 spike alone	1 min (23)	1.25182	0	2.73046
G614 spike	569	574	IADTTD	635.288	G614 spike alone	10 min (23)	2.07806	0.028522	2.76588
G614 spike	569	574	IADTTD	635.288	G614 spike alone	100 min (23)	2.73673	0	2.71946
G614 spike	569	574	IADTTD	635.288	G614 spike alone	6 h (28)	2.83082	0	2.8841
G614 spike	569	574	IADTTD	635.288	Alpha spike alone	20 s (Ice)	NaN	NaN	3.30456
G614 spike	569	574	IADTTD	635.288	Alpha spike alone	15 s (23)	NaN	NaN	3.27417
G614 spike	569	574	IADTTD	635.288	Alpha spike alone	1 min (23)	NaN	NaN	3.28762
G614 spike	569	574	IADTTD	635.288	Alpha spike alone	100 min (23)	NaN	NaN	3.34762
G614 spike	569	574	IADTTD	635.288	Alpha spike alone	6 h (28)	NaN	NaN	3.34649
G614 spike	569	575	IADTTDA	706.325	Maximally labelled control	Max	3.24094	0.034781	3.20292
G614 spike	569	575	IADTTDA	706.325	G614 spike alone	4 s (Ice)	0.412327	0	2.79231
G614 spike	569	575	IADTTDA	706.325	G614 spike alone	20 s (Ice)	0.490624	0.049905	2.76471
G614 spike	569	575	IADTTDA	706.325	G614 spike alone	15 s (23)	0.924127	0	2.79779
G614 spike	569	575	IADTTDA	706.325	G614 spike alone	1 min (23)	1.25056	0	2.7555
G614 spike	569	575	IADTTDA	706.325	G614 spike alone	10 min (23)	1.91478	0.033241	2.78644
G614 spike	569	575	IADTTDA	706.325	G614 spike alone	100 min (23)	2.5357	0	2.73747
G614 spike	569	575	IADTTDA	706.325	G614 spike alone	6 h (28)	2.70692	0	2.91193
G614 spike	569	575	IADTTDA	706.325	Alpha spike alone	20 s (Ice)	NaN	NaN	3.38247
G614 spike	569	575	IADTTDA	706.325	Alpha spike alone	15 s (23)	NaN	NaN	3.35684
G614 spike	569	575	IADTTDA	706.325	Alpha spike alone	1 min (23)	NaN	NaN	3.39196
G614 spike	569	575	IADTTDA	706.325	Alpha spike alone	100 min (23)	NaN	NaN	3.38936
G614 spike	569	575	IADTTDA	706.325	Alpha spike alone	6 h (28)	NaN	NaN	3.39852
G614 spike	569	582	IADTTDAVRDPQTL	1515.76	Maximally labelled control	Max	7.22212	0.062725	4.6973
G614 spike	569	582	IADTTDAVRDPQTL	1515.76	G614 spike alone	4 s (Ice)	0.337866	0	4.67125
G614 spike	569	582	IADTTDAVRDPQTL	1515.76	G614 spike alone	20 s (Ice)	0.507561	0.016611	4.70335
G614 spike	569	582	IADTTDAVRDPQTL	1515.76	G614 spike alone	15 s (23)	0.834644	0	4.70737
G614 spike	569	582	IADTTDAVRDPQTL	1515.76	G614 spike alone	1 min (23)	1.39387	0	4.70246
G614 spike	569	582	IADTTDAVRDPQTL	1515.76	G614 spike alone	10 min (23)	3.01715	0.115843	4.71142
G614 spike	569	582	IADTTDAVRDPQTL	1515.76	G614 spike alone	100 min (23)	4.42371	2.27374e-13	4.68937
G614 spike	569	582	IADTTDAVRDPQTL	1515.76	G614 spike alone	6 h (28)	4.95971	0	4.73454
G614 spike	569	583	IADTTDAVRDPQTLE	1644.81	Maximally labelled control	Max	8.2868	0.077543	4.59103
G614 spike	569	583	IADTTDAVRDPQTLE	1644.81	G614 spike alone	4 s (Ice)	0.515366	0	4.59841
G614 spike	569	583	IADTTDAVRDPQTLE	1644.81	G614 spike alone	20 s (Ice)	0.727526	0.011243	4.60922
G614 spike	569	583	IADTTDAVRDPQTLE	1644.81	G614 spike alone	15 s (23)	1.15008	0	4.61252
G614 spike	569	583	IADTTDAVRDPQTLE	1644.81	G614 spike alone	1 min (23)	1.5854	0	4.61247
G614 spike	569	583	IADTTDAVRDPQTLE	1644.81	G614 spike alone	10 min (23)	3.2279	0.06474	4.60837
G614 spike	569	583	IADTTDAVRDPQTLE	1644.81	G614 spike alone	100 min (23)	4.68657	0	4.57603
G614 spike	569	583	IADTTDAVRDPQTLE	1644.81	G614 spike alone	6 h (28)	5.4085	0	4.61965
G614 spike	569	584	IADTTDAVRDPQTLEI	1757.89	Maximally labelled control	Max	9.0614	0.139188	5.50485
G614 spike	569	584	IADTTDAVRDPQTLEI	1757.89	G614 spike alone	4 s (Ice)	0.737722	0	5.59222
G614 spike	569	584	IADTTDAVRDPQTLEI	1757.89	G614 spike alone	20 s (Ice)	0.98768	0.030171	5.62186
G614 spike	569	584	IADTTDAVRDPQTLEI	1757.89	G614 spike alone	15 s (23)	1.41669	2.27374e-13	5.62193
G614 spike	569	584	IADTTDAVRDPQTLEI	1757.89	G614 spike alone	1 min (23)	1.70482	2.27374e-13	5.63445
G614 spike	569	584	IADTTDAVRDPQTLEI	1757.89	G614 spike alone	10 min (23)	3.41822	0.04699	5.62145
G614 spike	569	584	IADTTDAVRDPQTLEI	1757.89	G614 spike alone	100 min (23)	5.44034	0	5.60639
G614 spike	569	584	IADTTDAVRDPQTLEI	1757.89	G614 spike alone	6 h (28)	6.18631	0	5.62161
G614 spike	569	585	IADTTDAVRDPQTLEIL	1870.98	Maximally labelled control	Max	9.70333	0.195081	6.00008
G614 spike	569	585	IADTTDAVRDPQTLEIL	1870.98	G614 spike alone	4 s (Ice)	0.810087	2.27374e-13	6.13292
G614 spike	569	585	IADTTDAVRDPQTLEIL	1870.98	G614 spike alone	20 s (Ice)	0.842096	0.036698	6.16943
G614 spike	569	585	IADTTDAVRDPQTLEIL	1870.98	G614 spike alone	15 s (23)	1.2864	0	6.16094
G614 spike	569	585	IADTTDAVRDPQTLEIL	1870.98	G614 spike alone	1 min (23)	1.63504	0	6.18044
G614 spike	569	585	IADTTDAVRDPQTLEIL	1870.98	G614 spike alone	10 min (23)	3.33911	0.041659	6.16101
G614 spike	569	585	IADTTDAVRDPQTLEIL	1870.98	G614 spike alone	100 min (23)	5.43731	0	6.15068
G614 spike	569	585	IADTTDAVRDPQTLEIL	1870.98	G614 spike alone	6 h (28)	6.15032	0	6.14613
G614 spike	569	585	IADTTDAVRDPQTLEIL	1870.98	Alpha spike alone	15 s (23)	NaN	NaN	5.33762
G614 spike	569	585	IADTTDAVRDPQTLEIL	1870.98	Alpha spike alone	1 min (23)	NaN	NaN	5.96463
G614 spike	572	582	TTDAVRDPQTL	1216.62	Maximally labelled control	Max	5.33448	0.054924	4.4432
G614 spike	572	582	TTDAVRDPQTL	1216.62	G614 spike alone	4 s (Ice)	0.416065	0	4.36793
G614 spike	572	582	TTDAVRDPQTL	1216.62	G614 spike alone	20 s (Ice)	0.35005	0.095925	4.37668
G614 spike	572	582	TTDAVRDPQTL	1216.62	G614 spike alone	15 s (23)	0.289033	0	4.39063
G614 spike	572	582	TTDAVRDPQTL	1216.62	G614 spike alone	1 min (23)	0.48484	0	4.39028
G614 spike	572	582	TTDAVRDPQTL	1216.62	G614 spike alone	10 min (23)	1.45754	0.039436	4.39063
G614 spike	572	582	TTDAVRDPQTL	1216.62	G614 spike alone	100 min (23)	2.8508	0	4.36529
G614 spike	572	582	TTDAVRDPQTL	1216.62	G614 spike alone	6 h (28)	3.29815	0	4.42689
G614 spike	572	582	TTDAVRDPQTL	1216.62	Alpha spike alone	4 s (Ice)	0.255277	0	4.43095
G614 spike	572	582	TTDAVRDPQTL	1216.62	Alpha spike alone	20 s (Ice)	0.288613	0.009557	4.40641
G614 spike	572	582	TTDAVRDPQTL	1216.62	Alpha spike alone	15 s (23)	0.322477	0	4.41421
G614 spike	572	582	TTDAVRDPQTL	1216.62	Alpha spike alone	1 min (23)	0.478002	0	4.41758
G614 spike	572	582	TTDAVRDPQTL	1216.62	Alpha spike alone	10 min (23)	1.48053	0.063779	4.42256
G614 spike	572	582	TTDAVRDPQTL	1216.62	Alpha spike alone	100 min (23)	2.89519	0	4.43213
G614 spike	572	582	TTDAVRDPQTL	1216.62	Alpha spike alone	6 h (28)	3.19817	0	4.41694
G614 spike	572	583	TTDAVRDPQTLE	1345.66	Maximally labelled control	Max	5.94977	0.039094	4.30229
G614 spike	572	583	TTDAVRDPQTLE	1345.66	G614 spike alone	4 s (Ice)	0.179458	0	4.24171
G614 spike	572	583	TTDAVRDPQTLE	1345.66	G614 spike alone	20 s (Ice)	0.271103	0.038106	4.2436
G614 spike	572	583	TTDAVRDPQTLE	1345.66	G614 spike alone	15 s (23)	0.240386	0	4.26226
G614 spike	572	583	TTDAVRDPQTLE	1345.66	G614 spike alone	1 min (23)	0.37438	0	4.25929
G614 spike	572	583	TTDAVRDPQTLE	1345.66	G614 spike alone	10 min (23)	1.55831	0.068442	4.26241
G614 spike	572	583	TTDAVRDPQTLE	1345.66	G614 spike alone	100 min (23)	2.80268	0	4.23258
G614 spike	572	583	TTDAVRDPQTLE	1345.66	G614 spike alone	6 h (28)	3.22311	0	4.29803
G614 spike	572	583	TTDAVRDPQTLE	1345.66	Alpha spike alone	4 s (Ice)	0.24886	0	4.28425
G614 spike	572	583	TTDAVRDPQTLE	1345.66	Alpha spike alone	20 s (Ice)	0.144924	0	4.27828
G614 spike	572	583	TTDAVRDPQTLE	1345.66	Alpha spike alone	15 s (23)	0.325469	0	4.24913
G614 spike	572	583	TTDAVRDPQTLE	1345.66	Alpha spike alone	1 min (23)	0.503746	0	4.27069
G614 spike	572	583	TTDAVRDPQTLE	1345.66	Alpha spike alone	10 min (23)	1.67449	0	4.28741
G614 spike	572	583	TTDAVRDPQTLE	1345.66	Alpha spike alone	100 min (23)	2.75068	0	4.29047
G614 spike	572	583	TTDAVRDPQTLE	1345.66	Alpha spike alone	6 h (28)	3.43217	0	4.28602
G614 spike	575	582	AVRDPQTL	899.495	Maximally labelled control	Max	3.89723	0.044432	4.20522
G614 spike	575	582	AVRDPQTL	899.495	G614 spike alone	4 s (Ice)	0.189282	0	4.08805
G614 spike	575	582	AVRDPQTL	899.495	G614 spike alone	20 s (Ice)	0.211206	0.013168	4.07712
G614 spike	575	582	AVRDPQTL	899.495	G614 spike alone	15 s (23)	0.179304	0	4.11196
G614 spike	575	582	AVRDPQTL	899.495	G614 spike alone	1 min (23)	0.402406	0	4.10785
G614 spike	575	582	AVRDPQTL	899.495	G614 spike alone	10 min (23)	1.44803	0.042915	4.10618
G614 spike	575	582	AVRDPQTL	899.495	G614 spike alone	100 min (23)	2.4741	0	4.07615
G614 spike	575	582	AVRDPQTL	899.495	G614 spike alone	6 h (28)	2.75569	0	4.15239
G614 spike	575	582	AVRDPQTL	899.495	Alpha spike alone	4 s (Ice)	0.158433	0.012961	3.64135
G614 spike	575	582	AVRDPQTL	899.495	Alpha spike alone	20 s (Ice)	0.180574	0	3.9467
G614 spike	575	582	AVRDPQTL	899.495	Alpha spike alone	15 s (23)	0.255568	0	3.87364
G614 spike	575	582	AVRDPQTL	899.495	Alpha spike alone	1 min (23)	0.391943	0	3.88288
G614 spike	575	582	AVRDPQTL	899.495	Alpha spike alone	10 min (23)	1.56425	0.032516	4.17967
G614 spike	575	582	AVRDPQTL	899.495	Alpha spike alone	100 min (23)	2.65614	0	4.20718
G614 spike	575	582	AVRDPQTL	899.495	Alpha spike alone	6 h (28)	2.89523	0	4.03767
G614 spike	575	583	AVRDPQTLE	1028.54	Maximally labelled control	Max	4.82664	0.083599	3.51963
G614 spike	575	583	AVRDPQTLE	1028.54	G614 spike alone	4 s (Ice)	0.257797	0	3.90381
G614 spike	575	583	AVRDPQTLE	1028.54	G614 spike alone	20 s (Ice)	0.338774	0.043146	3.89002
G614 spike	575	583	AVRDPQTLE	1028.54	G614 spike alone	15 s (23)	0.070264	0	3.92598
G614 spike	575	583	AVRDPQTLE	1028.54	G614 spike alone	1 min (23)	0.371304	0	3.93376
G614 spike	575	583	AVRDPQTLE	1028.54	G614 spike alone	10 min (23)	1.51248	0.075947	3.90451
G614 spike	575	583	AVRDPQTLE	1028.54	G614 spike alone	100 min (23)	2.60974	0	3.89359
G614 spike	575	583	AVRDPQTLE	1028.54	G614 spike alone	6 h (28)	2.88406	0	3.90877
G614 spike	575	583	AVRDPQTLE	1028.54	Alpha spike alone	4 s (Ice)	0.267545	0.013083	3.46506
G614 spike	575	583	AVRDPQTLE	1028.54	Alpha spike alone	20 s (Ice)	0.309101	0.019957	3.37425
G614 spike	575	583	AVRDPQTLE	1028.54	Alpha spike alone	15 s (23)	0.081486	0	4.07024
G614 spike	575	583	AVRDPQTLE	1028.54	Alpha spike alone	1 min (23)	0.554807	0	3.35592
G614 spike	575	583	AVRDPQTLE	1028.54	Alpha spike alone	10 min (23)	1.70313	0.046947	3.58652
G614 spike	575	583	AVRDPQTLE	1028.54	Alpha spike alone	100 min (23)	2.72892	0	3.44915
G614 spike	575	583	AVRDPQTLE	1028.54	Alpha spike alone	6 h (28)	2.93769	0	3.44104
G614 spike	575	585	AVRDPQTLEIL	1254.71	Maximally labelled control	Max	5.75061	0.041646	5.81965
G614 spike	575	585	AVRDPQTLEIL	1254.71	G614 spike alone	4 s (Ice)	0.522355	0	5.98533
G614 spike	575	585	AVRDPQTLEIL	1254.71	G614 spike alone	20 s (Ice)	0.593686	0.049097	6.01111
G614 spike	575	585	AVRDPQTLEIL	1254.71	G614 spike alone	15 s (23)	0.547426	0	6.0115
G614 spike	575	585	AVRDPQTLEIL	1254.71	G614 spike alone	1 min (23)	0.71501	0	6.02002
G614 spike	575	585	AVRDPQTLEIL	1254.71	G614 spike alone	10 min (23)	1.63592	0.024713	6.01305
G614 spike	575	585	AVRDPQTLEIL	1254.71	G614 spike alone	100 min (23)	3.06181	0	6.0034
G614 spike	575	585	AVRDPQTLEIL	1254.71	G614 spike alone	6 h (28)	3.65053	0	6.00174
G614 spike	575	585	AVRDPQTLEIL	1254.71	Alpha spike alone	4 s (Ice)	0.65756	0.045806	5.7228
G614 spike	575	585	AVRDPQTLEIL	1254.71	Alpha spike alone	20 s (Ice)	0.614462	0.023689	5.74457
G614 spike	575	585	AVRDPQTLEIL	1254.71	Alpha spike alone	15 s (23)	0.880461	0	5.76603
G614 spike	575	585	AVRDPQTLEIL	1254.71	Alpha spike alone	1 min (23)	0.710432	0	5.75732
G614 spike	575	585	AVRDPQTLEIL	1254.71	Alpha spike alone	10 min (23)	1.92433	0.010464	5.73262
G614 spike	575	585	AVRDPQTLEIL	1254.71	Alpha spike alone	100 min (23)	3.33361	0	5.72609
G614 spike	575	585	AVRDPQTLEIL	1254.71	Alpha spike alone	6 h (28)	3.88485	0	5.71712
G614 spike	576	582	VRDPQTL	828.457	Maximally labelled control	Max	3.15038	0.089374	4.04421
G614 spike	576	582	VRDPQTL	828.457	G614 spike alone	4 s (Ice)	0.091887	0	4.01265
G614 spike	576	582	VRDPQTL	828.457	G614 spike alone	20 s (Ice)	0.238847	0.115981	4.00215
G614 spike	576	582	VRDPQTL	828.457	G614 spike alone	15 s (23)	0.251134	0	4.02494
G614 spike	576	582	VRDPQTL	828.457	G614 spike alone	1 min (23)	0.41658	0	4.02632
G614 spike	576	582	VRDPQTL	828.457	G614 spike alone	10 min (23)	1.26508	0.051159	4.01801
G614 spike	576	582	VRDPQTL	828.457	G614 spike alone	100 min (23)	2.32989	1.13687e-13	3.99988
G614 spike	576	582	VRDPQTL	828.457	G614 spike alone	6 h (28)	2.50104	1.13687e-13	4.04817
G614 spike	576	582	VRDPQTL	828.457	Alpha spike alone	4 s (Ice)	0.106676	0.00474	3.51697
G614 spike	576	582	VRDPQTL	828.457	Alpha spike alone	20 s (Ice)	0.104815	0.03828	3.46859
G614 spike	576	582	VRDPQTL	828.457	Alpha spike alone	15 s (23)	0.138181	0	3.40809
G614 spike	576	582	VRDPQTL	828.457	Alpha spike alone	1 min (23)	0.213194	0	3.4422
G614 spike	576	582	VRDPQTL	828.457	Alpha spike alone	10 min (23)	1.33031	0.018908	3.87361
G614 spike	576	582	VRDPQTL	828.457	Alpha spike alone	100 min (23)	2.43181	1.13687e-13	3.9569
G614 spike	576	582	VRDPQTL	828.457	Alpha spike alone	6 h (28)	2.52275	0	3.93716
G614 spike	584	592	ILDITPCSF	1008.51	Maximally labelled control	Max	3.94069	0.087868	6.76994
G614 spike	584	592	ILDITPCSF	1008.51	G614 spike alone	4 s (Ice)	0.278081	0	7.11722
G614 spike	584	592	ILDITPCSF	1008.51	G614 spike alone	20 s (Ice)	0.463666	0.01445	7.16445
G614 spike	584	592	ILDITPCSF	1008.51	G614 spike alone	15 s (23)	1.50711	0	7.158
G614 spike	584	592	ILDITPCSF	1008.51	G614 spike alone	1 min (23)	1.93676	0	7.18495
G614 spike	584	592	ILDITPCSF	1008.51	G614 spike alone	10 min (23)	2.06487	0.008783	7.15891
G614 spike	584	592	ILDITPCSF	1008.51	G614 spike alone	100 min (23)	1.95911	0	7.15752
G614 spike	584	592	ILDITPCSF	1008.51	G614 spike alone	6 h (28)	2.16939	0	7.11215
G614 spike	584	592	ILDITPCSF	1008.51	Alpha spike alone	4 s (Ice)	0.318162	0.021861	6.5574
G614 spike	584	592	ILDITPCSF	1008.51	Alpha spike alone	20 s (Ice)	0.607093	0.052725	6.59358
G614 spike	584	592	ILDITPCSF	1008.51	Alpha spike alone	15 s (23)	1.44038	0	6.63855
G614 spike	584	592	ILDITPCSF	1008.51	Alpha spike alone	1 min (23)	2.00301	0	6.6238
G614 spike	584	592	ILDITPCSF	1008.51	Alpha spike alone	10 min (23)	2.08432	0.092644	6.58427
G614 spike	584	592	ILDITPCSF	1008.51	Alpha spike alone	100 min (23)	1.94668	0	6.56645
G614 spike	584	592	ILDITPCSF	1008.51	Alpha spike alone	6 h (28)	2.38098	0	6.55997
G614 spike	586	596	DITPCSFGGVS	1082.48	Maximally labelled control	Max	5.50222	0.076448	5.74473
G614 spike	586	596	DITPCSFGGVS	1082.48	G614 spike alone	4 s (Ice)	0.429634	0	5.92221
G614 spike	586	596	DITPCSFGGVS	1082.48	G614 spike alone	20 s (Ice)	0.635558	0.02435	5.95793
G614 spike	586	596	DITPCSFGGVS	1082.48	G614 spike alone	15 s (23)	2.26425	0	5.95193
G614 spike	586	596	DITPCSFGGVS	1082.48	G614 spike alone	1 min (23)	2.90544	0	5.9777
G614 spike	586	596	DITPCSFGGVS	1082.48	G614 spike alone	10 min (23)	3.48156	0.03572	5.95593
G614 spike	586	596	DITPCSFGGVS	1082.48	G614 spike alone	100 min (23)	3.83523	0	5.94083
G614 spike	586	596	DITPCSFGGVS	1082.48	G614 spike alone	6 h (28)	3.95393	0	5.94233
G614 spike	586	596	DITPCSFGGVS	1082.48	Alpha spike alone	4 s (Ice)	0.544195	0.019496	5.63777
G614 spike	586	596	DITPCSFGGVS	1082.48	Alpha spike alone	20 s (Ice)	0.827688	0.097056	5.65447
G614 spike	586	596	DITPCSFGGVS	1082.48	Alpha spike alone	15 s (23)	1.67631	0	5.67632
G614 spike	586	596	DITPCSFGGVS	1082.48	Alpha spike alone	1 min (23)	2.34573	0	5.66653
G614 spike	586	596	DITPCSFGGVS	1082.48	Alpha spike alone	10 min (23)	3.2782	0.038147	5.64206
G614 spike	586	596	DITPCSFGGVS	1082.48	Alpha spike alone	100 min (23)	3.87878	0	5.6376
G614 spike	586	596	DITPCSFGGVS	1082.48	Alpha spike alone	6 h (28)	4.23872	0	5.63955
G614 spike	621	633	PVAIHADQLTPTW	1448.75	Maximally labelled control	Max	5.42497	0.20478	5.37322
G614 spike	621	633	PVAIHADQLTPTW	1448.75	G614 spike alone	4 s (Ice)	0.61867	0	5.471
G614 spike	621	633	PVAIHADQLTPTW	1448.75	G614 spike alone	20 s (Ice)	0.768612	0.132645	5.51036
G614 spike	621	633	PVAIHADQLTPTW	1448.75	G614 spike alone	15 s (23)	1.251	0	5.50317
G614 spike	621	633	PVAIHADQLTPTW	1448.75	G614 spike alone	1 min (23)	2.10925	0	5.51376
G614 spike	621	633	PVAIHADQLTPTW	1448.75	G614 spike alone	10 min (23)	3.9751	0.041353	5.50087
G614 spike	621	633	PVAIHADQLTPTW	1448.75	G614 spike alone	100 min (23)	5.4687	0	5.49288
G614 spike	621	633	PVAIHADQLTPTW	1448.75	G614 spike alone	6 h (28)	5.73865	0	5.50494
G614 spike	621	633	PVAIHADQLTPTW	1448.75	Alpha spike alone	4 s (Ice)	0.604673	0.075229	5.29276
G614 spike	621	633	PVAIHADQLTPTW	1448.75	Alpha spike alone	20 s (Ice)	0.865033	0.145501	5.30764
G614 spike	621	633	PVAIHADQLTPTW	1448.75	Alpha spike alone	15 s (23)	1.00924	0	5.34125
G614 spike	621	633	PVAIHADQLTPTW	1448.75	Alpha spike alone	1 min (23)	2.047	0	5.31144
G614 spike	621	633	PVAIHADQLTPTW	1448.75	Alpha spike alone	10 min (23)	3.01398	0.058753	5.30223
G614 spike	621	633	PVAIHADQLTPTW	1448.75	Alpha spike alone	100 min (23)	4.63009	2.27374e-13	5.29016
G614 spike	621	633	PVAIHADQLTPTW	1448.75	Alpha spike alone	6 h (28)	5.17263	0	5.27837
G614 spike	627	633	DQLTPTW	860.415	Maximally labelled control	Max	3.00199	0.040052	6.0287
G614 spike	627	633	DQLTPTW	860.415	G614 spike alone	4 s (Ice)	1.36867	0	6.29371
G614 spike	627	633	DQLTPTW	860.415	G614 spike alone	20 s (Ice)	2.34574	0.011545	6.33077
G614 spike	627	633	DQLTPTW	860.415	G614 spike alone	15 s (23)	2.82303	0	6.32255
G614 spike	627	633	DQLTPTW	860.415	G614 spike alone	1 min (23)	2.84991	0	6.34676
G614 spike	627	633	DQLTPTW	860.415	G614 spike alone	10 min (23)	2.89403	0.024382	6.32924
G614 spike	627	633	DQLTPTW	860.415	G614 spike alone	100 min (23)	2.9103	0	6.31648
G614 spike	627	633	DQLTPTW	860.415	G614 spike alone	6 h (28)	2.96345	0	6.31695
G614 spike	627	633	DQLTPTW	860.415	Alpha spike alone	4 s (Ice)	1.09985	0.034916	5.97719
G614 spike	627	633	DQLTPTW	860.415	Alpha spike alone	20 s (Ice)	1.98712	0.038114	5.99525
G614 spike	627	633	DQLTPTW	860.415	Alpha spike alone	15 s (23)	2.47422	0	6.01011
G614 spike	627	633	DQLTPTW	860.415	Alpha spike alone	1 min (23)	2.64881	0	6.0035
G614 spike	627	633	DQLTPTW	860.415	Alpha spike alone	10 min (23)	2.93273	0.008187	5.98589
G614 spike	627	633	DQLTPTW	860.415	Alpha spike alone	100 min (23)	3.053	0	5.98796
G614 spike	627	633	DQLTPTW	860.415	Alpha spike alone	6 h (28)	3.15331	0	5.9785
G614 spike	627	641	DQLTPTWRVYSTGSN	1724.82	Maximally labelled control	Max	9.35129	0.096678	5.38704
G614 spike	627	641	DQLTPTWRVYSTGSN	1724.82	G614 spike alone	4 s (Ice)	5.40628	0	5.58448
G614 spike	627	641	DQLTPTWRVYSTGSN	1724.82	G614 spike alone	20 s (Ice)	7.17345	0.005695	5.6169
G614 spike	627	641	DQLTPTWRVYSTGSN	1724.82	G614 spike alone	15 s (23)	8.40421	2.27374e-13	5.6116
G614 spike	627	641	DQLTPTWRVYSTGSN	1724.82	G614 spike alone	1 min (23)	8.47327	0	5.63466
G614 spike	627	641	DQLTPTWRVYSTGSN	1724.82	G614 spike alone	10 min (23)	8.34433	0.08665	5.61824
G614 spike	627	641	DQLTPTWRVYSTGSN	1724.82	G614 spike alone	100 min (23)	8.38372	2.27374e-13	5.60015
G614 spike	627	641	DQLTPTWRVYSTGSN	1724.82	G614 spike alone	6 h (28)	8.33676	0	5.60992
G614 spike	627	641	DQLTPTWRVYSTGSN	1724.82	Alpha spike alone	4 s (Ice)	5.8205	0	5.35157
G614 spike	627	641	DQLTPTWRVYSTGSN	1724.82	Alpha spike alone	20 s (Ice)	7.77357	0.122434	5.35372
[truncated: 2,132 more rows]

## Sheet: Supplementary Fig. 10
Protein sequence	Start	End	Sequence	MHP (Da)	State	Exposure	Uptake (Da)	Uptake SD	RT (min)
G614 spike	21	31	RTQLPPAYTNS	1247.64	Maximally labelled control	Max	5.83306	0.042088	4.28623
G614 spike	21	31	RTQLPPAYTNS	1247.64	G614 spike alone	4 s (Ice)	1.1417	0	4.02757
G614 spike	21	31	RTQLPPAYTNS	1247.64	G614 spike alone	20 s (Ice)	1.46061	0.026947	4.03044
G614 spike	21	31	RTQLPPAYTNS	1247.64	G614 spike alone	15 s (23)	1.9428	0	4.26976
G614 spike	21	31	RTQLPPAYTNS	1247.64	G614 spike alone	1 min (23)	2.18123	0	4.25601
G614 spike	21	31	RTQLPPAYTNS	1247.64	G614 spike alone	10 min (23)	3.93296	0.052959	4.03873
G614 spike	21	31	RTQLPPAYTNS	1247.64	G614 spike alone	100 min (23)	4.66736	0	4.0176
G614 spike	21	31	RTQLPPAYTNS	1247.64	G614 spike alone	6 h (28)	4.69854	0	4.07001
G614 spike	21	31	RTQLPPAYTNS	1247.64	Beta spike alone	4 s (Ice)	1.36506	0.206483	3.47316
G614 spike	21	31	RTQLPPAYTNS	1247.64	Beta spike alone	20 s (Ice)	2.17375	0.102358	3.39393
G614 spike	21	31	RTQLPPAYTNS	1247.64	Beta spike alone	15 s (23)	2.12977	0	4.26021
G614 spike	21	31	RTQLPPAYTNS	1247.64	Beta spike alone	1 min (23)	2.02805	0	4.28423
G614 spike	21	31	RTQLPPAYTNS	1247.64	Beta spike alone	10 min (23)	4.35636	0.073361	3.40327
G614 spike	21	31	RTQLPPAYTNS	1247.64	Beta spike alone	100 min (23)	4.82941	0	3.42567
G614 spike	21	31	RTQLPPAYTNS	1247.64	Beta spike alone	6 h (28)	5.39784	0	3.44166
G614 spike	32	41	FTRGVYYPDK	1245.63	Maximally labelled control	Max	4.77661	0.043557	4.23272
G614 spike	32	41	FTRGVYYPDK	1245.63	G614 spike alone	4 s (Ice)	0.647895	0	4.17693
G614 spike	32	41	FTRGVYYPDK	1245.63	G614 spike alone	20 s (Ice)	0.844844	0.091636	4.19638
G614 spike	32	41	FTRGVYYPDK	1245.63	G614 spike alone	15 s (23)	0.798738	0	4.20176
G614 spike	32	41	FTRGVYYPDK	1245.63	G614 spike alone	1 min (23)	0.910305	0	4.19531
G614 spike	32	41	FTRGVYYPDK	1245.63	G614 spike alone	10 min (23)	1.18758	0.015268	4.2025
G614 spike	32	41	FTRGVYYPDK	1245.63	G614 spike alone	100 min (23)	1.66766	0	4.16964
G614 spike	32	41	FTRGVYYPDK	1245.63	G614 spike alone	6 h (28)	2.48986	0	4.24092
G614 spike	32	41	FTRGVYYPDK	1245.63	Beta spike alone	4 s (Ice)	0.634736	0	4.06584
G614 spike	32	41	FTRGVYYPDK	1245.63	Beta spike alone	20 s (Ice)	0.667304	0.001923	4.24357
G614 spike	32	41	FTRGVYYPDK	1245.63	Beta spike alone	15 s (23)	0.713599	0	4.23668
G614 spike	32	41	FTRGVYYPDK	1245.63	Beta spike alone	1 min (23)	0.785227	0	4.25148
G614 spike	32	41	FTRGVYYPDK	1245.63	Beta spike alone	10 min (23)	1.12618	0.022907	4.23674
G614 spike	32	41	FTRGVYYPDK	1245.63	Beta spike alone	6 h (28)	2.21656	0	4.25112
G614 spike	32	42	FTRGVYYPDKV	1344.69	Maximally labelled control	Max	5.75516	0.042848	4.71876
G614 spike	32	42	FTRGVYYPDKV	1344.69	G614 spike alone	4 s (Ice)	0.923178	0	4.73235
G614 spike	32	42	FTRGVYYPDKV	1344.69	G614 spike alone	20 s (Ice)	0.98662	0.051324	4.75378
G614 spike	32	42	FTRGVYYPDKV	1344.69	G614 spike alone	15 s (23)	0.981776	0	4.76253
G614 spike	32	42	FTRGVYYPDKV	1344.69	G614 spike alone	1 min (23)	1.05665	0	4.77261
G614 spike	32	42	FTRGVYYPDKV	1344.69	G614 spike alone	10 min (23)	1.49856	0.047355	4.76327
G614 spike	32	42	FTRGVYYPDKV	1344.69	G614 spike alone	100 min (23)	2.13158	0	4.72963
G614 spike	32	42	FTRGVYYPDKV	1344.69	G614 spike alone	6 h (28)	3.36305	0	4.78657
G614 spike	32	42	FTRGVYYPDKV	1344.69	Beta spike alone	4 s (Ice)	0.832419	0.012981	4.67748
G614 spike	32	42	FTRGVYYPDKV	1344.69	Beta spike alone	20 s (Ice)	0.867465	0.042113	4.69172
G614 spike	32	42	FTRGVYYPDKV	1344.69	Beta spike alone	15 s (23)	0.915081	0	4.68816
G614 spike	32	42	FTRGVYYPDKV	1344.69	Beta spike alone	1 min (23)	0.973521	0	4.69693
G614 spike	32	42	FTRGVYYPDKV	1344.69	Beta spike alone	10 min (23)	1.53803	0.059697	4.68147
G614 spike	32	42	FTRGVYYPDKV	1344.69	Beta spike alone	100 min (23)	2.06633	0	4.67524
G614 spike	32	42	FTRGVYYPDKV	1344.69	Beta spike alone	6 h (28)	3.2122	0	4.68891
G614 spike	32	48	FTRGVYYPDKVFRSSVL	2034.08	Maximally labelled control	Max	10.1012	0.160918	5.41207
G614 spike	32	48	FTRGVYYPDKVFRSSVL	2034.08	G614 spike alone	4 s (Ice)	1.06418	2.27374e-13	5.55243
G614 spike	32	48	FTRGVYYPDKVFRSSVL	2034.08	G614 spike alone	20 s (Ice)	1.21119	0.01243	5.58366
G614 spike	32	48	FTRGVYYPDKVFRSSVL	2034.08	G614 spike alone	15 s (23)	1.47458	0	5.57688
G614 spike	32	48	FTRGVYYPDKVFRSSVL	2034.08	G614 spike alone	1 min (23)	1.97512	0	5.60228
G614 spike	32	48	FTRGVYYPDKVFRSSVL	2034.08	G614 spike alone	10 min (23)	3.88188	0.041634	5.58646
G614 spike	32	48	FTRGVYYPDKVFRSSVL	2034.08	G614 spike alone	100 min (23)	5.70111	0	5.56246
G614 spike	32	48	FTRGVYYPDKVFRSSVL	2034.08	G614 spike alone	6 h (28)	7.22578	2.27374e-13	5.58039
G614 spike	32	48	FTRGVYYPDKVFRSSVL	2034.08	Beta spike alone	4 s (Ice)	1.02026	0.093935	5.31893
G614 spike	32	48	FTRGVYYPDKVFRSSVL	2034.08	Beta spike alone	20 s (Ice)	1.00489	0.04069	5.34862
G614 spike	32	48	FTRGVYYPDKVFRSSVL	2034.08	Beta spike alone	15 s (23)	1.23003	2.27374e-13	5.36325
G614 spike	32	48	FTRGVYYPDKVFRSSVL	2034.08	Beta spike alone	1 min (23)	1.82106	0	5.36856
G614 spike	32	48	FTRGVYYPDKVFRSSVL	2034.08	Beta spike alone	10 min (23)	3.69819	0.067877	5.32851
G614 spike	32	48	FTRGVYYPDKVFRSSVL	2034.08	Beta spike alone	100 min (23)	5.40385	0	5.32211
G614 spike	32	48	FTRGVYYPDKVFRSSVL	2034.08	Beta spike alone	6 h (28)	7.05659	0	5.32261
G614 spike	39	43	PDKVF	605.329	Maximally labelled control	Max	1.90238	0.046343	5.46404
G614 spike	39	43	PDKVF	605.329	G614 spike alone	4 s (Ice)	0.395421	0	5.59356
G614 spike	39	43	PDKVF	605.329	G614 spike alone	20 s (Ice)	0.414258	0.023698	5.62517
G614 spike	39	43	PDKVF	605.329	G614 spike alone	15 s (23)	0.433401	0	5.62778
G614 spike	39	43	PDKVF	605.329	G614 spike alone	1 min (23)	0.426597	0	5.63521
G614 spike	39	43	PDKVF	605.329	G614 spike alone	10 min (23)	0.727771	0.042343	5.62768
G614 spike	39	43	PDKVF	605.329	G614 spike alone	100 min (23)	0.946561	0	5.60808
G614 spike	39	43	PDKVF	605.329	G614 spike alone	6 h (28)	1.33098	0	5.6077
G614 spike	39	43	PDKVF	605.329	Beta spike alone	4 s (Ice)	0.306202	0.013288	5.38084
G614 spike	39	43	PDKVF	605.329	Beta spike alone	20 s (Ice)	0.386456	0.028235	5.39797
G614 spike	39	43	PDKVF	605.329	Beta spike alone	15 s (23)	0.431958	0	5.40234
G614 spike	39	43	PDKVF	605.329	Beta spike alone	1 min (23)	0.478163	0	5.40792
G614 spike	39	43	PDKVF	605.329	Beta spike alone	10 min (23)	0.622153	0.026775	5.3863
G614 spike	39	43	PDKVF	605.329	Beta spike alone	100 min (23)	0.948805	0	5.3818
G614 spike	39	43	PDKVF	605.329	Beta spike alone	6 h (28)	1.32443	0	5.38229
G614 spike	43	54	FRSSVLHSTQDL	1389.71	Maximally labelled control	Max	5.79764	0	4.75841
G614 spike	43	54	FRSSVLHSTQDL	1389.71	G614 spike alone	4 s (Ice)	0.803948	0	4.70374
G614 spike	43	54	FRSSVLHSTQDL	1389.71	G614 spike alone	20 s (Ice)	1.11708	0.178649	4.7231
G614 spike	43	54	FRSSVLHSTQDL	1389.71	G614 spike alone	15 s (23)	1.66335	0	4.73586
G614 spike	43	54	FRSSVLHSTQDL	1389.71	G614 spike alone	1 min (23)	1.77529	0	4.72868
G614 spike	43	54	FRSSVLHSTQDL	1389.71	G614 spike alone	10 min (23)	3.38854	0.079488	4.73179
G614 spike	43	54	FRSSVLHSTQDL	1389.71	G614 spike alone	100 min (23)	4.92744	0	4.69922
G614 spike	43	54	FRSSVLHSTQDL	1389.71	G614 spike alone	6 h (28)	5.44447	0	4.75861
G614 spike	43	54	FRSSVLHSTQDL	1389.71	Beta spike alone	4 s (Ice)	0.51248	0	4.65087
G614 spike	43	54	FRSSVLHSTQDL	1389.71	Beta spike alone	20 s (Ice)	1.00725	0.120594	4.66432
G614 spike	43	54	FRSSVLHSTQDL	1389.71	Beta spike alone	15 s (23)	1.30168	0	4.65567
G614 spike	43	54	FRSSVLHSTQDL	1389.71	Beta spike alone	1 min (23)	1.72029	2.27374e-13	4.67321
G614 spike	43	54	FRSSVLHSTQDL	1389.71	Beta spike alone	10 min (23)	2.86578	0.033216	4.64937
G614 spike	43	54	FRSSVLHSTQDL	1389.71	Beta spike alone	100 min (23)	4.68944	0	4.63692
G614 spike	43	54	FRSSVLHSTQDL	1389.71	Beta spike alone	6 h (28)	4.78619	0	4.64884
G614 spike	47	56	VLHSTQDLFL	1172.63	Maximally labelled control	Max	4.18388	0.086711	6.14548
G614 spike	47	56	VLHSTQDLFL	1172.63	G614 spike alone	4 s (Ice)	0.608229	0	6.37042
G614 spike	47	56	VLHSTQDLFL	1172.63	G614 spike alone	20 s (Ice)	0.903288	0.114628	6.40118
G614 spike	47	56	VLHSTQDLFL	1172.63	G614 spike alone	15 s (23)	1.04625	0	6.40163
G614 spike	47	56	VLHSTQDLFL	1172.63	G614 spike alone	1 min (23)	1.09997	0	6.41804
G614 spike	47	56	VLHSTQDLFL	1172.63	G614 spike alone	10 min (23)	1.3328	0.016669	6.40121
G614 spike	47	56	VLHSTQDLFL	1172.63	G614 spike alone	100 min (23)	2.2086	0	6.38802
G614 spike	47	56	VLHSTQDLFL	1172.63	G614 spike alone	6 h (28)	2.49862	0	6.38224
G614 spike	47	56	VLHSTQDLFL	1172.63	Beta spike alone	4 s (Ice)	0.644048	0.021396	6.02632
G614 spike	47	56	VLHSTQDLFL	1172.63	Beta spike alone	20 s (Ice)	0.894506	0.015569	6.07297
G614 spike	47	56	VLHSTQDLFL	1172.63	Beta spike alone	15 s (23)	0.947256	0	6.09815
G614 spike	47	56	VLHSTQDLFL	1172.63	Beta spike alone	1 min (23)	0.984024	0	6.0928
G614 spike	47	56	VLHSTQDLFL	1172.63	Beta spike alone	10 min (23)	1.33104	0.01953	6.06043
G614 spike	47	56	VLHSTQDLFL	1172.63	Beta spike alone	100 min (23)	2.07634	0	6.04318
G614 spike	47	56	VLHSTQDLFL	1172.63	Beta spike alone	6 h (28)	2.40399	0	6.04951
G614 spike	49	54	HSTQDL	700.326	Maximally labelled control	Max	2.45938	0.047782	3.34803
G614 spike	49	54	HSTQDL	700.326	G614 spike alone	4 s (Ice)	0.346865	0	2.80713
G614 spike	49	54	HSTQDL	700.326	G614 spike alone	20 s (Ice)	0.576349	0.119195	2.77557
G614 spike	49	54	HSTQDL	700.326	G614 spike alone	15 s (23)	0.828147	0	2.81276
G614 spike	49	54	HSTQDL	700.326	G614 spike alone	1 min (23)	0.894327	0	2.76913
G614 spike	49	54	HSTQDL	700.326	G614 spike alone	10 min (23)	1.05263	0.037984	2.8007
G614 spike	49	54	HSTQDL	700.326	G614 spike alone	100 min (23)	1.65988	0	2.75231
G614 spike	49	54	HSTQDL	700.326	G614 spike alone	6 h (28)	2.0951	0	2.93062
G614 spike	49	54	HSTQDL	700.326	Beta spike alone	4 s (Ice)	0.353592	0.014905	3.44075
G614 spike	49	54	HSTQDL	700.326	Beta spike alone	20 s (Ice)	0.64206	0.013248	3.36829
G614 spike	49	54	HSTQDL	700.326	Beta spike alone	15 s (23)	0.807572	0	3.31503
G614 spike	49	54	HSTQDL	700.326	Beta spike alone	1 min (23)	0.782897	0	3.32273
G614 spike	49	54	HSTQDL	700.326	Beta spike alone	10 min (23)	1.04578	0.006952	3.37592
G614 spike	49	54	HSTQDL	700.326	Beta spike alone	100 min (23)	1.64318	0	3.41078
G614 spike	49	54	HSTQDL	700.326	Beta spike alone	6 h (28)	2.13318	0	3.41291
G614 spike	49	55	HSTQDLF	847.394	Maximally labelled control	Max	3.00918	0.081953	5.45604
G614 spike	49	55	HSTQDLF	847.394	G614 spike alone	4 s (Ice)	0.351697	0	5.50428
G614 spike	49	55	HSTQDLF	847.394	G614 spike alone	20 s (Ice)	0.569137	0.101759	5.52074
G614 spike	49	55	HSTQDLF	847.394	G614 spike alone	15 s (23)	0.780247	0	5.5297
G614 spike	49	55	HSTQDLF	847.394	G614 spike alone	1 min (23)	0.845162	0	5.53066
G614 spike	49	55	HSTQDLF	847.394	G614 spike alone	10 min (23)	0.994351	0.040835	5.5329
G614 spike	49	55	HSTQDLF	847.394	G614 spike alone	100 min (23)	1.6303	0	5.50549
G614 spike	49	55	HSTQDLF	847.394	G614 spike alone	6 h (28)	1.97197	0	5.55658
G614 spike	49	55	HSTQDLF	847.394	Beta spike alone	4 s (Ice)	0.384098	0.025328	5.41207
G614 spike	49	55	HSTQDLF	847.394	Beta spike alone	20 s (Ice)	0.663582	0.0168	5.43091
G614 spike	49	55	HSTQDLF	847.394	Beta spike alone	15 s (23)	0.817203	0	5.4344
G614 spike	49	55	HSTQDLF	847.394	Beta spike alone	1 min (23)	0.820785	0	5.43942
G614 spike	49	55	HSTQDLF	847.394	Beta spike alone	10 min (23)	0.979875	0.027905	5.42131
G614 spike	49	55	HSTQDLF	847.394	Beta spike alone	100 min (23)	1.61456	0	5.41669
G614 spike	49	55	HSTQDLF	847.394	Beta spike alone	6 h (28)	2.08004	0	5.42025
G614 spike	49	58	HSTQDLFLPF	1204.6	Maximally labelled control	Max	4.18329	0.079356	6.76905
G614 spike	49	58	HSTQDLFLPF	1204.6	G614 spike alone	4 s (Ice)	0.207232	0	7.20696
G614 spike	49	58	HSTQDLFLPF	1204.6	G614 spike alone	20 s (Ice)	0.452693	0.110215	7.26096
G614 spike	49	58	HSTQDLFLPF	1204.6	G614 spike alone	15 s (23)	0.635713	0	7.20555
G614 spike	49	58	HSTQDLFLPF	1204.6	G614 spike alone	1 min (23)	0.546624	0	7.30097
G614 spike	49	58	HSTQDLFLPF	1204.6	G614 spike alone	10 min (23)	0.887888	0.002285	7.26768
G614 spike	49	58	HSTQDLFLPF	1204.6	G614 spike alone	100 min (23)	1.32202	0	7.26567
G614 spike	49	58	HSTQDLFLPF	1204.6	G614 spike alone	6 h (28)	1.74071	0	7.20496
G614 spike	49	58	HSTQDLFLPF	1204.6	Beta spike alone	4 s (Ice)	0.185592	0.042326	6.5922
G614 spike	49	58	HSTQDLFLPF	1204.6	Beta spike alone	20 s (Ice)	0.419688	0.028414	6.671
G614 spike	49	58	HSTQDLFLPF	1204.6	Beta spike alone	15 s (23)	0.605185	0	6.7183
G614 spike	49	58	HSTQDLFLPF	1204.6	Beta spike alone	1 min (23)	0.5801	0	6.71215
G614 spike	49	58	HSTQDLFLPF	1204.6	Beta spike alone	10 min (23)	0.765271	0.02132	6.65025
G614 spike	49	58	HSTQDLFLPF	1204.6	Beta spike alone	100 min (23)	1.30771	0	6.61652
G614 spike	49	58	HSTQDLFLPF	1204.6	Beta spike alone	6 h (28)	1.85397	0	6.61782
G614 spike	81	91	NPVLPFNDGVY	1234.61	G614 spike alone	4 s (Ice)	0.080144	0	6.61327
G614 spike	81	91	NPVLPFNDGVY	1234.61	G614 spike alone	20 s (Ice)	0.085065	0.048176	6.66462
G614 spike	81	91	NPVLPFNDGVY	1234.61	G614 spike alone	15 s (23)	0.249454	0	6.64609
G614 spike	81	91	NPVLPFNDGVY	1234.61	G614 spike alone	10 min (23)	3.99465	0.013037	6.69169
G614 spike	81	91	NPVLPFNDGVY	1234.61	G614 spike alone	6 h (28)	4.24205	0	6.654
G614 spike	81	91	NPVLPFNDGVY	1234.61	Beta spike alone	10 min (23)	4.19238	0.027676	6.25948
G614 spike	81	91	NPVLPFNDGVY	1234.61	Beta spike alone	6 h (28)	4.39438	0	6.24457
G614 spike	85	91	PFNDGVY	811.362	Maximally labelled control	Max	3.24277	0.03306	5.52382
G614 spike	85	91	PFNDGVY	811.362	G614 spike alone	4 s (Ice)	0.152668	0	5.58293
G614 spike	85	91	PFNDGVY	811.362	G614 spike alone	20 s (Ice)	0.249075	0.010496	5.60941
G614 spike	85	91	PFNDGVY	811.362	G614 spike alone	15 s (23)	0.509732	0	5.60846
G614 spike	85	91	PFNDGVY	811.362	G614 spike alone	1 min (23)	0.86165	0	5.61636
G614 spike	85	91	PFNDGVY	811.362	G614 spike alone	10 min (23)	1.0665	0.052043	5.61691
G614 spike	85	91	PFNDGVY	811.362	G614 spike alone	100 min (23)	1.40655	0	5.58821
G614 spike	85	91	PFNDGVY	811.362	G614 spike alone	6 h (28)	1.75104	0	5.63272
G614 spike	85	91	PFNDGVY	811.362	Beta spike alone	4 s (Ice)	0.169916	0.022617	5.46247
G614 spike	85	91	PFNDGVY	811.362	Beta spike alone	20 s (Ice)	0.180535	0.101503	5.48393
G614 spike	85	91	PFNDGVY	811.362	Beta spike alone	15 s (23)	0.602202	0	5.48547
G614 spike	85	91	PFNDGVY	811.362	Beta spike alone	1 min (23)	0.911709	0	5.49509
G614 spike	85	91	PFNDGVY	811.362	Beta spike alone	10 min (23)	1.07733	0.014042	5.46689
G614 spike	85	91	PFNDGVY	811.362	Beta spike alone	100 min (23)	1.61844	0	5.46601
G614 spike	85	91	PFNDGVY	811.362	Beta spike alone	6 h (28)	1.84335	0	5.46942
G614 spike	91	106	YFASTEKSNIIRGWIF	1932	Maximally labelled control	Max	9.47697	0.182515	6.61631
G614 spike	91	106	YFASTEKSNIIRGWIF	1932	G614 spike alone	4 s (Ice)	1.28025	2.27374e-13	6.96366
G614 spike	91	106	YFASTEKSNIIRGWIF	1932	G614 spike alone	20 s (Ice)	1.48773	0.104921	7.01094
G614 spike	91	106	YFASTEKSNIIRGWIF	1932	G614 spike alone	15 s (23)	2.75102	0	7.03663
G614 spike	91	106	YFASTEKSNIIRGWIF	1932	G614 spike alone	1 min (23)	3.41276	0	7.03405
G614 spike	91	106	YFASTEKSNIIRGWIF	1932	G614 spike alone	10 min (23)	4.05428	0.023582	7.00743
G614 spike	91	106	YFASTEKSNIIRGWIF	1932	G614 spike alone	100 min (23)	4.69865	0	7.001
G614 spike	91	106	YFASTEKSNIIRGWIF	1932	G614 spike alone	6 h (28)	5.39766	0	6.95845
G614 spike	91	106	YFASTEKSNIIRGWIF	1932	Beta spike alone	4 s (Ice)	2.1464	0.026388	6.40899
G614 spike	91	106	YFASTEKSNIIRGWIF	1932	Beta spike alone	20 s (Ice)	2.40834	0.052714	6.47499
G614 spike	91	106	YFASTEKSNIIRGWIF	1932	Beta spike alone	15 s (23)	2.93937	2.27374e-13	6.51272
G614 spike	91	106	YFASTEKSNIIRGWIF	1932	Beta spike alone	1 min (23)	3.31747	0	6.50436
G614 spike	91	106	YFASTEKSNIIRGWIF	1932	Beta spike alone	10 min (23)	4.14053	0.047908	6.44852
G614 spike	91	106	YFASTEKSNIIRGWIF	1932	Beta spike alone	100 min (23)	4.7998	0	6.42311
G614 spike	91	106	YFASTEKSNIIRGWIF	1932	Beta spike alone	6 h (28)	5.87022	2.27374e-13	6.42165
G614 spike	92	103	FASTEKSNIIRG	1322.71	Maximally labelled control	Max	6.82209	0.149003	3.4995
G614 spike	92	103	FASTEKSNIIRG	1322.71	G614 spike alone	4 s (Ice)	1.24727	0	3.94284
G614 spike	92	103	FASTEKSNIIRG	1322.71	G614 spike alone	20 s (Ice)	1.71643	0.067447	3.90532
G614 spike	92	103	FASTEKSNIIRG	1322.71	G614 spike alone	15 s (23)	2.90364	0	3.93675
G614 spike	92	103	FASTEKSNIIRG	1322.71	G614 spike alone	1 min (23)	3.52032	2.27374e-13	3.95251
G614 spike	92	103	FASTEKSNIIRG	1322.71	G614 spike alone	10 min (23)	4.29936	0.126255	3.93371
G614 spike	92	103	FASTEKSNIIRG	1322.71	G614 spike alone	100 min (23)	4.91998	0	3.92464
G614 spike	92	103	FASTEKSNIIRG	1322.71	G614 spike alone	6 h (28)	5.36186	0	3.96119
G614 spike	92	103	FASTEKSNIIRG	1322.71	Beta spike alone	4 s (Ice)	2.24038	0.034809	3.45331
G614 spike	92	103	FASTEKSNIIRG	1322.71	Beta spike alone	20 s (Ice)	2.49083	0.035362	3.38377
G614 spike	92	103	FASTEKSNIIRG	1322.71	Beta spike alone	15 s (23)	3.39154	0	3.33322
G614 spike	92	103	FASTEKSNIIRG	1322.71	Beta spike alone	1 min (23)	3.51797	0	3.33784
G614 spike	92	103	FASTEKSNIIRG	1322.71	Beta spike alone	10 min (23)	4.39361	0.045867	3.39559
G614 spike	92	103	FASTEKSNIIRG	1322.71	Beta spike alone	100 min (23)	5.14469	0	3.4217
G614 spike	92	103	FASTEKSNIIRG	1322.71	Beta spike alone	6 h (28)	6.09324	2.27374e-13	3.42806
G614 spike	92	106	FASTEKSNIIRGWIF	1768.94	Maximally labelled control	Max	8.94131	0.14541	6.54835
G614 spike	92	106	FASTEKSNIIRGWIF	1768.94	G614 spike alone	4 s (Ice)	1.37103	0	6.82297
G614 spike	92	106	FASTEKSNIIRGWIF	1768.94	G614 spike alone	20 s (Ice)	1.61755	0.137066	6.86605
G614 spike	92	106	FASTEKSNIIRGWIF	1768.94	G614 spike alone	15 s (23)	2.95562	0	6.85861
G614 spike	92	106	FASTEKSNIIRGWIF	1768.94	G614 spike alone	1 min (23)	3.46957	0	6.8874
G614 spike	92	106	FASTEKSNIIRGWIF	1768.94	G614 spike alone	10 min (23)	4.2358	0.050446	6.85638
G614 spike	92	106	FASTEKSNIIRGWIF	1768.94	G614 spike alone	100 min (23)	4.87773	0	6.85405
G614 spike	92	106	FASTEKSNIIRGWIF	1768.94	G614 spike alone	6 h (28)	5.54799	0	6.82564
G614 spike	92	106	FASTEKSNIIRGWIF	1768.94	Beta spike alone	4 s (Ice)	2.28519	0.016344	6.3133
G614 spike	92	106	FASTEKSNIIRGWIF	1768.94	Beta spike alone	20 s (Ice)	2.35065	0.038672	6.36466
G614 spike	92	106	FASTEKSNIIRGWIF	1768.94	Beta spike alone	15 s (23)	3.09861	0	6.3972
G614 spike	92	106	FASTEKSNIIRGWIF	1768.94	Beta spike alone	1 min (23)	3.42297	0	6.39773
G614 spike	92	106	FASTEKSNIIRGWIF	1768.94	Beta spike alone	10 min (23)	4.24336	0.032911	6.34201
G614 spike	92	106	FASTEKSNIIRGWIF	1768.94	Beta spike alone	100 min (23)	5.05175	0	6.33107
G614 spike	92	106	FASTEKSNIIRGWIF	1768.94	Beta spike alone	6 h (28)	6.02483	0	6.33194
G614 spike	93	103	ASTEKSNIIRG	1175.64	G614 spike alone	4 s (Ice)	1.36772	0	3.93218
G614 spike	93	103	ASTEKSNIIRG	1175.64	G614 spike alone	20 s (Ice)	1.42274	0.183645	3.93063
G614 spike	93	103	ASTEKSNIIRG	1175.64	G614 spike alone	15 s (23)	2.78477	0	3.94113
G614 spike	93	103	ASTEKSNIIRG	1175.64	G614 spike alone	1 min (23)	3.18958	0	3.94776
G614 spike	93	103	ASTEKSNIIRG	1175.64	G614 spike alone	10 min (23)	3.90608	0.077401	3.93301
G614 spike	93	103	ASTEKSNIIRG	1175.64	G614 spike alone	100 min (23)	4.34736	0	3.92086
G614 spike	93	103	ASTEKSNIIRG	1175.64	G614 spike alone	6 h (28)	4.6362	0	3.95059
G614 spike	93	103	ASTEKSNIIRG	1175.64	Beta spike alone	4 s (Ice)	2.21778	0.025446	3.45071
G614 spike	93	103	ASTEKSNIIRG	1175.64	Beta spike alone	20 s (Ice)	2.42957	0.06179	3.37538
G614 spike	93	103	ASTEKSNIIRG	1175.64	Beta spike alone	15 s (23)	3.21321	0	3.32789
G614 spike	93	103	ASTEKSNIIRG	1175.64	Beta spike alone	1 min (23)	3.50268	0	3.32868
G614 spike	93	103	ASTEKSNIIRG	1175.64	Beta spike alone	10 min (23)	3.57039	0.037547	3.3833
G614 spike	93	103	ASTEKSNIIRG	1175.64	Beta spike alone	100 min (23)	4.35715	0	3.41873
G614 spike	93	103	ASTEKSNIIRG	1175.64	Beta spike alone	6 h (28)	4.95282	0	3.42907
G614 spike	93	106	ASTEKSNIIRGWIF	1621.87	Maximally labelled control	Max	6.90854	0.107873	6.4156
G614 spike	93	106	ASTEKSNIIRGWIF	1621.87	G614 spike alone	4 s (Ice)	1.23542	0	6.70469
G614 spike	93	106	ASTEKSNIIRGWIF	1621.87	G614 spike alone	20 s (Ice)	1.41868	0.1878	6.74939
G614 spike	93	106	ASTEKSNIIRGWIF	1621.87	G614 spike alone	15 s (23)	2.55366	0	6.74292
G614 spike	93	106	ASTEKSNIIRGWIF	1621.87	G614 spike alone	1 min (23)	3.11032	0	6.77682
G614 spike	93	106	ASTEKSNIIRGWIF	1621.87	G614 spike alone	10 min (23)	3.91973	0.028768	6.74625
G614 spike	93	106	ASTEKSNIIRGWIF	1621.87	G614 spike alone	100 min (23)	4.39605	0	6.74098
G614 spike	93	106	ASTEKSNIIRGWIF	1621.87	G614 spike alone	6 h (28)	5.01959	0	6.70178
G614 spike	93	106	ASTEKSNIIRGWIF	1621.87	Beta spike alone	4 s (Ice)	1.92397	0.018786	6.23172
G614 spike	93	106	ASTEKSNIIRGWIF	1621.87	Beta spike alone	20 s (Ice)	2.094	0.055277	6.28248
G614 spike	93	106	ASTEKSNIIRGWIF	1621.87	Beta spike alone	15 s (23)	2.68732	0	6.31626
G614 spike	93	106	ASTEKSNIIRGWIF	1621.87	Beta spike alone	1 min (23)	3.05531	0	6.30542
G614 spike	93	106	ASTEKSNIIRGWIF	1621.87	Beta spike alone	10 min (23)	3.77538	0.04973	6.26598
G614 spike	93	106	ASTEKSNIIRGWIF	1621.87	Beta spike alone	100 min (23)	4.58864	0	6.24409
G614 spike	93	106	ASTEKSNIIRGWIF	1621.87	Beta spike alone	6 h (28)	5.49891	2.27374e-13	6.24683
G614 spike	93	110	ASTEKSNIIRGWIFGTTL	1994.07	Maximally labelled control	Max	11.0241	0.095738	6.56373
G614 spike	93	110	ASTEKSNIIRGWIFGTTL	1994.07	G614 spike alone	4 s (Ice)	1.25637	0	6.89921
G614 spike	93	110	ASTEKSNIIRGWIFGTTL	1994.07	G614 spike alone	20 s (Ice)	1.39187	0.113303	6.94772
G614 spike	93	110	ASTEKSNIIRGWIFGTTL	1994.07	G614 spike alone	15 s (23)	2.45337	0	6.89933
G614 spike	93	110	ASTEKSNIIRGWIFGTTL	1994.07	G614 spike alone	1 min (23)	3.09689	0	6.97184
G614 spike	93	110	ASTEKSNIIRGWIFGTTL	1994.07	G614 spike alone	10 min (23)	4.31005	0.0408	6.94588
G614 spike	93	110	ASTEKSNIIRGWIFGTTL	1994.07	G614 spike alone	100 min (23)	5.96121	2.27374e-13	6.93466
G614 spike	93	110	ASTEKSNIIRGWIFGTTL	1994.07	G614 spike alone	6 h (28)	6.9429	0	6.87475
G614 spike	93	110	ASTEKSNIIRGWIFGTTL	1994.07	Beta spike alone	4 s (Ice)	1.86774	0.009271	6.32502
G614 spike	93	110	ASTEKSNIIRGWIFGTTL	1994.07	Beta spike alone	20 s (Ice)	2.04049	0.068995	6.37651
G614 spike	93	110	ASTEKSNIIRGWIFGTTL	1994.07	Beta spike alone	15 s (23)	2.75228	2.27374e-13	6.41479
G614 spike	93	110	ASTEKSNIIRGWIFGTTL	1994.07	Beta spike alone	1 min (23)	3.35071	0	6.40411
G614 spike	93	110	ASTEKSNIIRGWIFGTTL	1994.07	Beta spike alone	10 min (23)	4.977	0.091226	6.35218
G614 spike	93	110	ASTEKSNIIRGWIFGTTL	1994.07	Beta spike alone	100 min (23)	6.86559	0	6.33651
G614 spike	93	110	ASTEKSNIIRGWIFGTTL	1994.07	Beta spike alone	6 h (28)	7.90725	0	6.33669
G614 spike	94	103	STEKSNIIRG	1104.6	Maximally labelled control	Max	5.79789	0.094846	3.24329
G614 spike	94	103	STEKSNIIRG	1104.6	G614 spike alone	4 s (Ice)	1.42409	0	2.79802
G614 spike	94	103	STEKSNIIRG	1104.6	G614 spike alone	20 s (Ice)	1.35015	0.006463	2.77218
G614 spike	94	103	STEKSNIIRG	1104.6	G614 spike alone	15 s (23)	2.56939	0	2.81054
G614 spike	94	103	STEKSNIIRG	1104.6	G614 spike alone	1 min (23)	2.62404	0	2.75516
G614 spike	94	103	STEKSNIIRG	1104.6	G614 spike alone	10 min (23)	3.52914	0.077631	2.81418
G614 spike	94	103	STEKSNIIRG	1104.6	G614 spike alone	100 min (23)	4.24549	0	2.74441
G614 spike	94	103	STEKSNIIRG	1104.6	G614 spike alone	6 h (28)	4.67837	0	2.93401
G614 spike	94	103	STEKSNIIRG	1104.6	Beta spike alone	4 s (Ice)	1.72458	0.004609	3.45692
G614 spike	94	103	STEKSNIIRG	1104.6	Beta spike alone	20 s (Ice)	1.8621	0.091471	3.38184
G614 spike	94	103	STEKSNIIRG	1104.6	Beta spike alone	15 s (23)	2.60224	0	3.33508
G614 spike	94	103	STEKSNIIRG	1104.6	Beta spike alone	1 min (23)	2.91605	0	3.33454
G614 spike	94	103	STEKSNIIRG	1104.6	Beta spike alone	10 min (23)	3.6485	0.021371	3.39241
G614 spike	94	103	STEKSNIIRG	1104.6	Beta spike alone	100 min (23)	4.25802	0	3.41663
G614 spike	94	103	STEKSNIIRG	1104.6	Beta spike alone	6 h (28)	5.18411	0	3.42897
G614 spike	94	106	STEKSNIIRGWIF	1550.83	Maximally labelled control	Max	7.89086	0.053292	6.55803
G614 spike	94	106	STEKSNIIRGWIF	1550.83	G614 spike alone	4 s (Ice)	1.19106	0	6.83464
G614 spike	94	106	STEKSNIIRGWIF	1550.83	G614 spike alone	20 s (Ice)	1.32668	0.099695	6.87716
G614 spike	94	106	STEKSNIIRGWIF	1550.83	G614 spike alone	15 s (23)	2.40956	0	6.86996
G614 spike	94	106	STEKSNIIRGWIF	1550.83	G614 spike alone	1 min (23)	2.8652	0	6.90168
G614 spike	94	106	STEKSNIIRGWIF	1550.83	G614 spike alone	10 min (23)	3.54061	0.045445	6.86198
G614 spike	94	106	STEKSNIIRGWIF	1550.83	G614 spike alone	100 min (23)	4.01553	2.27374e-13	6.87183
G614 spike	94	106	STEKSNIIRGWIF	1550.83	G614 spike alone	6 h (28)	4.7238	0	6.82771
G614 spike	94	106	STEKSNIIRGWIF	1550.83	Beta spike alone	4 s (Ice)	1.94142	0.008778	6.3112
G614 spike	94	106	STEKSNIIRGWIF	1550.83	Beta spike alone	20 s (Ice)	1.98603	0.027595	6.36275
G614 spike	94	106	STEKSNIIRGWIF	1550.83	Beta spike alone	15 s (23)	2.52131	0	6.40288
G614 spike	94	106	STEKSNIIRGWIF	1550.83	Beta spike alone	1 min (23)	2.98274	0	6.39398
G614 spike	94	106	STEKSNIIRGWIF	1550.83	Beta spike alone	10 min (23)	3.73877	0.118466	6.34675
G614 spike	94	106	STEKSNIIRGWIF	1550.83	Beta spike alone	100 min (23)	4.23084	0	6.32561
G614 spike	94	106	STEKSNIIRGWIF	1550.83	Beta spike alone	6 h (28)	5.29471	0	6.33332
G614 spike	95	106	TEKSNIIRGWIF	1463.8	Maximally labelled control	Max	6.81395	0.123175	6.39611
G614 spike	95	106	TEKSNIIRGWIF	1463.8	G614 spike alone	4 s (Ice)	0.954625	0	6.71297
G614 spike	95	106	TEKSNIIRGWIF	1463.8	G614 spike alone	20 s (Ice)	1.09586	0.057758	6.76034
G614 spike	95	106	TEKSNIIRGWIF	1463.8	G614 spike alone	15 s (23)	1.57405	0	6.74958
G614 spike	95	106	TEKSNIIRGWIF	1463.8	G614 spike alone	1 min (23)	2.05492	0	6.78101
G614 spike	95	106	TEKSNIIRGWIF	1463.8	G614 spike alone	10 min (23)	2.68407	0.044147	6.75625
G614 spike	95	106	TEKSNIIRGWIF	1463.8	G614 spike alone	100 min (23)	3.15163	0	6.74809
G614 spike	95	106	TEKSNIIRGWIF	1463.8	G614 spike alone	6 h (28)	3.64915	0	6.71106
G614 spike	95	106	TEKSNIIRGWIF	1463.8	Beta spike alone	4 s (Ice)	1.33368	0.046421	6.24187
G614 spike	95	106	TEKSNIIRGWIF	1463.8	Beta spike alone	20 s (Ice)	1.32189	0.078678	6.29258
G614 spike	95	106	TEKSNIIRGWIF	1463.8	Beta spike alone	15 s (23)	1.50517	0	6.32621
G614 spike	95	106	TEKSNIIRGWIF	1463.8	Beta spike alone	1 min (23)	2.00524	0	6.3162
G614 spike	95	106	TEKSNIIRGWIF	1463.8	Beta spike alone	10 min (23)	2.63677	0.04021	6.27541
G614 spike	95	106	TEKSNIIRGWIF	1463.8	Beta spike alone	100 min (23)	3.49095	0	6.26021
G614 spike	95	106	TEKSNIIRGWIF	1463.8	Beta spike alone	6 h (28)	4.2451	0	6.25683
G614 spike	97	106	KSNIIRGWIF	1233.71	Maximally labelled control	Max	5.55582	0.090505	6.34849
G614 spike	97	106	KSNIIRGWIF	1233.71	G614 spike alone	4 s (Ice)	0.112625	0	6.65722
G614 spike	97	106	KSNIIRGWIF	1233.71	G614 spike alone	20 s (Ice)	0.24946	0.026351	6.70546
G614 spike	97	106	KSNIIRGWIF	1233.71	G614 spike alone	15 s (23)	0.454835	2.27374e-13	6.70426
G614 spike	97	106	KSNIIRGWIF	1233.71	G614 spike alone	1 min (23)	0.877171	0	6.72633
G614 spike	97	106	KSNIIRGWIF	1233.71	G614 spike alone	10 min (23)	1.33799	0.060366	6.69952
G614 spike	97	106	KSNIIRGWIF	1233.71	G614 spike alone	100 min (23)	1.96738	0	6.68878
G614 spike	97	106	KSNIIRGWIF	1233.71	G614 spike alone	6 h (28)	2.34936	0	6.66415
G614 spike	97	106	KSNIIRGWIF	1233.71	Beta spike alone	4 s (Ice)	0.295641	0.026276	6.20439
G614 spike	97	106	KSNIIRGWIF	1233.71	Beta spike alone	20 s (Ice)	0.252802	0.036943	6.28794
G614 spike	97	106	KSNIIRGWIF	1233.71	Beta spike alone	15 s (23)	0.543131	0	6.27861
G614 spike	97	106	KSNIIRGWIF	1233.71	Beta spike alone	1 min (23)	0.949303	0	6.27319
G614 spike	97	106	KSNIIRGWIF	1233.71	Beta spike alone	10 min (23)	1.35853	0.016148	6.21873
G614 spike	97	106	KSNIIRGWIF	1233.71	Beta spike alone	100 min (23)	2.12143	0	6.22183
G614 spike	97	106	KSNIIRGWIF	1233.71	Beta spike alone	6 h (28)	2.78112	0	6.22424
G614 spike	100	110	IIRGWIFGTTL	1276.74	Maximally labelled control	Max	6.86618	0.085185	6.9004
G614 spike	100	110	IIRGWIFGTTL	1276.74	G614 spike alone	4 s (Ice)	0.022592	0	7.33365
G614 spike	100	110	IIRGWIFGTTL	1276.74	G614 spike alone	20 s (Ice)	0.164114	0.072919	7.38279
G614 spike	100	110	IIRGWIFGTTL	1276.74	G614 spike alone	1 min (23)	0.409752	0	7.40425
G614 spike	100	110	IIRGWIFGTTL	1276.74	G614 spike alone	10 min (23)	0.718954	0.050672	7.37091
G614 spike	100	110	IIRGWIFGTTL	1276.74	G614 spike alone	100 min (23)	1.84635	0	7.37554
G614 spike	100	110	IIRGWIFGTTL	1276.74	G614 spike alone	6 h (28)	2.85895	0	7.30701
G614 spike	100	110	IIRGWIFGTTL	1276.74	Beta spike alone	4 s (Ice)	0.097122	0.012315	6.67725
G614 spike	100	110	IIRGWIFGTTL	1276.74	Beta spike alone	20 s (Ice)	0.036781	0.030079	6.75401
G614 spike	100	110	IIRGWIFGTTL	1276.74	Beta spike alone	15 s (23)	0.210566	0	6.80103
G614 spike	100	110	IIRGWIFGTTL	1276.74	Beta spike alone	1 min (23)	0.128998	0	6.79186
G614 spike	100	110	IIRGWIFGTTL	1276.74	Beta spike alone	10 min (23)	1.22063	0.0453	6.72588
G614 spike	100	110	IIRGWIFGTTL	1276.74	Beta spike alone	100 min (23)	2.5478	0	6.69488
G614 spike	100	110	IIRGWIFGTTL	1276.74	Beta spike alone	6 h (28)	3.38482	0	6.69628
G614 spike	104	110	WIFGTTL	837.451	Maximally labelled control	Max	3.84694	0.059789	7.25591
G614 spike	104	110	WIFGTTL	837.451	G614 spike alone	4 s (Ice)	0.072469	0	7.7425
G614 spike	104	110	WIFGTTL	837.451	G614 spike alone	20 s (Ice)	0.090479	0.01093	7.80366
G614 spike	104	110	WIFGTTL	837.451	G614 spike alone	15 s (23)	0.072391	0	7.78243
G614 spike	104	110	WIFGTTL	837.451	G614 spike alone	1 min (23)	0.170385	0	7.82127
G614 spike	104	110	WIFGTTL	837.451	G614 spike alone	10 min (23)	0.581989	0.036083	7.79367
G614 spike	104	110	WIFGTTL	837.451	G614 spike alone	100 min (23)	2.02092	0	7.79079
G614 spike	104	110	WIFGTTL	837.451	G614 spike alone	6 h (28)	2.35936	0	7.72208
G614 spike	104	110	WIFGTTL	837.451	Beta spike alone	4 s (Ice)	0.081914	0.012558	7.05518
G614 spike	104	110	WIFGTTL	837.451	Beta spike alone	20 s (Ice)	0.092685	0.007792	7.13561
G614 spike	104	110	WIFGTTL	837.451	Beta spike alone	15 s (23)	0.09971	0	7.18162
G614 spike	104	110	WIFGTTL	837.451	Beta spike alone	1 min (23)	0.15238	0	7.16966
G614 spike	104	110	WIFGTTL	837.451	Beta spike alone	10 min (23)	1.20828	0.028154	7.10391
G614 spike	104	110	WIFGTTL	837.451	Beta spike alone	100 min (23)	2.31927	0	7.08057
G614 spike	104	110	WIFGTTL	837.451	Beta spike alone	6 h (28)	2.45254	0	7.07381
G614 spike	107	117	GTTLDSKTQSL	1150.6	Maximally labelled control	Max	6.40796	0.07229	4.38762
G614 spike	107	117	GTTLDSKTQSL	1150.6	G614 spike alone	4 s (Ice)	0.265301	0	4.32203
G614 spike	107	117	GTTLDSKTQSL	1150.6	G614 spike alone	20 s (Ice)	0.277662	0.023635	4.32885
G614 spike	107	117	GTTLDSKTQSL	1150.6	G614 spike alone	15 s (23)	0.687011	0	4.3445
G614 spike	107	117	GTTLDSKTQSL	1150.6	G614 spike alone	1 min (23)	1.23048	0	4.34432
G614 spike	107	117	GTTLDSKTQSL	1150.6	G614 spike alone	10 min (23)	2.06201	0.02153	4.3466
G614 spike	107	117	GTTLDSKTQSL	1150.6	G614 spike alone	100 min (23)	3.31292	0	4.32109
G614 spike	107	117	GTTLDSKTQSL	1150.6	G614 spike alone	6 h (28)	4.16871	0	4.38671
G614 spike	107	117	GTTLDSKTQSL	1150.6	Beta spike alone	4 s (Ice)	0.214837	0.001233	4.39176
G614 spike	107	117	GTTLDSKTQSL	1150.6	Beta spike alone	20 s (Ice)	0.319157	0.002542	4.391
G614 spike	107	117	GTTLDSKTQSL	1150.6	Beta spike alone	15 s (23)	0.737653	0	4.3762
G614 spike	107	117	GTTLDSKTQSL	1150.6	Beta spike alone	1 min (23)	1.29209	0	4.38601
G614 spike	107	117	GTTLDSKTQSL	1150.6	Beta spike alone	10 min (23)	2.32542	0.007951	4.38183
G614 spike	107	117	GTTLDSKTQSL	1150.6	Beta spike alone	100 min (23)	3.68349	0	4.36127
G614 spike	107	117	GTTLDSKTQSL	1150.6	Beta spike alone	6 h (28)	4.37581	0	4.39632
G614 spike	111	118	DSKTQSLL	891.478	Maximally labelled control	Max	4.15194	0.106692	5.03857
G614 spike	111	118	DSKTQSLL	891.478	G614 spike alone	4 s (Ice)	0.223833	0	5.02296
G614 spike	111	118	DSKTQSLL	891.478	G614 spike alone	20 s (Ice)	0.125795	0.093842	5.03277
G614 spike	111	118	DSKTQSLL	891.478	G614 spike alone	15 s (23)	0.425069	0	5.04313
G614 spike	111	118	DSKTQSLL	891.478	G614 spike alone	1 min (23)	0.891823	1.13687e-13	5.037
G614 spike	111	118	DSKTQSLL	891.478	G614 spike alone	10 min (23)	0.988153	0.021571	5.03351
G614 spike	111	118	DSKTQSLL	891.478	G614 spike alone	100 min (23)	1.36981	0	5.00694
G614 spike	111	118	DSKTQSLL	891.478	G614 spike alone	6 h (28)	1.67868	0	5.07073
G614 spike	111	118	DSKTQSLL	891.478	Beta spike alone	4 s (Ice)	0.25957	0.031803	5.01307
G614 spike	111	118	DSKTQSLL	891.478	Beta spike alone	20 s (Ice)	0.053196	0.013779	5.01521
G614 spike	111	118	DSKTQSLL	891.478	Beta spike alone	15 s (23)	0.424751	0	5.01854
G614 spike	111	118	DSKTQSLL	891.478	Beta spike alone	1 min (23)	0.831149	0	5.01659
G614 spike	111	118	DSKTQSLL	891.478	Beta spike alone	10 min (23)	1.03828	0.045278	5.00901
G614 spike	111	118	DSKTQSLL	891.478	Beta spike alone	100 min (23)	1.44532	0	5.00862
G614 spike	111	118	DSKTQSLL	891.478	Beta spike alone	6 h (28)	1.75376	0	5.01139
G614 spike	126	132	VVIKVCE	789.454	Maximally labelled control	Max	4.27536	0.023314	4.68874
G614 spike	126	132	VVIKVCE	789.454	G614 spike alone	4 s (Ice)	-0.001167	0	4.65527
G614 spike	126	132	VVIKVCE	789.454	G614 spike alone	20 s (Ice)	0.011936	0.028521	4.6701
G614 spike	126	132	VVIKVCE	789.454	G614 spike alone	15 s (23)	0.262568	0	4.68418
G614 spike	126	132	VVIKVCE	789.454	G614 spike alone	1 min (23)	0.194366	0	4.6765
G614 spike	126	132	VVIKVCE	789.454	G614 spike alone	10 min (23)	0.180179	0.067805	4.68155
G614 spike	126	132	VVIKVCE	789.454	G614 spike alone	100 min (23)	0.297453	0	4.65281
G614 spike	126	132	VVIKVCE	789.454	G614 spike alone	6 h (28)	0.709173	0	4.71661
G614 spike	126	132	VVIKVCE	789.454	Beta spike alone	20 s (Ice)	0.119813	0	4.67797
G614 spike	126	132	VVIKVCE	789.454	Beta spike alone	15 s (23)	0.077231	1.13687e-13	4.91343
G614 spike	126	132	VVIKVCE	789.454	Beta spike alone	1 min (23)	0.050302	0	4.91985
G614 spike	126	132	VVIKVCE	789.454	Beta spike alone	10 min (23)	0.39729	0	4.62448
G614 spike	126	132	VVIKVCE	789.454	Beta spike alone	6 h (28)	0.73372	0	4.6754
G614 spike	136	143	CNDPFLGV	864.392	Maximally labelled control	Max	3.09653	0.052611	6.52823
G614 spike	136	143	CNDPFLGV	864.392	G614 spike alone	4 s (Ice)	0.040714	0	6.74648
G614 spike	136	143	CNDPFLGV	864.392	G614 spike alone	20 s (Ice)	0.170325	0.021483	6.78851
G614 spike	136	143	CNDPFLGV	864.392	G614 spike alone	15 s (23)	0.629021	0	6.78127
G614 spike	136	143	CNDPFLGV	864.392	G614 spike alone	1 min (23)	1.03633	0	6.80544
G614 spike	136	143	CNDPFLGV	864.392	G614 spike alone	10 min (23)	2.35834	0.076201	6.78555
G614 spike	136	143	CNDPFLGV	864.392	G614 spike alone	100 min (23)	3.09694	0	6.77453
G614 spike	136	143	CNDPFLGV	864.392	G614 spike alone	6 h (28)	3.09853	0	6.75622
G614 spike	136	143	CNDPFLGV	864.392	Beta spike alone	4 s (Ice)	0.046307	0	6.29763
G614 spike	136	143	CNDPFLGV	864.392	Beta spike alone	20 s (Ice)	0.382628	0	6.34323
G614 spike	136	143	CNDPFLGV	864.392	Beta spike alone	15 s (23)	0.990623	0	6.36302
G614 spike	136	143	CNDPFLGV	864.392	Beta spike alone	10 min (23)	3.14876	0.095192	6.33517
G614 spike	136	143	CNDPFLGV	864.392	Beta spike alone	100 min (23)	3.04928	0	6.31741
G614 spike	136	143	CNDPFLGV	864.392	Beta spike alone	6 h (28)	3.20797	0	6.31033
G614 spike	139	143	PFLGV	532.313	Maximally labelled control	Max	2.50017	0.065256	6.40041
G614 spike	139	143	PFLGV	532.313	G614 spike alone	4 s (Ice)	0.252294	0	6.58433
G614 spike	139	143	PFLGV	532.313	G614 spike alone	20 s (Ice)	0.289591	0.03365	6.61978
G614 spike	139	143	PFLGV	532.313	G614 spike alone	15 s (23)	0.572645	0	6.62339
G614 spike	139	143	PFLGV	532.313	G614 spike alone	1 min (23)	1.0492	0	6.63805
G614 spike	139	143	PFLGV	532.313	G614 spike alone	10 min (23)	1.8951	0.025244	6.62181
G614 spike	139	143	PFLGV	532.313	G614 spike alone	100 min (23)	2.31371	0	6.60951
G614 spike	139	143	PFLGV	532.313	G614 spike alone	6 h (28)	2.36286	0	6.60831
G614 spike	139	143	PFLGV	532.313	Beta spike alone	4 s (Ice)	0.226177	0.011777	6.24597
G614 spike	139	143	PFLGV	532.313	Beta spike alone	20 s (Ice)	0.349842	0.016139	6.29119
G614 spike	139	143	PFLGV	532.313	Beta spike alone	15 s (23)	0.911008	0	6.30762
G614 spike	139	143	PFLGV	532.313	Beta spike alone	1 min (23)	1.7472	0	6.30448
G614 spike	139	143	PFLGV	532.313	Beta spike alone	10 min (23)	2.30522	0.018675	6.26839
G614 spike	139	143	PFLGV	532.313	Beta spike alone	100 min (23)	2.32687	0	6.26011
G614 spike	139	143	PFLGV	532.313	Beta spike alone	6 h (28)	2.35165	0	6.26351
G614 spike	144	153	YYHKNNKSWM	1370.63	Maximally labelled control	Max	3.64979	0	4.47401
G614 spike	144	153	YYHKNNKSWM	1370.63	G614 spike alone	4 s (Ice)	1.75957	0	4.41688
G614 spike	144	153	YYHKNNKSWM	1370.63	G614 spike alone	20 s (Ice)	1.74231	0.07191	4.42348
G614 spike	144	153	YYHKNNKSWM	1370.63	G614 spike alone	15 s (23)	3.44052	0	4.43809
G614 spike	144	153	YYHKNNKSWM	1370.63	G614 spike alone	1 min (23)	3.23817	0	4.42398
G614 spike	144	153	YYHKNNKSWM	1370.63	G614 spike alone	10 min (23)	3.54142	0.038066	4.44535
G614 spike	144	153	YYHKNNKSWM	1370.63	G614 spike alone	100 min (23)	3.64517	0	4.41252
G614 spike	144	153	YYHKNNKSWM	1370.63	G614 spike alone	6 h (28)	3.84181	0	4.47961
G614 spike	144	153	YYHKNNKSWM	1370.63	Beta spike alone	4 s (Ice)	2.16858	0.140609	4.48865
G614 spike	144	153	YYHKNNKSWM	1370.63	Beta spike alone	20 s (Ice)	2.66556	0.081748	4.47535
G614 spike	144	153	YYHKNNKSWM	1370.63	Beta spike alone	15 s (23)	3.3122	0	4.46777
[truncated: 3,809 more rows]

## Sheet: Supplementary Fig. 11
Protein sequence	Start	End	Sequence	MHP (Da)	State	Exposure	Uptake (Da)	Uptake SD	RT (min)
[truncated: 3,373 more rows]

[truncated: 17 more sheets: Supplementary Fig. 12, Supplementary Fig. 21, Supplementary Fig. 22, Supplementary Fig. 23, Supplementary Fig. 24, Supplementary Fig. 25, Supplementary Fig. 26, Supplementary Fig. 27, Supplementary Fig. 34, Supplementary Fig. 35, Supplementary Fig. 36, Supplementary Fig. 37, Supplementary Fig. 38, Supplementary Fig. 39, Supplementary Fig. 40, Supplementary Fig. 47, Supplementary Fig. 48]
